# Supplementary material for: Cortical softening elicits zygotic contractility during mouse preimplantation development
Source: PLoS Biol. 2022 Mar 24;20(3):e3001593. doi: 10.1371/journal.pbio.3001593 (PMC8982894; doi:10.1371/journal.pbio.3001593)
Supplement: S1 Data — Individual tabs are named according to the corresponding figure panels. (XLSX) [file pbio.3001593.s015.xlsx]

## Sheet: Fig1-FigS1
									FFT	0	0.0017	0.0034	0.0051	0.0068	0.0085	0.0102	0.0119	0.0136	0.0153	0.0169	0.0186	0.0203	0.022	0.0237	0.0254	0.0271	0.0288	0.0305	0.0322	0.0339	0.0356	0.0373	0.039	0.0407	0.0424	0.0441	0.0458	0.0475	0.0492
									Period (s)		588.235	294.118	196.078	147.059	117.647	98.0392	84.0336	73.5294	65.3595	59.1716	53.7634	49.2611	45.4545	42.1941	39.3701	36.9004	34.7222	32.7869	31.0559	29.4985	28.0899	26.8097	25.641	24.57	23.5849	22.6757	21.8341	21.0526	20.3252
name	stage	embryoID	date	Period (s)	t relative to division (h)	Peak vs average	A - Av A	amplitude peak	amplitude average	FFT_UandV
20201211_steven_Zygote3_t1	Zygote	26	20201211	147.059	-10	2.37862	0.130407	0.225	0.0945926	0.1979	0.3554	0.1731	0.1982	0.225	0.1408	0.1092	0.0962	0.122	0.0954	0.0816	0.0903	0.07	0.0793	0.094	0.0916	0.0796	0.0916	0.0851	0.0684	0.0666	0.0806	0.0702	0.0742	0.1026	0.0776	0.0701	0.0867	0.0686	0.0385
20201127_fromZygote_e7_t1	Zygote	3	20201127	196.078	-9	2.26131	0.241685	0.4333	0.191615	0.0802	0.2133	0.2741	0.4333	0.2167	0.2899	0.255	0.2285	0.2537	0.1989	0.179	0.1616	0.1673	0.1503	0.1895	0.1649	0.2231	0.1445	0.1838	0.1497	0.1418	0.1728	0.1906	0.1733	0.157	0.2038	0.1887	0.1235	0.1276	0.1048
20021204_zygote10_t1	Zygote	18	20021204	147.059	-5	2.15542	0.389389	0.7264	0.337011	0.2037	0.5395	0.3967	0.3119	0.7264	0.407	0.5505	0.3515	0.3855	0.3119	0.345	0.4263	0.2957	0.2685	0.523	0.4123	0.2797	0.383	0.2338	0.173	0.2953	0.2653	0.348	0.2759	0.2625	0.2441	0.4029	0.2171	0.232	0.1712
20201127_fromZygote_e14_t1	Zygote	8	20201127	147.059	-19	1.96618	0.165356	0.3365	0.171144	0.2046	0.2578	0.2576	0.208	0.3365	0.1389	0.1431	0.2048	0.2194	0.157	0.1638	0.152	0.2836	0.1525	0.177	0.1307	0.1402	0.2176	0.1491	0.1123	0.1759	0.1064	0.1792	0.1349	0.1558	0.2642	0.1363	0.15	0.1425	0.0892
20201127_fromZygote_e11_t1	Zygote	6	20201127	196.078	-9	1.91308	0.181033	0.3793	0.198267	0.0901	0.1999	0.2596	0.3793	0.164	0.2396	0.2151	0.2128	0.1666	0.1311	0.2363	0.1633	0.2307	0.2741	0.1282	0.1449	0.1323	0.1402	0.2563	0.227	0.1587	0.2668	0.1596	0.2168	0.2312	0.2379	0.1928	0.168	0.1843	0.0953
20021204_zygote7_t1	Zygote	15	20021204	196.078	-5	1.9063	0.133404	0.2806	0.147196	0.1027	0.1938	0.235	0.2806	0.19	0.1786	0.1998	0.1758	0.1485	0.1518	0.1585	0.1516	0.1715	0.1478	0.1357	0.1186	0.1494	0.1256	0.1418	0.1128	0.1258	0.1483	0.1058	0.1315	0.167	0.1342	0.1101	0.127	0.1213	0.0649
20201127_fromZygote_e8_t1	Zygote	4	20201127	147.059	-9	1.90393	0.091963	0.1937	0.101737	0.0872	0.1943	0.2062	0.1128	0.1937	0.12	0.1372	0.1375	0.1062	0.1161	0.109	0.1122	0.0799	0.1132	0.1012	0.0812	0.0867	0.0852	0.0828	0.107	0.0915	0.0813	0.0853	0.0861	0.0953	0.0951	0.0918	0.1025	0.0866	0.0495
20021204_zygote9_t1	Zygote	17	20021204	196.078	-5	1.90168	0.138167	0.2914	0.153233	0.0669	0.2223	0.2633	0.2914	0.2521	0.2626	0.195	0.2135	0.1428	0.1624	0.1362	0.2297	0.1354	0.1097	0.1232	0.1118	0.1322	0.1869	0.1638	0.1054	0.1435	0.0997	0.1647	0.1022	0.1507	0.0989	0.0918	0.1257	0.1198	0.0862
20021204_zygote3_t1	Zygote	11	20021204	117.647	-5	1.87452	0.234619	0.5029	0.268281	0.3834	0.5885	0.4593	0.5014	0.3014	0.5029	0.3215	0.3761	0.2314	0.1958	0.2681	0.2573	0.3283	0.3581	0.2778	0.1566	0.2612	0.2575	0.2861	0.1712	0.3221	0.2709	0.1814	0.2134	0.1518	0.1607	0.265	0.3053	0.1904	0.1299
20201214_spvn_Zygote5_t1	Zygote	20	20201214	147.059	-13	1.86567	0.111174	0.2396	0.128426	0.4227	0.1576	0.1752	0.1795	0.2396	0.1853	0.1571	0.1905	0.1348	0.1245	0.1176	0.1165	0.1232	0.1225	0.1278	0.1059	0.1096	0.1439	0.1066	0.1115	0.1451	0.1029	0.1113	0.0932	0.1177	0.1061	0.1132	0.1273	0.1044	0.0499
20201214_spvn_Zygote8_t1	Zygote	22	20201214	147.059	-8	1.86177	0.110396	0.2385	0.128104	0.4895	0.1618	0.16	0.1624	0.2385	0.1466	0.113	0.189	0.1799	0.1235	0.1244	0.1369	0.1068	0.1467	0.1306	0.1124	0.1138	0.1367	0.1003	0.1071	0.1129	0.1215	0.1329	0.1007	0.1162	0.1151	0.1189	0.1108	0.1091	0.0521
20201127_fromZygote_e5_t1	Zygote	2	20201127	196.078	-19	1.84611	0.146067	0.3187	0.172633	0.0867	0.1987	0.2687	0.3187	0.2477	0.1861	0.2706	0.1957	0.1858	0.1546	0.1837	0.1738	0.1491	0.1575	0.1523	0.1573	0.1685	0.1618	0.1497	0.1737	0.1726	0.16	0.1695	0.1388	0.153	0.153	0.1665	0.1381	0.1472	0.0758
20201214_spvn_Zygote10_t1	Zygote	23	20201214	147.059	-8	1.83501	0.104615	0.2299	0.125285	0.4725	0.1523	0.3078	0.1919	0.2299	0.1505	0.1695	0.1419	0.1142	0.1116	0.1148	0.1355	0.1071	0.1305	0.1264	0.1105	0.1578	0.1296	0.104	0.1041	0.0872	0.1113	0.1177	0.1369	0.1134	0.1258	0.1196	0.0997	0.0882	0.0531
20201127_fromZygote_e12_t1	Zygote	7	20201127		-9	1.77307	0.150248	0.3446	0.194352	0.1047	0.2859	0.233	0.2908	0.1592	0.1812	0.1705	0.2431	0.1876	0.2106	0.3446	0.1609	0.2206	0.2118	0.1844	0.1822	0.1356	0.1294	0.1809	0.236	0.1783	0.2262	0.1655	0.188	0.1791	0.2001	0.2536	0.1728	0.1492	0.1053
20021204_zygote1_t1	Zygote	9	20021204		-5	1.72814	0.216107	0.5129	0.296793	0.2495	0.4148	0.4581	0.3113	0.408	0.3224	0.4501	0.2238	0.3497	0.5129	0.3127	0.2921	0.2537	0.3481	0.3965	0.2159	0.1997	0.1896	0.2599	0.2417	0.3583	0.3454	0.16	0.3947	0.1866	0.1772	0.2314	0.398	0.3385	0.1352
20201127_fromZygote_e8_t2	Zygote	4	20201127		-5	1.72558	0.0625259	0.1487	0.0861741	0.1111	0.0991	0.1784	0.1148	0.1088	0.1487	0.0913	0.0965	0.097	0.0746	0.0889	0.0855	0.0935	0.0968	0.0744	0.0713	0.08	0.0709	0.0894	0.0943	0.0846	0.0785	0.0721	0.076	0.0739	0.0804	0.075	0.0832	0.0838	0.0425
20021204_zygote2_t1	Zygote	10	20021204		-10	1.70298	0.143941	0.3487	0.204759	0.0764	0.356	0.3158	0.2418	0.3197	0.1885	0.2474	0.3487	0.1411	0.2413	0.2871	0.2394	0.1701	0.2195	0.1744	0.0998	0.2924	0.1873	0.1743	0.1867	0.1347	0.1666	0.2102	0.2302	0.145	0.1547	0.2199	0.265	0.1418	0.1009
20201214_spvn_Zygote1_t1	Zygote	19	20201214		-8	1.67199	0.0923185	0.2297	0.137381	0.4995	0.2028	0.1838	0.2297	0.2147	0.1978	0.1346	0.1799	0.1676	0.1024	0.145	0.12	0.1209	0.1259	0.1154	0.1836	0.1353	0.1192	0.1249	0.123	0.1082	0.1434	0.1197	0.1039	0.1187	0.1236	0.1785	0.1103	0.1144	0.0487
20201211_steven_Zygote4_t1	Zygote	27	20201211		-10	1.67136	0.0603333	0.1502	0.0898667	0.2619	0.1111	0.0864	0.1491	0.1272	0.1502	0.0838	0.0977	0.0937	0.0766	0.0651	0.0856	0.0809	0.1282	0.0883	0.0953	0.1061	0.0659	0.0803	0.0929	0.081	0.0712	0.0772	0.076	0.0744	0.0928	0.0908	0.0713	0.0895	0.0353
20201127_fromZygote_e10_t1	Zygote	5	20201127		-9	1.6332	0.128563	0.3316	0.203037	0.1131	0.2119	0.3335	0.225	0.2044	0.2544	0.3316	0.2271	0.2087	0.1577	0.2325	0.3177	0.2074	0.1844	0.1305	0.1488	0.1603	0.2125	0.2573	0.1172	0.2003	0.1568	0.1921	0.1778	0.2808	0.1613	0.205	0.1692	0.2456	0.1156
20201127_fromZygote_e3_t1	Zygote	1	20201127		-9	1.62258	0.0801926	0.209	0.128807	0.1128	0.1454	0.1791	0.209	0.1772	0.1561	0.1846	0.1318	0.1665	0.1596	0.1036	0.1567	0.106	0.1097	0.1094	0.1114	0.1117	0.1242	0.1138	0.1056	0.1162	0.1288	0.1063	0.1095	0.1015	0.1417	0.105	0.1447	0.1263	0.0609
20201127_fromZygote_e3_t2	Zygote	1	20201127		-5	1.61998	0.0607741	0.1588	0.0980259	0.0916	0.1194	0.1677	0.1202	0.1588	0.1183	0.0874	0.101	0.1029	0.1072	0.0826	0.1022	0.1204	0.0986	0.0817	0.106	0.0892	0.08	0.0897	0.1228	0.0769	0.0845	0.0925	0.1113	0.0883	0.0858	0.1127	0.1001	0.086	0.0396
20201127_fromZygote_e14_t4	Zygote	8	20201127		-5	1.60985	0.110881	0.2927	0.181819	0.0627	0.1225	0.2376	0.2927	0.2597	0.2356	0.1593	0.1988	0.1646	0.2117	0.1856	0.1246	0.1273	0.2281	0.1266	0.1554	0.0981	0.1801	0.2361	0.2058	0.113	0.2334	0.1589	0.2358	0.2171	0.1548	0.1523	0.2353	0.1437	0.0747
20201211_steven_Zygote1_t1	Zygote	24	20201211		-10	1.59652	0.0757741	0.2028	0.127026	0.2812	0.2609	0.1205	0.2028	0.1569	0.1359	0.1777	0.1265	0.117	0.1875	0.1516	0.1097	0.087	0.1131	0.1392	0.1261	0.1351	0.0954	0.1125	0.1329	0.0977	0.1066	0.0917	0.1325	0.1397	0.1712	0.1224	0.1266	0.0796	0.0548
20201214_spvn_Zygote7_t2	Zygote	21	20201214		-5	1.58733	0.0611259	0.1652	0.104074	0.0747	0.1087	0.1688	0.1269	0.1652	0.13	0.0901	0.1312	0.1025	0.1174	0.1297	0.1106	0.1061	0.1026	0.0919	0.092	0.1131	0.1007	0.1009	0.0975	0.0972	0.0835	0.0944	0.0853	0.1191	0.1037	0.0908	0.0891	0.0906	0.0479
20021204_zygote6_t1	Zygote	14	20021204		-5	1.56867	0.0942185	0.2599	0.165681	0.0474	0.2273	0.2072	0.2599	0.2237	0.2503	0.174	0.241	0.1517	0.1784	0.212	0.1789	0.1257	0.2324	0.1472	0.1337	0.1535	0.0932	0.1759	0.1453	0.1892	0.172	0.1047	0.1267	0.1556	0.1166	0.1604	0.1673	0.1389	0.0652
20021204_zygote2_t2	Zygote	10	20021204		-5	1.54354	0.0790556	0.2245	0.145444	0.1018	0.2043	0.1788	0.1848	0.2245	0.1887	0.1298	0.1847	0.1372	0.1608	0.1455	0.1392	0.1271	0.1696	0.1048	0.1594	0.1142	0.1471	0.1461	0.1152	0.1206	0.1604	0.1101	0.1754	0.1339	0.1348	0.1819	0.1167	0.1641	0.0504
20201214_spvn_Zygote5_t2	Zygote	20	20201214		-10	1.50883	0.0646815	0.1918	0.127119	0.1431	0.2527	0.2466	0.1539	0.1742	0.1918	0.1621	0.125	0.1396	0.1243	0.1087	0.122	0.1096	0.1135	0.1207	0.1272	0.1116	0.1219	0.1314	0.1382	0.1122	0.1186	0.1122	0.1241	0.1247	0.1339	0.1357	0.1234	0.1141	0.0576
20201214_spvn_Zygote7_t1	Zygote	21	20201214		-8	1.4838	0.0524296	0.1608	0.10837	0.2996	0.208	0.1384	0.1608	0.1228	0.1448	0.1336	0.1492	0.1258	0.108	0.1187	0.0937	0.0948	0.0888	0.1215	0.1043	0.1089	0.1102	0.1044	0.0895	0.0938	0.0951	0.1038	0.1097	0.1018	0.1019	0.0863	0.1131	0.0881	0.0526
20201127_fromZygote_e12_t2	Zygote	7	20201127		-5	1.48277	0.0821778	0.2524	0.170222	0.0619	0.2136	0.2297	0.146	0.2389	0.1598	0.2524	0.1529	0.1216	0.1725	0.2275	0.1198	0.1529	0.2016	0.1478	0.1232	0.157	0.2071	0.1836	0.1275	0.2724	0.1636	0.2643	0.1308	0.2125	0.1507	0.0996	0.1207	0.1902	0.0991
20021204_zygote5_t1	Zygote	13	20021204		-10	1.45797	0.106674	0.3396	0.232926	0.0851	0.2081	0.507	0.3396	0.2996	0.1958	0.2297	0.3176	0.2352	0.1536	0.2024	0.2156	0.1406	0.285	0.2052	0.2915	0.2619	0.1854	0.3297	0.1998	0.2331	0.2189	0.1693	0.3113	0.1415	0.2337	0.3048	0.2	0.3058	0.0824
20201127_fromZygote_e14_t3	Zygote	8	20201127		-10	1.43828	0.0929111	0.3049	0.211989	0.218	0.3175	0.2438	0.3049	0.2445	0.1719	0.2343	0.145	0.1415	0.2465	0.1661	0.2207	0.2348	0.1538	0.1242	0.2771	0.1725	0.1945	0.2323	0.2257	0.3011	0.3508	0.1636	0.197	0.2426	0.1695	0.1787	0.1967	0.2827	0.1507
20201127_fromZygote_e11_t2	Zygote	6	20201127		-5	1.42352	0.102107	0.3432	0.241093	0.2576	0.3449	0.3803	0.3024	0.257	0.2623	0.3188	0.3432	0.2339	0.2575	0.2342	0.2458	0.2208	0.2892	0.3077	0.3194	0.2087	0.1877	0.2352	0.2357	0.2296	0.1547	0.2071	0.3068	0.1765	0.2117	0.212	0.1824	0.289	0.0802
20021204_zygote8_t1	Zygote	16	20021204		-5	1.42315	0.0627963	0.2112	0.148404	0.1308	0.5346	0.3097	0.204	0.1732	0.2026	0.2042	0.1522	0.1123	0.2112	0.1498	0.191	0.1365	0.1719	0.104	0.1526	0.1056	0.1354	0.1326	0.19	0.1452	0.1968	0.1424	0.1083	0.1243	0.0887	0.1176	0.1266	0.1149	0.113
20201127_fromZygote_e10_t2	Zygote	5	20201127		-5	1.4082	0.0596852	0.2059	0.146215	0.0702	0.1802	0.1918	0.193	0.1752	0.2047	0.1686	0.2059	0.1582	0.1821	0.1131	0.134	0.1517	0.1806	0.1516	0.1111	0.1108	0.123	0.2121	0.0966	0.1389	0.1557	0.1048	0.1285	0.1602	0.1202	0.1646	0.1165	0.1305	0.0556
20021204_zygote4_t1	Zygote	12	20021204		-5	1.40624	0.0880222	0.3047	0.216678	0.0861	0.4543	0.2757	0.3047	0.1962	0.2103	0.2442	0.1953	0.2249	0.2178	0.1589	0.2283	0.1334	0.2288	0.093	0.178	0.3092	0.3563	0.1576	0.2101	0.1903	0.1595	0.1833	0.1884	0.2803	0.2939	0.3163	0.2026	0.2051	0.1836
20201127_fromZygote_e7_t2	Zygote	3	20201127		-5	1.40509	0.0689333	0.2391	0.170167	0.1159	0.1843	0.2075	0.2391	0.1639	0.1611	0.1785	0.1691	0.1742	0.2349	0.1733	0.2011	0.1721	0.2122	0.2272	0.1683	0.1592	0.1529	0.1532	0.1528	0.1381	0.1694	0.1975	0.1449	0.17	0.1608	0.158	0.1474	0.1501	0.0652
20201127_fromZygote_e5_t2	Zygote	2	20201127		-15	1.38878	0.0445667	0.1592	0.114633	0.0495	0.1975	0.1943	0.1489	0.1317	0.1019	0.1592	0.141	0.1222	0.1146	0.1044	0.1525	0.0842	0.101	0.1015	0.1422	0.1048	0.1295	0.1184	0.0903	0.095	0.1338	0.1061	0.1095	0.0949	0.1056	0.1244	0.1099	0.1155	0.0521
20201211_steven_Zygote2_t1	Zygote	25	20201211		-10	1.3721	0.0314852	0.1161	0.0846148	0.201	0.0831	0.0877	0.1066	0.1101	0.0733	0.0863	0.1129	0.0835	0.0869	0.1161	0.084	0.0837	0.0733	0.0945	0.0684	0.0965	0.0879	0.0929	0.0661	0.0828	0.0862	0.0805	0.0765	0.0759	0.0799	0.0771	0.0764	0.0892	0.0371
20201127_fromZygote_e14_t2	Zygote	8	20201127		-15	1.35423	0.0699185	0.2673	0.197381	0.0567	0.2781	0.3901	0.1895	0.2617	0.196	0.2621	0.1711	0.2673	0.1594	0.1984	0.2421	0.1542	0.2014	0.3184	0.2438	0.1716	0.1485	0.2754	0.088	0.1179	0.2216	0.2067	0.2985	0.2548	0.153	0.0759	0.1841	0.1319	0.136
20201127_fromZygote_e5_t3	Zygote	2	20201127		-10	1.34639	0.0522259	0.203	0.150774	0.0858	0.1577	0.2109	0.177	0.203	0.1746	0.154	0.1644	0.1446	0.1459	0.1309	0.148	0.159	0.1577	0.1395	0.122	0.1391	0.159	0.1254	0.1901	0.1483	0.1719	0.1257	0.1475	0.1336	0.1898	0.2115	0.1174	0.1268	0.0642
20021204_zygote5_t2	Zygote	13	20021204		-5	1.24844	0.0513222	0.2579	0.206578	0.0717	0.1642	0.2238	0.1827	0.2127	0.1993	0.2011	0.1881	0.1511	0.2311	0.2579	0.1937	0.2344	0.3785	0.1633	0.23	0.2133	0.1493	0.1721	0.1656	0.1942	0.1581	0.242	0.2046	0.1769	0.1588	0.3026	0.2481	0.2588	0.1093
name	stage	embryoID	date	Period (s)	t relative to division (h)	Peak vs average	A - Av A	amplitude peak	amplitude average	FFT_UandV
20021204_zygote8_t7	2cell	16	20021204	196.078	25	2.2946	0.215522	0.382	0.166478	0.1279	0.203	0.2855	0.382	0.2215	0.3242	0.1947	0.2767	0.2258	0.1589	0.1695	0.1384	0.1786	0.1702	0.1195	0.1305	0.151	0.1457	0.1379	0.1305	0.1294	0.1441	0.1089	0.1448	0.1246	0.1275	0.1482	0.1135	0.1297	0.0686
20201127_fromZygote_e10_t3	2cell	5	20201127	98.0392	0	2.21992	0.154089	0.2804	0.126311	0.1465	0.1452	0.181	0.2077	0.2311	0.21	0.2804	0.1676	0.1357	0.1275	0.1101	0.1329	0.1031	0.1062	0.1104	0.1108	0.0967	0.0991	0.1146	0.092	0.0979	0.0875	0.1228	0.0864	0.1061	0.0911	0.1109	0.0995	0.1175	0.0548
20021204_zygote8_t3	2cell	16	20021204	147.059	5	2.15896	0.14333	0.267	0.12367	0.061	0.1293	0.1833	0.1911	0.267	0.1793	0.1386	0.1656	0.1338	0.1173	0.1316	0.131	0.1085	0.1037	0.1121	0.1366	0.1242	0.1088	0.0911	0.0946	0.12	0.118	0.0906	0.1132	0.1095	0.0897	0.0836	0.119	0.103	0.0576
20201127_fromZygote_e11_t6	2cell	6	20201127	196.078	15	2.10505	0.146567	0.2792	0.132633	0.0791	0.2174	0.1869	0.2792	0.1466	0.1747	0.1183	0.1048	0.1699	0.1366	0.1265	0.1388	0.1329	0.1399	0.1384	0.1527	0.142	0.1394	0.1132	0.1293	0.1191	0.1128	0.1401	0.1037	0.119	0.1125	0.112	0.128	0.1009	0.0498
20201127_fromZygote_e3_t3	2cell	1	20201127	147.059	0	2.04496	0.102096	0.1998	0.0977037	0.1135	0.1131	0.1682	0.1623	0.1998	0.1217	0.12	0.1084	0.126	0.1053	0.0912	0.0821	0.1	0.0916	0.0956	0.08	0.0826	0.1042	0.0769	0.0755	0.0779	0.0792	0.0743	0.0872	0.1027	0.0788	0.0918	0.0811	0.1022	0.0396
20201127_fromZygote_e8_t3	2cell	4	20201127	196.078	0	2.03282	0.107	0.2106	0.1036	0.107	0.1481	0.1633	0.2106	0.2096	0.1568	0.1084	0.1239	0.1477	0.1206	0.1094	0.0815	0.0999	0.0957	0.0861	0.0849	0.0834	0.0869	0.0792	0.0916	0.0715	0.0841	0.0828	0.0869	0.0897	0.0904	0.0843	0.0903	0.0993	0.0417
20021204_zygote9_t3	2cell	17	20021204	117.647	5	2.00756	0.128833	0.2567	0.127867	0.0796	0.1911	0.1669	0.1857	0.1821	0.2567	0.161	0.1678	0.1511	0.1561	0.12	0.1114	0.1119	0.1112	0.1269	0.1362	0.1147	0.0873	0.0933	0.1063	0.0994	0.1254	0.0919	0.1168	0.1149	0.1083	0.1273	0.1169	0.1137	0.0581
20021205_2cell9_t2	2cell	36	20021205	98.0392	-5	2.00109	0.207363	0.4145	0.207137	0.1219	0.2075	0.2624	0.3054	0.1967	0.3123	0.4145	0.3527	0.1995	0.2685	0.2301	0.2139	0.1979	0.1681	0.2181	0.2025	0.1435	0.1888	0.1633	0.1703	0.1561	0.1457	0.1945	0.1759	0.1537	0.185	0.1541	0.2035	0.1837	0.0944
20201127_fromZygote_e8_t4	2cell	4	20201127	147.059	5	1.95922	0.104185	0.2128	0.108615	0.0749	0.1931	0.132	0.182	0.2128	0.1535	0.166	0.1219	0.1269	0.111	0.1015	0.0996	0.1044	0.0766	0.0972	0.1153	0.1148	0.0982	0.093	0.0741	0.1113	0.1066	0.0726	0.0836	0.0881	0.1091	0.0916	0.0959	0.0797	0.0453
20021204_zygote9_t7	2cell	17	20021204	196.078	25	1.9532	0.156752	0.3212	0.164448	0.109	0.3016	0.3033	0.3212	0.2725	0.1898	0.2763	0.2736	0.1539	0.1628	0.142	0.1294	0.1466	0.1533	0.1763	0.1669	0.1815	0.15	0.0999	0.1272	0.1324	0.1367	0.1282	0.1542	0.1548	0.1317	0.1359	0.1346	0.1461	0.0623
20201127_fromZygote_e14_t6	2cell	8	20201127	147.059	5	1.92826	0.14957	0.3107	0.16113	0.2051	0.1974	0.2924	0.1778	0.3107	0.1937	0.1498	0.1523	0.1838	0.1356	0.1794	0.1206	0.1476	0.1417	0.1575	0.1351	0.1337	0.128	0.1962	0.1577	0.1684	0.1638	0.2319	0.1885	0.1404	0.1385	0.1205	0.1367	0.1714	0.0892
20201211_2cell4_t1	2cell	54	20201211	65.3595	-5	1.92495	0.229922	0.4785	0.248578	0.4946	0.3219	0.6121	0.4143	0.3475	0.3716	0.3321	0.3672	0.1993	0.4785	0.1654	0.3006	0.1962	0.2744	0.2613	0.1361	0.2187	0.1968	0.2461	0.1222	0.3653	0.1847	0.2862	0.1978	0.0997	0.2814	0.1083	0.3033	0.121	0.1356
20021205_2cell7_t2	2cell	34	20021205	117.647	-5	1.91211	0.186752	0.3915	0.204748	0.1091	0.1888	0.2481	0.2181	0.2213	0.3915	0.2054	0.261	0.3248	0.2037	0.1997	0.1695	0.1812	0.1815	0.2121	0.1393	0.1695	0.2205	0.1562	0.2371	0.2131	0.1655	0.1647	0.2172	0.1636	0.1943	0.1821	0.2283	0.2111	0.0959
20021204_zygote1_t3	2cell	9	20021204	196.078	5	1.88484	0.137315	0.2925	0.155185	0.074	0.1605	0.2213	0.2925	0.1939	0.1871	0.1702	0.1841	0.2047	0.1485	0.1905	0.1188	0.1911	0.118	0.1437	0.1844	0.1299	0.1146	0.1788	0.1157	0.1418	0.1361	0.1209	0.1573	0.1612	0.1554	0.1063	0.1078	0.1561	0.0806
20201211_2cell3_t1	2cell	53	20201211	147.059	-5	1.86423	0.124333	0.2682	0.143867	0.0746	0.1481	0.1314	0.1447	0.2682	0.1941	0.1761	0.2211	0.1724	0.1853	0.1556	0.1361	0.1227	0.1144	0.1717	0.1162	0.1051	0.119	0.1347	0.1218	0.1338	0.1487	0.1379	0.1237	0.1264	0.1052	0.1277	0.127	0.1388	0.056
20201214_spvn_Zygote8_t5	2cell	22	20201214	196.078	10	1.85613	0.0859296	0.1863	0.10037	0.0999	0.1202	0.1216	0.1863	0.1479	0.1137	0.102	0.1057	0.107	0.0931	0.1012	0.086	0.0981	0.1159	0.1047	0.103	0.1028	0.0857	0.1128	0.0858	0.0914	0.1011	0.0834	0.0926	0.0869	0.0884	0.086	0.0862	0.0976	0.0447
20021204_zygote3_t4	2cell	11	20021204	84.0336	10	1.85556	0.129241	0.2803	0.151059	0.0655	0.132	0.171	0.1768	0.1779	0.1613	0.1447	0.2803	0.1809	0.1711	0.1736	0.1782	0.143	0.1335	0.1726	0.1517	0.1318	0.1481	0.1366	0.1347	0.1413	0.1338	0.1341	0.1248	0.1326	0.1353	0.1274	0.1457	0.1396	0.0672
20201127_fromZygote_e12_t4	2cell	7	20201127	98.0392	5	1.84748	0.0947259	0.2065	0.111774	0.1041	0.2019	0.165	0.164	0.1349	0.1385	0.2065	0.1094	0.1274	0.102	0.1115	0.1154	0.1019	0.11	0.1019	0.1029	0.0888	0.0999	0.0803	0.1342	0.0885	0.1266	0.1091	0.0989	0.1167	0.092	0.1008	0.1137	0.0947	0.0474
20021205_2cell10_t1	2cell	37	20021205	49.2611	-5	1.84519	0.295489	0.6451	0.349611	0.1146	0.2893	0.3937	0.3358	0.5511	0.3838	0.3961	0.4957	0.3101	0.2525	0.4434	0.2248	0.6451	0.2829	0.281	0.3127	0.246	0.2451	0.4545	0.218	0.3275	0.4248	0.4688	0.2569	0.3264	0.4915	0.3455	0.3157	0.2341	0.1697
20021205_2cell5_t2	2cell	32	20021205	98.0392	-5	1.80934	0.154322	0.345	0.190678	0.092	0.1437	0.3154	0.24	0.1861	0.2568	0.345	0.34	0.2412	0.2339	0.2302	0.2169	0.1822	0.2611	0.1686	0.1879	0.1461	0.1595	0.126	0.1613	0.1966	0.1396	0.1561	0.1625	0.1647	0.1384	0.1777	0.1259	0.132	0.072
20021204_zygote10_t2	2cell	18	20021204	117.647	0	1.78409	0.0995444	0.2265	0.126956	0.0699	0.1002	0.1514	0.1765	0.1861	0.2265	0.1208	0.1218	0.1059	0.1276	0.1489	0.1356	0.1146	0.1044	0.1088	0.1145	0.1309	0.0957	0.1719	0.1064	0.115	0.1328	0.1475	0.0951	0.1279	0.0895	0.1206	0.1154	0.134	0.0531
20021205_2cell3_t2	2cell	30	20021205		-5	1.77213	0.174196	0.3998	0.225604	0.1794	0.3507	0.3129	0.3732	0.3998	0.3761	0.2945	0.2683	0.2679	0.2278	0.1923	0.1746	0.2211	0.159	0.2182	0.2258	0.2633	0.1995	0.1491	0.1708	0.1877	0.1914	0.2768	0.197	0.1976	0.164	0.1864	0.226	0.1671	0.116
20201214_2cell2_t2	2cell	39	20201214		-5	1.77182	0.129811	0.298	0.168189	0.1675	0.1829	0.3161	0.1635	0.2466	0.2687	0.298	0.2343	0.1686	0.1825	0.1544	0.1119	0.2288	0.1389	0.2242	0.1159	0.219	0.1804	0.1792	0.1378	0.1184	0.146	0.1343	0.1596	0.1284	0.1337	0.1572	0.1302	0.1214	0.0592
20201211_steven_Zygote4_t3	2cell	27	20201211		0	1.77139	0.0679333	0.156	0.0880667	0.0592	0.1398	0.1043	0.156	0.1324	0.101	0.1248	0.1057	0.1322	0.0831	0.0685	0.0831	0.0934	0.0995	0.089	0.082	0.0803	0.0728	0.0823	0.0685	0.0888	0.0688	0.0664	0.0793	0.0791	0.0789	0.0723	0.0864	0.0719	0.0313
20021204_zygote6_t4	2cell	14	20021204		10	1.77027	0.0927667	0.2132	0.120433	0.0962	0.1561	0.1596	0.1515	0.2132	0.1395	0.1276	0.1152	0.1123	0.1104	0.1152	0.1245	0.0949	0.1243	0.1101	0.1254	0.1309	0.108	0.1296	0.1162	0.1068	0.1202	0.1342	0.1195	0.1167	0.1165	0.1155	0.102	0.1173	0.0542
20201211_steven_Zygote2_t4	2cell	25	20201211		5	1.74993	0.0626111	0.1461	0.0834889	0.0609	0.1112	0.1087	0.1461	0.0901	0.1129	0.1157	0.0871	0.0932	0.0823	0.0824	0.0648	0.0678	0.0682	0.0787	0.0916	0.082	0.1043	0.0689	0.0695	0.0869	0.0721	0.0788	0.0694	0.0778	0.0692	0.0939	0.0731	0.0927	0.0347
20021204_zygote2_t5	2cell	10	20021204		10	1.7416	0.18327	0.4304	0.24713	0.2327	0.477	0.2232	0.2722	0.2393	0.3688	0.2171	0.2433	0.1444	0.4304	0.1821	0.2657	0.1746	0.3051	0.2964	0.1567	0.2701	0.3205	0.2082	0.2133	0.1403	0.2748	0.1855	0.2305	0.1826	0.2726	0.2731	0.2134	0.484	0.1075
20021204_zygote5_t7	2cell	13	20021204		20	1.73712	0.185604	0.4374	0.251796	0.1427	0.2709	0.258	0.364	0.3987	0.3061	0.4374	0.2761	0.2766	0.2021	0.3337	0.2641	0.1929	0.2199	0.3076	0.1815	0.2176	0.2306	0.2335	0.314	0.2058	0.2228	0.2045	0.2266	0.212	0.1581	0.26	0.2222	0.2009	0.1292
20021204_zygote4_t3	2cell	12	20021204		5	1.72578	0.0968111	0.2302	0.133389	0.1056	0.1246	0.166	0.1401	0.1308	0.121	0.2302	0.1249	0.1265	0.1192	0.1206	0.1639	0.1449	0.0896	0.112	0.1173	0.1434	0.1264	0.1573	0.0871	0.1368	0.125	0.1773	0.0985	0.1402	0.1997	0.1371	0.1624	0.103	0.0663
20021204_zygote8_t2	2cell	16	20021204		0	1.72032	0.0795556	0.19	0.110444	0.1234	0.2013	0.1368	0.1483	0.1579	0.1476	0.19	0.1897	0.1735	0.1182	0.1388	0.1158	0.0905	0.0822	0.0848	0.1313	0.1002	0.0744	0.0972	0.0992	0.0815	0.104	0.0864	0.0804	0.0964	0.0883	0.0866	0.0837	0.0957	0.0394
20201127_fromZygote_e12_t3	2cell	7	20201127		0	1.7178	0.0885444	0.2119	0.123356	0.0782	0.1602	0.1321	0.1659	0.2119	0.202	0.1636	0.1489	0.1318	0.1265	0.1302	0.1179	0.0866	0.1462	0.1358	0.1278	0.1402	0.1035	0.0961	0.0962	0.1068	0.0933	0.0938	0.1037	0.129	0.1083	0.0919	0.0945	0.1156	0.0626
20201214_spvn_Zygote10_t3	2cell	23	20201214		0	1.71765	0.111137	0.266	0.154863	0.1124	0.2543	0.2378	0.264	0.1433	0.266	0.2207	0.1328	0.1523	0.179	0.1787	0.1516	0.1373	0.2003	0.0845	0.1311	0.1264	0.1218	0.1551	0.0953	0.1806	0.1456	0.1284	0.1509	0.1419	0.2461	0.1	0.1727	0.1143	0.0606
20021204_zygote10_t6	2cell	18	20021204		20	1.71705	0.196693	0.471	0.274307	0.1474	0.344	0.4064	0.449	0.3532	0.471	0.2232	0.3419	0.278	0.2171	0.2792	0.2616	0.268	0.3205	0.2194	0.2482	0.2739	0.4197	0.2431	0.2586	0.3628	0.2031	0.1668	0.2834	0.1751	0.2322	0.2081	0.2662	0.2405	0.1425
20021204_zygote5_t6	2cell	13	20021204		15	1.7116	0.124933	0.3005	0.175567	0.1395	0.2336	0.2429	0.2723	0.1935	0.2111	0.2272	0.1928	0.3005	0.1723	0.1733	0.1961	0.1612	0.1659	0.1523	0.1516	0.1561	0.1655	0.1472	0.137	0.1389	0.1746	0.1516	0.1464	0.1687	0.1659	0.1529	0.183	0.1995	0.0829
20021205_2cell4_t1	2cell	31	20021205		-5	1.70768	0.252044	0.6082	0.356156	0.2725	0.4102	0.2729	0.4339	0.5056	0.6082	0.555	0.493	0.3865	0.4238	0.3818	0.3329	0.2706	0.2496	0.3296	0.2653	0.3227	0.2202	0.4138	0.2122	0.518	0.3536	0.2554	0.5031	0.3829	0.2558	0.2554	0.2467	0.2912	0.1494
20201112_e4_t1	2cell	47	20201112		-5	1.69666	0.205756	0.5011	0.295344	0.3611	0.4861	0.4782	0.5011	0.362	0.3327	0.3431	0.363	0.2364	0.4473	0.3014	0.3545	0.2327	0.2666	0.2447	0.2596	0.2407	0.233	0.2025	0.2012	0.2568	0.1699	0.2943	0.3185	0.2916	0.4005	0.2785	0.3676	0.3753	0.0988
20021204_zygote7_t3	2cell	15	20021204		5	1.69133	0.0867778	0.2123	0.125522	0.08	0.1295	0.122	0.2123	0.1296	0.1747	0.1964	0.1209	0.1384	0.1238	0.1389	0.0963	0.127	0.1345	0.1459	0.1175	0.1198	0.1158	0.1238	0.1302	0.1603	0.0882	0.1084	0.112	0.1192	0.0994	0.0947	0.1004	0.1069	0.0538
20021204_zygote1_t2	2cell	9	20021204		0	1.68765	0.139841	0.3432	0.203359	0.0878	0.2642	0.1757	0.1758	0.1652	0.3195	0.3432	0.2257	0.1883	0.1129	0.2249	0.2452	0.1873	0.164	0.1108	0.1767	0.1561	0.3289	0.18	0.24	0.2166	0.1217	0.2926	0.134	0.243	0.2109	0.2167	0.1287	0.3126	0.0694
20201211_steven_Zygote1_t5	2cell	24	20201211		10	1.6824	0.0685481	0.169	0.100452	0.0903	0.1148	0.1064	0.0927	0.1152	0.1228	0.1546	0.0929	0.083	0.1011	0.169	0.0631	0.1507	0.0738	0.088	0.1279	0.0975	0.1437	0.0685	0.0976	0.0794	0.1267	0.0873	0.0922	0.0899	0.073	0.0848	0.0925	0.1022	0.0421
20201214_spvn_Zygote1_t5	2cell	19	20201214		10	1.68147	0.076963	0.1899	0.112937	0.0706	0.1588	0.1231	0.1899	0.1823	0.135	0.143	0.1311	0.1115	0.1028	0.1045	0.1172	0.0983	0.0986	0.0975	0.105	0.1085	0.1104	0.1374	0.1033	0.1003	0.1081	0.1035	0.1096	0.1059	0.0933	0.0967	0.0963	0.107	0.0523
20201127_fromZygote_e5_t5	2cell	2	20201127		0	1.67414	0.0684556	0.17	0.101544	0.1877	0.1812	0.1558	0.1329	0.1363	0.17	0.1352	0.1431	0.1321	0.1075	0.1051	0.1108	0.1128	0.1095	0.0852	0.0866	0.0814	0.0948	0.0885	0.0788	0.0915	0.0803	0.0956	0.0873	0.081	0.0877	0.0922	0.0769	0.092	0.0466
20021205_2cell3_t1	2cell	30	20021205		-10	1.67127	0.171385	0.4267	0.255315	0.097	0.3913	0.1775	0.3293	0.2377	0.2466	0.4267	0.1842	0.1921	0.2707	0.2229	0.2622	0.2895	0.3637	0.2716	0.3591	0.1807	0.4051	0.2103	0.1806	0.1571	0.3226	0.2771	0.2043	0.3269	0.2201	0.2113	0.2138	0.1738	0.1535
20021205_2cell5_t1	2cell	32	20021205		-10	1.65355	0.12213	0.309	0.18687	0.2206	0.2914	0.2798	0.309	0.2355	0.2139	0.2348	0.2168	0.1544	0.1782	0.1791	0.1809	0.2003	0.1479	0.1192	0.1592	0.1372	0.1626	0.2256	0.2593	0.1733	0.2651	0.1958	0.1666	0.1978	0.1581	0.1353	0.1738	0.1738	0.092
20021204_zygote10_t7	2cell	18	20021204		25	1.64727	0.182833	0.4653	0.282467	0.221	0.5204	0.3702	0.4206	0.4393	0.4653	0.1564	0.399	0.2172	0.33	0.2423	0.2861	0.2789	0.4112	0.2367	0.2294	0.28	0.1977	0.303	0.226	0.2024	0.2159	0.2534	0.2899	0.2902	0.3147	0.2464	0.3153	0.2774	0.1019
20201112_e8_t1	2cell	51	20201112		-5	1.64164	0.0942741	0.2412	0.146926	0.0609	0.1609	0.1399	0.2412	0.2073	0.1855	0.134	0.1462	0.1502	0.12	0.1246	0.1655	0.1538	0.1505	0.1338	0.1277	0.1307	0.1424	0.142	0.1411	0.1433	0.1535	0.1497	0.1483	0.1502	0.1595	0.1492	0.123	0.1236	0.0702
20201211_steven_Zygote3_t3	2cell	26	20201211		0	1.62714	0.055	0.1427	0.0877	0.1086	0.1209	0.1229	0.0987	0.1411	0.1258	0.1427	0.0877	0.1241	0.0971	0.1094	0.1001	0.1016	0.0765	0.0848	0.0685	0.0898	0.0815	0.0732	0.0741	0.0676	0.0743	0.0716	0.0902	0.075	0.0712	0.0723	0.0698	0.0672	0.032
20021204_zygote1_t6	2cell	9	20021204		20	1.62662	0.129052	0.335	0.205948	0.1637	0.2137	0.2683	0.298	0.2972	0.335	0.2082	0.1784	0.3127	0.2513	0.2121	0.2223	0.2018	0.185	0.1821	0.1502	0.1589	0.1282	0.1291	0.3309	0.1905	0.1654	0.2012	0.1841	0.2096	0.1445	0.1451	0.23	0.2084	0.1004
20201127_fromZygote_e12_t5	2cell	7	20201127		10	1.62183	0.0692444	0.1806	0.111356	0.0918	0.2071	0.1626	0.1244	0.1409	0.1293	0.1285	0.1806	0.1273	0.1235	0.1533	0.123	0.1181	0.1023	0.1068	0.1108	0.0921	0.1266	0.0977	0.0973	0.0909	0.0852	0.102	0.0981	0.0893	0.1051	0.1149	0.0866	0.0965	0.0555
20021204_zygote4_t5	2cell	12	20021204		15	1.62032	0.0880148	0.2299	0.141885	0.0903	0.196	0.1558	0.1241	0.2299	0.151	0.1708	0.1946	0.1797	0.1254	0.1184	0.1354	0.1647	0.1573	0.1016	0.1656	0.1657	0.1468	0.1365	0.1249	0.0869	0.1112	0.1273	0.0854	0.1329	0.1272	0.132	0.1328	0.2185	0.0843
20201214_2cell2_t1	2cell	39	20201214		-10	1.61551	0.167411	0.4394	0.271989	0.3044	0.3047	0.2894	0.3699	0.2914	0.225	0.4394	0.3232	0.3733	0.3725	0.3059	0.208	0.2982	0.1574	0.2362	0.1942	0.2551	0.1514	0.2511	0.3178	0.2307	0.2045	0.2323	0.2354	0.4159	0.2919	0.2836	0.2794	0.2881	0.1119
20021205_2cell8_t1	2cell	35	20021205		-10	1.61157	0.19737	0.5201	0.32273	0.1805	0.4276	0.2735	0.5201	0.2177	0.4082	0.3555	0.3613	0.4398	0.3839	0.3232	0.2805	0.4264	0.3107	0.192	0.4712	0.3872	0.3857	0.1944	0.2138	0.2232	0.3509	0.2245	0.214	0.4828	0.2155	0.4026	0.2289	0.2894	0.2103
20201112_e2_t1	2cell	45	20201112		-10	1.61098	0.153107	0.4037	0.250593	0.0983	0.1851	0.2257	0.4037	0.279	0.1881	0.2224	0.1585	0.3067	0.2003	0.3281	0.2861	0.207	0.1363	0.2153	0.2608	0.2629	0.1998	0.3726	0.2393	0.3124	0.3217	0.3102	0.3496	0.1863	0.2008	0.3782	0.1337	0.2083	0.0979
20021204_zygote10_t5	2cell	18	20021204		15	1.6098	0.143226	0.3781	0.234874	0.1235	0.3657	0.3449	0.3781	0.3709	0.2731	0.2189	0.3674	0.1882	0.2735	0.3407	0.2643	0.2458	0.1396	0.2002	0.2499	0.1722	0.1704	0.3035	0.2345	0.2019	0.1888	0.2153	0.2302	0.1782	0.2237	0.1818	0.1971	0.2432	0.0902
20021204_zygote6_t6	2cell	14	20021204		20	1.60324	0.0825148	0.2193	0.136785	0.1356	0.1786	0.2072	0.1727	0.1535	0.2193	0.1829	0.1532	0.1086	0.1432	0.1286	0.118	0.1635	0.1035	0.1538	0.1473	0.1333	0.1398	0.1574	0.127	0.1173	0.128	0.1166	0.125	0.1197	0.138	0.1353	0.124	0.1273	0.0564
20201127_fromZygote_e11_t4	2cell	6	20201127		5	1.60279	0.0674704	0.1794	0.11193	0.1217	0.1236	0.1629	0.1327	0.1794	0.1203	0.1409	0.1721	0.1133	0.1099	0.0878	0.1111	0.1028	0.1021	0.0984	0.1191	0.1048	0.1009	0.0811	0.1269	0.0951	0.0962	0.0918	0.1155	0.1121	0.108	0.099	0.107	0.1289	0.0649
20021204_zygote6_t5	2cell	14	20021204		15	1.59463	0.0897556	0.2407	0.150944	0.1045	0.1769	0.1829	0.2407	0.1534	0.131	0.1454	0.135	0.1213	0.1366	0.1523	0.1295	0.1395	0.183	0.1718	0.1891	0.184	0.1173	0.1477	0.1311	0.1862	0.1273	0.1633	0.1754	0.1284	0.1307	0.1807	0.1539	0.1234	0.0975
20201211_steven_Zygote4_t4	2cell	27	20201211		5	1.59442	0.0599481	0.1608	0.100852	0.0699	0.1533	0.1444	0.1163	0.1286	0.1163	0.1039	0.1146	0.1214	0.1053	0.1608	0.0865	0.0913	0.1002	0.1028	0.1114	0.0756	0.1181	0.0965	0.0875	0.1117	0.1058	0.0929	0.077	0.0815	0.1266	0.0688	0.0814	0.0955	0.0447
20021205_2cell1_t1	2cell	28	20021205		-5	1.59269	0.242704	0.6522	0.409496	0.3824	0.6957	0.7734	0.6522	0.5224	0.4372	0.3917	0.405	0.4613	0.4527	0.2959	0.2554	0.4384	0.3527	0.3844	0.453	0.3844	0.448	0.3564	0.5744	0.2938	0.4645	0.2669	0.2468	0.3463	0.3866	0.6108	0.5454	0.4525	0.1773
20201214_2cell4_t1	2cell	41	20201214		-10	1.58703	0.125763	0.34	0.214237	0.1136	0.3315	0.3267	0.2496	0.311	0.34	0.1882	0.3364	0.236	0.1941	0.1884	0.1766	0.155	0.3224	0.2979	0.1916	0.1905	0.166	0.2207	0.1395	0.2595	0.185	0.188	0.2013	0.1735	0.1877	0.1944	0.1892	0.2225	0.0794
20201112_e3_t1	2cell	46	20201112		-10	1.58695	0.120833	0.3267	0.205867	0.1794	0.1899	0.2836	0.266	0.1979	0.2699	0.1446	0.1854	0.271	0.2367	0.3267	0.2488	0.2447	0.1504	0.1798	0.1911	0.208	0.1784	0.1898	0.1849	0.1867	0.2033	0.178	0.1826	0.2525	0.2616	0.1991	0.1925	0.1385	0.0895
20021204_zygote9_t6	2cell	17	20021204		20	1.58071	0.086663	0.2359	0.149237	0.1342	0.2293	0.2116	0.2256	0.2304	0.2359	0.164	0.178	0.1651	0.15	0.164	0.1177	0.145	0.1235	0.1397	0.1336	0.1187	0.1359	0.1851	0.155	0.1477	0.1141	0.121	0.1348	0.1352	0.1562	0.1482	0.1195	0.1245	0.061
20021205_2cell2_t1	2cell	29	20021205		-5	1.57849	0.127133	0.3469	0.219767	0.1468	0.3054	0.3222	0.3469	0.3035	0.3188	0.2931	0.2482	0.1988	0.2079	0.1888	0.3467	0.2412	0.1692	0.1801	0.1954	0.1845	0.2165	0.198	0.1871	0.1813	0.2014	0.1926	0.1952	0.2118	0.1873	0.2266	0.2398	0.1673	0.1057
20021204_zygote8_t5	2cell	16	20021204		15	1.57015	0.104433	0.2876	0.183167	0.1147	0.2154	0.1935	0.2454	0.2	0.2876	0.2414	0.1986	0.2255	0.1677	0.1638	0.1579	0.1702	0.1842	0.1865	0.2754	0.1783	0.2035	0.1508	0.22	0.1587	0.1522	0.1928	0.1641	0.1394	0.1525	0.14	0.1542	0.1623	0.0725
20021205_2cell9_t1	2cell	36	20021205		-10	1.56964	0.127056	0.3501	0.223044	0.133	0.3048	0.2389	0.2969	0.3501	0.1708	0.2	0.2434	0.1921	0.2543	0.1932	0.2258	0.2525	0.1992	0.263	0.2238	0.2019	0.2181	0.2327	0.371	0.2222	0.2058	0.2181	0.1908	0.1892	0.2062	0.2975	0.204	0.1177	0.0819
20201211_steven_Zygote1_t4	2cell	24	20201211		5	1.56638	0.0501519	0.1387	0.0885481	0.0733	0.1392	0.1497	0.1064	0.1371	0.1105	0.1387	0.0885	0.0941	0.066	0.0844	0.0768	0.0845	0.0976	0.0766	0.0883	0.0846	0.1126	0.0811	0.0745	0.0925	0.1155	0.0711	0.0787	0.0782	0.0676	0.0982	0.081	0.0765	0.0292
20201214_spvn_Zygote5_t4	2cell	20	20201214		0	1.56471	0.0751037	0.2081	0.132996	0.0834	0.2525	0.2218	0.2081	0.1992	0.1956	0.1935	0.1301	0.2006	0.1471	0.1355	0.1242	0.1243	0.125	0.1084	0.1222	0.1304	0.1055	0.1534	0.1128	0.1177	0.1077	0.1029	0.1136	0.1093	0.117	0.1096	0.127	0.1045	0.0657
20201211_2cell1_t1	2cell	52	20201211		-10	1.5627	0.103811	0.2883	0.184489	0.1016	0.1792	0.165	0.1822	0.264	0.2798	0.2883	0.1838	0.1677	0.1488	0.1947	0.2028	0.2017	0.1933	0.2289	0.1254	0.1888	0.1363	0.1402	0.1702	0.1804	0.154	0.1701	0.221	0.1592	0.1504	0.1437	0.1734	0.2711	0.061
20021204_zygote9_t4	2cell	17	20021204		10	1.56131	0.0762889	0.2122	0.135911	0.095	0.1689	0.1733	0.1463	0.1575	0.1714	0.2122	0.1403	0.1389	0.1762	0.1253	0.1428	0.1173	0.125	0.1021	0.1042	0.1399	0.1179	0.1243	0.1197	0.1196	0.1882	0.1262	0.1301	0.1471	0.1474	0.1277	0.1368	0.1096	0.0756
20201127_fromZygote_e10_t5	2cell	5	20201127		10	1.55686	0.0680667	0.1903	0.122233	0.1208	0.1328	0.1656	0.1779	0.1903	0.0979	0.1368	0.1405	0.1314	0.1457	0.1261	0.119	0.1158	0.1337	0.1274	0.1106	0.1204	0.1399	0.1249	0.0927	0.0997	0.121	0.1071	0.1179	0.1162	0.1121	0.1276	0.1056	0.1048	0.0573
20021204_zygote2_t6	2cell	10	20021204		15	1.55601	0.0972296	0.2721	0.17487	0.1265	0.2213	0.2844	0.1224	0.2174	0.1884	0.15	0.1869	0.1384	0.2721	0.1482	0.2045	0.1495	0.1815	0.2006	0.1369	0.1477	0.1825	0.1822	0.198	0.2433	0.2151	0.1174	0.1806	0.1843	0.1412	0.1945	0.1645	0.1945	0.0789
20021204_zygote2_t4	2cell	10	20021204		5	1.55038	0.0873296	0.246	0.15867	0.1006	0.2021	0.2279	0.1956	0.1904	0.2018	0.2045	0.246	0.209	0.1462	0.1538	0.1285	0.1878	0.1467	0.1806	0.1674	0.1337	0.1401	0.1246	0.1409	0.1893	0.1426	0.1173	0.1111	0.1249	0.208	0.125	0.1363	0.1448	0.0872
20201214_spvn_Zygote10_t7	2cell	23	20201214		20	1.54741	0.0697963	0.1973	0.127504	0.1078	0.2047	0.1703	0.1671	0.1666	0.1432	0.109	0.0888	0.1143	0.1276	0.1169	0.1973	0.1299	0.1726	0.1296	0.1297	0.1279	0.1465	0.1598	0.1138	0.1047	0.1325	0.1006	0.1215	0.095	0.1041	0.144	0.143	0.0953	0.0613
20201127_fromZygote_e8_t5	2cell	4	20201127		10	1.54488	0.0607	0.1721	0.1114	0.0767	0.1656	0.1611	0.13	0.1721	0.1319	0.1271	0.1391	0.1195	0.1067	0.1159	0.1108	0.1148	0.1018	0.1118	0.1027	0.0975	0.1183	0.1029	0.1069	0.1098	0.1173	0.0949	0.0891	0.1047	0.1044	0.1108	0.1036	0.097	0.0664
20201214_2cell3_t3	2cell	40	20201214		-5	1.54403	0.0805111	0.2285	0.147989	0.0928	0.1923	0.125	0.1987	0.2285	0.2043	0.2109	0.2269	0.1681	0.2186	0.1707	0.1297	0.1607	0.0981	0.103	0.1194	0.1327	0.1561	0.1527	0.1497	0.1478	0.1475	0.0952	0.1429	0.1251	0.0943	0.1154	0.1197	0.1252	0.0538
20201214_2cell4_t2	2cell	41	20201214		-5	1.53351	0.0523593	0.1505	0.0981407	0.1768	0.1214	0.1533	0.1505	0.1007	0.1059	0.1024	0.104	0.1109	0.0984	0.0878	0.0938	0.0822	0.0971	0.1014	0.0992	0.098	0.101	0.0956	0.0816	0.1019	0.091	0.1092	0.0921	0.1002	0.1149	0.096	0.0908	0.1008	0.0424
20201211_steven_Zygote1_t3	2cell	24	20201211		0	1.52412	0.0451519	0.1313	0.0861481	0.0941	0.133	0.1308	0.1066	0.1221	0.095	0.11	0.1055	0.1117	0.1313	0.0956	0.0795	0.0739	0.0818	0.103	0.0727	0.0795	0.0709	0.0881	0.0746	0.0746	0.0628	0.0801	0.0761	0.073	0.0766	0.0929	0.0653	0.0894	0.0334
20021204_zygote5_t5	2cell	13	20021204		10	1.52061	0.104696	0.3058	0.201104	0.1235	0.31	0.257	0.3058	0.212	0.253	0.2123	0.203	0.1897	0.154	0.1708	0.2368	0.1947	0.1649	0.164	0.1963	0.2136	0.2238	0.1912	0.2373	0.1979	0.2027	0.2074	0.1908	0.1961	0.2193	0.1967	0.1827	0.197	0.116
20201112_e1_t1	2cell	44	20201112		-10	1.51904	0.103567	0.3031	0.199533	0.1629	0.1864	0.3001	0.2241	0.1781	0.2064	0.1981	0.2453	0.2081	0.1967	0.3031	0.1689	0.1521	0.1865	0.1864	0.2413	0.2068	0.2596	0.1879	0.1848	0.1776	0.2138	0.1518	0.1707	0.1914	0.218	0.2666	0.2364	0.1387	0.0882
20201127_fromZygote_e14_t5	2cell	8	20201127		0	1.51755	0.114011	0.3343	0.220289	0.271	0.31	0.3417	0.3033	0.3343	0.2291	0.1942	0.3196	0.3207	0.2509	0.1841	0.2254	0.2729	0.1369	0.1819	0.1808	0.2147	0.1952	0.2252	0.2307	0.2538	0.1619	0.2487	0.3178	0.1679	0.1465	0.2223	0.1742	0.141	0.1138
20201127_fromZygote_e12_t6	2cell	7	20201127		15	1.50948	0.0546444	0.1619	0.107256	0.1192	0.1091	0.1624	0.1147	0.1494	0.1619	0.1001	0.1024	0.1211	0.0991	0.1359	0.0875	0.11	0.1028	0.0994	0.0904	0.1031	0.1073	0.106	0.1062	0.1073	0.1053	0.1102	0.109	0.1135	0.1011	0.0963	0.0924	0.1041	0.0594
20201214_2cell3_t2	2cell	40	20201214		-10	1.50908	0.0538741	0.1597	0.105826	0.1018	0.1153	0.1629	0.1485	0.1239	0.1597	0.137	0.1395	0.1479	0.0916	0.095	0.1096	0.081	0.1206	0.1028	0.0808	0.0977	0.0824	0.0977	0.1005	0.0895	0.0808	0.0906	0.1121	0.1129	0.1051	0.0845	0.1062	0.1007	0.0587
20201214_2cell1_t2	2cell	38	20201214		-5	1.50325	0.0584519	0.1746	0.116148	0.0757	0.1393	0.2413	0.1594	0.1746	0.1656	0.1441	0.136	0.1147	0.1448	0.1018	0.1297	0.1192	0.1172	0.1123	0.117	0.1125	0.1197	0.1048	0.0989	0.1088	0.1018	0.1035	0.1092	0.0935	0.094	0.0808	0.1116	0.1111	0.0494
20021204_zygote1_t7	2cell	9	20021204		25	1.50269	0.110996	0.3318	0.220804	0.1117	0.28	0.2974	0.1883	0.3318	0.2949	0.2652	0.2288	0.221	0.1825	0.1618	0.1587	0.2596	0.2283	0.2579	0.3046	0.23	0.1947	0.2105	0.1555	0.2067	0.2054	0.1549	0.3223	0.1467	0.2017	0.2811	0.2022	0.227	0.1396
20201127_fromZygote_e7_t5	2cell	3	20201127		10	1.50207	0.0538148	0.161	0.107185	0.0751	0.1258	0.1319	0.1537	0.161	0.1057	0.1326	0.1113	0.1298	0.1094	0.1125	0.0932	0.1051	0.098	0.116	0.1063	0.0983	0.0885	0.1237	0.0938	0.0901	0.1	0.1222	0.0998	0.099	0.1042	0.0959	0.0907	0.1041	0.0491
20201127_fromZygote_e11_t3	2cell	6	20201127		0	1.49485	0.0517741	0.1564	0.104626	0.0836	0.1706	0.197	0.1564	0.1395	0.1337	0.1197	0.1336	0.1116	0.1059	0.1307	0.109	0.0966	0.1207	0.0908	0.0778	0.1001	0.1024	0.1302	0.0895	0.0839	0.0939	0.0994	0.0909	0.1025	0.0905	0.0933	0.0862	0.084	0.0521
20201211_steven_Zygote3_t4	2cell	26	20201211		5	1.49109	0.0453185	0.1376	0.0922815	0.0689	0.1786	0.1317	0.1222	0.1376	0.0934	0.1055	0.0944	0.0976	0.0892	0.1078	0.1083	0.0981	0.0811	0.0801	0.0983	0.0997	0.0756	0.083	0.0799	0.0992	0.0954	0.0714	0.0941	0.0792	0.0937	0.0955	0.0836	0.0818	0.0459
20021204_zygote9_t2	2cell	17	20021204		0	1.48806	0.0445074	0.1357	0.0911926	0.2051	0.2259	0.118	0.1357	0.1107	0.1078	0.1019	0.0976	0.0975	0.105	0.0997	0.0848	0.0875	0.0959	0.1044	0.1064	0.08	0.0858	0.0972	0.0897	0.0801	0.0733	0.0674	0.0863	0.0827	0.0836	0.089	0.0758	0.0874	0.049
20021205_2cell8_t2	2cell	35	20021205		-5	1.48145	0.0599926	0.1846	0.124607	0.0966	0.1793	0.1672	0.1657	0.1129	0.1578	0.124	0.1271	0.1365	0.1678	0.1191	0.107	0.1846	0.1015	0.1363	0.1352	0.1162	0.1143	0.0984	0.1451	0.1301	0.1313	0.0978	0.1175	0.1393	0.0949	0.125	0.1242	0.0895	0.0653
20201127_fromZygote_e14_t7	2cell	8	20201127		10	1.4801	0.0684741	0.2111	0.142626	0.1636	0.2905	0.1834	0.1724	0.1994	0.147	0.2111	0.18	0.1529	0.1691	0.1993	0.1227	0.1462	0.1327	0.1375	0.1618	0.1114	0.1704	0.1053	0.1148	0.1182	0.1219	0.1377	0.1221	0.1396	0.1169	0.1323	0.1418	0.1221	0.0643
20201127_fromZygote_e8_t8	2cell	4	20201127		25	1.47454	0.0599556	0.1863	0.126344	0.0984	0.1791	0.1538	0.1665	0.1538	0.1673	0.1203	0.1157	0.1263	0.1863	0.114	0.1348	0.1246	0.1295	0.1024	0.1089	0.1344	0.1204	0.1275	0.1178	0.1285	0.1157	0.1162	0.1217	0.1396	0.1305	0.1295	0.1024	0.1188	0.0579
20021204_zygote3_t3	2cell	11	20021204		5	1.47327	0.0767111	0.2388	0.162089	0.0816	0.1711	0.1842	0.2061	0.1625	0.1857	0.1395	0.1994	0.2388	0.168	0.149	0.1683	0.2099	0.1717	0.1391	0.13	0.1972	0.1028	0.1513	0.1538	0.1752	0.1268	0.1606	0.1559	0.1246	0.2038	0.1997	0.1222	0.1235	0.111
20201214_spvn_Zygote10_t4	2cell	23	20201214		5	1.47183	0.0657815	0.2052	0.139419	0.0858	0.1385	0.1779	0.1872	0.2052	0.1477	0.1625	0.1983	0.1323	0.1533	0.1687	0.1358	0.0995	0.1295	0.1342	0.1037	0.1224	0.1336	0.113	0.1113	0.1053	0.1238	0.138	0.192	0.116	0.1405	0.1396	0.1769	0.1209	0.0731
20201214_spvn_Zygote1_t3	2cell	19	20201214		0	1.46758	0.0561704	0.1763	0.12013	0.0879	0.1614	0.1382	0.138	0.1141	0.1439	0.1445	0.1763	0.1513	0.1384	0.1615	0.1289	0.1228	0.1093	0.0959	0.105	0.1018	0.0874	0.1025	0.0911	0.1262	0.0981	0.1208	0.0979	0.1384	0.121	0.1248	0.1193	0.1263	0.058
20201211_2cell1_t2	2cell	52	20201211		-5	1.46353	0.0465259	0.1469	0.100374	0.053	0.1086	0.1218	0.1469	0.1265	0.093	0.0892	0.1015	0.113	0.1029	0.1254	0.0903	0.1229	0.0874	0.1642	0.0849	0.0988	0.092	0.0916	0.075	0.1145	0.1122	0.0798	0.1307	0.072	0.0983	0.0967	0.0861	0.0717	0.0426
20021204_zygote8_t4	2cell	16	20021204		10	1.46287	0.0558148	0.1764	0.120585	0.092	0.1622	0.1508	0.1581	0.1764	0.1374	0.1314	0.1083	0.1387	0.1309	0.1224	0.0959	0.111	0.1022	0.1587	0.1013	0.1528	0.1063	0.1259	0.1259	0.1233	0.1099	0.1025	0.1285	0.1007	0.1174	0.1	0.1346	0.1082	0.0471
20021205_2cell7_t1	2cell	34	20021205		-10	1.4509	0.123781	0.3983	0.274519	0.2272	0.3136	0.4231	0.3983	0.2668	0.2966	0.3782	0.315	0.247	0.2739	0.2759	0.2023	0.2334	0.2609	0.2308	0.3468	0.2656	0.2482	0.3097	0.4083	0.1964	0.264	0.223	0.3215	0.3538	0.2425	0.2715	0.2549	0.2272	0.0995
20021204_zygote6_t2	2cell	14	20021204		0	1.43927	0.0474593	0.1555	0.108041	0.0843	0.1398	0.1431	0.1555	0.1165	0.155	0.1233	0.0971	0.132	0.139	0.1302	0.1008	0.0977	0.0987	0.0978	0.1041	0.1011	0.0929	0.1208	0.097	0.0964	0.1026	0.11	0.1008	0.0915	0.0931	0.0989	0.1093	0.1075	0.0475
20021204_zygote10_t3	2cell	18	20021204		5	1.43917	0.0616111	0.2019	0.140289	0.0536	0.1427	0.1643	0.1976	0.1427	0.2019	0.1743	0.1704	0.1769	0.1364	0.1346	0.1579	0.1322	0.1205	0.1146	0.1417	0.1366	0.136	0.0956	0.1342	0.1078	0.0965	0.1219	0.1155	0.2029	0.1913	0.1109	0.0942	0.1598	0.0829
20021204_zygote5_t3	2cell	13	20021204		0	1.43631	0.0605111	0.1992	0.138689	0.1071	0.1892	0.1827	0.1933	0.1905	0.1992	0.1577	0.1682	0.1431	0.1439	0.131	0.1537	0.1474	0.1395	0.1468	0.1283	0.124	0.121	0.1274	0.1121	0.1127	0.1246	0.1366	0.1202	0.1244	0.1435	0.1174	0.1295	0.1472	0.0614
20021204_zygote4_t4	2cell	12	20021204		10	1.4336	0.0734667	0.2429	0.169433	0.0562	0.1481	0.203	0.137	0.1366	0.2304	0.2429	0.1808	0.1361	0.2139	0.1477	0.1017	0.1757	0.1176	0.1563	0.2197	0.2027	0.2353	0.1195	0.1294	0.2193	0.1477	0.1766	0.1616	0.1258	0.1785	0.1875	0.1171	0.2309	0.1464
20201214_spvn_Zygote8_t4	2cell	22	20201214		5	1.42592	0.0492852	0.165	0.115715	0.1063	0.1568	0.1945	0.1299	0.1447	0.1222	0.116	0.1481	0.1408	0.1215	0.1273	0.1121	0.165	0.1175	0.1026	0.1096	0.0989	0.1215	0.0983	0.0924	0.1174	0.1158	0.113	0.1076	0.1094	0.1178	0.1	0.1102	0.1104	0.0543
20201127_fromZygote_e11_t5	2cell	6	20201127		10	1.42575	0.0524963	0.1758	0.123304	0.0643	0.1543	0.1684	0.1388	0.1758	0.1269	0.1442	0.1266	0.138	0.1397	0.1112	0.1237	0.1266	0.1284	0.1054	0.1201	0.1144	0.1451	0.1035	0.1035	0.1173	0.1067	0.1409	0.1209	0.111	0.1079	0.0977	0.1679	0.1291	0.0579
20201127_fromZygote_e12_t8	2cell	7	20201127		25	1.425	0.050463	0.1692	0.118737	0.1093	0.1207	0.1393	0.1692	0.1521	0.1264	0.135	0.1114	0.1057	0.1052	0.1167	0.1329	0.1274	0.1013	0.1379	0.1132	0.1285	0.1171	0.1388	0.1247	0.1311	0.1194	0.1051	0.1109	0.1187	0.0997	0.1076	0.1088	0.112	0.0491
20201127_fromZygote_e10_t4	2cell	5	20201127		5	1.42401	0.053537	0.1798	0.126263	0.1118	0.1593	0.2062	0.1496	0.1524	0.1448	0.1096	0.1798	0.1568	0.1398	0.1449	0.1245	0.1308	0.1231	0.1073	0.131	0.1073	0.1442	0.1042	0.1231	0.1016	0.158	0.1175	0.1189	0.123	0.1344	0.1092	0.1106	0.1083	0.0544
20201214_spvn_Zygote10_t6	2cell	23	20201214		15	1.42149	0.0857519	0.2892	0.203448	0.1015	0.1602	0.1774	0.2011	0.204	0.1682	0.2892	0.2495	0.1288	0.1693	0.1199	0.171	0.222	0.1063	0.1445	0.241	0.2584	0.181	0.3866	0.44	0.1321	0.1763	0.2048	0.1464	0.1789	0.1853	0.267	0.1679	0.1767	0.1769
20021204_zygote3_t6	2cell	11	20021204		20	1.42114	0.0761296	0.2569	0.18077	0.1225	0.1932	0.2284	0.2353	0.2569	0.211	0.1799	0.1762	0.2468	0.2048	0.1514	0.1441	0.253	0.2538	0.1943	0.1801	0.1652	0.2122	0.1431	0.1433	0.1775	0.1684	0.1747	0.1728	0.1477	0.1568	0.1358	0.1542	0.1806	0.0609
20021204_zygote3_t2	2cell	11	20021204		0	1.40421	0.0562185	0.1953	0.139081	0.1513	0.1966	0.2103	0.1715	0.1947	0.1278	0.14	0.1541	0.1667	0.1183	0.1899	0.1953	0.1149	0.1551	0.1356	0.1034	0.1241	0.1307	0.0931	0.1287	0.1124	0.1709	0.1553	0.1792	0.1393	0.161	0.1018	0.1205	0.1153	0.0556
20201214_spvn_Zygote7_t6	2cell	21	20201214		15	1.40006	0.0525481	0.1839	0.131352	0.0831	0.1578	0.1396	0.1839	0.148	0.1369	0.1613	0.1381	0.1198	0.127	0.1451	0.1287	0.132	0.1337	0.1261	0.1298	0.1281	0.1374	0.1297	0.12	0.1293	0.1333	0.122	0.141	0.1208	0.1015	0.1515	0.1323	0.1319	0.0573
20021204_zygote3_t5	2cell	11	20021204		15	1.39474	0.0702741	0.2483	0.178026	0.1911	0.2613	0.1987	0.2419	0.2033	0.2287	0.1959	0.2483	0.1788	0.1822	0.1944	0.181	0.1671	0.2116	0.1527	0.1761	0.1851	0.1372	0.1447	0.1287	0.203	0.1582	0.176	0.1652	0.1683	0.1932	0.1885	0.185	0.1423	0.0693
20201112_e6_t1	2cell	49	20201112		-10	1.39397	0.0845333	0.2991	0.214567	0.0775	0.2152	0.2048	0.2991	0.2878	0.2563	0.2784	0.1877	0.2273	0.1886	0.1815	0.2923	0.2078	0.1883	0.1843	0.1937	0.1664	0.2082	0.2715	0.189	0.2052	0.2119	0.1961	0.2314	0.1685	0.1672	0.2027	0.263	0.2088	0.1303
20201112_e2_t2	2cell	45	20201112		-5	1.39358	0.0969	0.3431	0.2462	0.1403	0.2685	0.2958	0.2889	0.1987	0.3431	0.2868	0.259	0.265	0.258	0.2401	0.2382	0.2148	0.1971	0.2306	0.2279	0.237	0.2443	0.2327	0.251	0.2942	0.2867	0.2769	0.2182	0.274	0.2112	0.2676	0.2575	0.2373	0.1106
20201127_fromZygote_e3_t6	2cell	1	20201127		15	1.38638	0.0477407	0.1713	0.123559	0.0725	0.1799	0.1577	0.1392	0.1395	0.1713	0.1333	0.1204	0.1451	0.1174	0.1397	0.1092	0.1331	0.114	0.0931	0.1243	0.136	0.1189	0.1195	0.1107	0.1375	0.1177	0.1217	0.1181	0.1107	0.1452	0.115	0.1139	0.1335	0.0581
20021204_zygote2_t7	2cell	10	20021204		20	1.38497	0.0884481	0.3182	0.229752	0.175	0.2047	0.2579	0.2394	0.2899	0.2093	0.2751	0.2486	0.2803	0.1495	0.183	0.1851	0.3182	0.2268	0.3401	0.3765	0.3637	0.211	0.2162	0.138	0.3037	0.1661	0.2392	0.17	0.1654	0.2505	0.2445	0.1755	0.1694	0.0683
20201214_spvn_Zygote7_t3	2cell	21	20201214		0	1.38179	0.0342889	0.1241	0.0898111	0.0734	0.1156	0.1077	0.1084	0.0945	0.1241	0.1071	0.0897	0.0935	0.0947	0.0864	0.099	0.0812	0.0821	0.0791	0.0912	0.0851	0.1118	0.0848	0.0828	0.0802	0.0874	0.0829	0.09	0.094	0.0846	0.0847	0.0832	0.0905	0.0519
20201211_steven_Zygote3_t5	2cell	26	20201211		10	1.37613	0.0384296	0.1406	0.10217	0.0484	0.1433	0.1397	0.0967	0.0943	0.1406	0.0968	0.0913	0.1016	0.121	0.1234	0.0968	0.121	0.0895	0.1101	0.0839	0.0785	0.1504	0.0859	0.0999	0.1149	0.1091	0.08	0.1163	0.1119	0.0871	0.0988	0.1066	0.0976	0.0546
20201127_fromZygote_e12_t7	2cell	7	20201127		20	1.37396	0.0430852	0.1583	0.115215	0.0862	0.1596	0.1635	0.1468	0.1583	0.1141	0.1201	0.1073	0.1419	0.0994	0.1047	0.1306	0.1051	0.106	0.1143	0.14	0.1066	0.1232	0.1206	0.1094	0.1068	0.1015	0.1123	0.1084	0.1126	0.1145	0.1125	0.1294	0.1121	0.0523
20201127_fromZygote_e10_t7	2cell	5	20201127		20	1.37359	0.0412593	0.1517	0.110441	0.1156	0.1734	0.1435	0.1013	0.1145	0.1225	0.1023	0.1051	0.1296	0.1048	0.1186	0.1517	0.0979	0.112	0.1233	0.1199	0.1108	0.112	0.0987	0.1041	0.1403	0.1216	0.1043	0.1177	0.1101	0.0944	0.1036	0.0911	0.1172	0.0525
20201127_fromZygote_e7_t3	2cell	3	20201127		0	1.37076	0.0423296	0.1565	0.11417	0.0799	0.1552	0.1284	0.1565	0.144	0.1499	0.1177	0.1512	0.1246	0.111	0.1106	0.1095	0.1143	0.1227	0.1051	0.1034	0.1185	0.1181	0.1148	0.1137	0.0977	0.1001	0.0935	0.0993	0.1141	0.1087	0.1252	0.0979	0.1149	0.0456
20021204_zygote7_t5	2cell	15	20021204		15	1.36924	0.0573852	0.2128	0.155415	0.0924	0.1317	0.2281	0.1923	0.1777	0.2128	0.1387	0.1237	0.2113	0.1646	0.1263	0.1784	0.1346	0.1722	0.1165	0.1388	0.169	0.1243	0.1286	0.1576	0.1993	0.1268	0.151	0.1662	0.1634	0.1316	0.215	0.1505	0.1453	0.0797
20021204_zygote7_t4	2cell	15	20021204		10	1.3679	0.038837	0.1444	0.105563	0.08	0.1389	0.1339	0.1248	0.1161	0.1444	0.1091	0.1194	0.0989	0.1304	0.1038	0.098	0.1003	0.0982	0.1354	0.1102	0.1089	0.0887	0.1107	0.1068	0.1052	0.1007	0.0888	0.0971	0.0789	0.1057	0.0893	0.1142	0.1053	0.0609
20021204_zygote5_t4	2cell	13	20021204		5	1.36662	0.0618889	0.2307	0.168811	0.0851	0.1934	0.1869	0.2307	0.1784	0.1889	0.1846	0.1653	0.1444	0.1456	0.204	0.1687	0.1932	0.1402	0.1688	0.1413	0.1687	0.1608	0.1632	0.1975	0.1637	0.1932	0.1612	0.1927	0.1904	0.1483	0.1419	0.1757	0.1735	0.073
20021204_zygote1_t5	2cell	9	20021204		15	1.36632	0.0745074	0.2779	0.203393	0.1483	0.2536	0.3006	0.1658	0.1987	0.2779	0.1627	0.2532	0.1897	0.1475	0.1905	0.1353	0.2216	0.169	0.2571	0.1872	0.2082	0.2985	0.2243	0.2069	0.1836	0.2061	0.1925	0.2843	0.3084	0.1758	0.1656	0.2622	0.1413	0.0777
20021204_zygote8_t6	2cell	16	20021204		20	1.36605	0.0565667	0.2111	0.154533	0.1139	0.2544	0.2038	0.2111	0.1848	0.1637	0.201	0.1861	0.1334	0.1663	0.2001	0.1502	0.1584	0.1182	0.1231	0.1508	0.1393	0.1583	0.1516	0.1405	0.1813	0.1378	0.1489	0.1368	0.1583	0.1481	0.1611	0.1605	0.1314	0.0713
20201214_2cell1_t1	2cell	38	20201214		-10	1.36095	0.10187	0.3841	0.28223	0.3356	0.3194	0.3027	0.3044	0.3253	0.2402	0.3045	0.2121	0.256	0.3841	0.308	0.2686	0.3781	0.2429	0.2609	0.1412	0.1899	0.1631	0.233	0.3585	0.2197	0.2604	0.2708	0.3146	0.3956	0.2343	0.3891	0.3967	0.3987	0.1695
20201127_fromZygote_e14_t8	2cell	8	20201127		15	1.36039	0.0489037	0.1846	0.135696	0.1854	0.1925	0.2228	0.1693	0.1786	0.1443	0.1781	0.1846	0.1771	0.1637	0.1305	0.1015	0.1055	0.1485	0.1083	0.1289	0.141	0.1314	0.1423	0.1286	0.1212	0.1467	0.1122	0.1382	0.1259	0.1395	0.1099	0.1183	0.1445	0.0452
20201214_spvn_Zygote7_t7	2cell	21	20201214		20	1.35904	0.0429037	0.1624	0.119496	0.0753	0.1831	0.131	0.1461	0.1387	0.1624	0.1415	0.1075	0.1204	0.1078	0.1265	0.1225	0.1047	0.1228	0.1231	0.1091	0.1305	0.1302	0.1294	0.1159	0.1093	0.1259	0.1067	0.1213	0.1272	0.1184	0.1085	0.1098	0.1001	0.0601
20021204_zygote1_t4	2cell	9	20021204		10	1.35171	0.0483963	0.186	0.137604	0.061	0.124	0.1489	0.1354	0.127	0.1566	0.186	0.1187	0.1298	0.1478	0.1613	0.1374	0.1303	0.1115	0.1825	0.12	0.1269	0.1526	0.1608	0.1489	0.149	0.1071	0.1131	0.1246	0.1174	0.1101	0.1474	0.1635	0.1737	0.0759
20021204_zygote6_t3	2cell	14	20021204		5	1.3514	0.0465963	0.1792	0.132604	0.0694	0.1578	0.1579	0.1655	0.1617	0.1391	0.1792	0.1297	0.1666	0.131	0.1163	0.1212	0.1032	0.1311	0.1551	0.1177	0.1372	0.15	0.1081	0.123	0.1367	0.1202	0.1129	0.1513	0.1483	0.148	0.1083	0.1425	0.106	0.0704
20201127_fromZygote_e11_t8	2cell	6	20201127		25	1.34834	0.0440481	0.1705	0.126452	0.1238	0.1793	0.1567	0.1705	0.1322	0.1226	0.1382	0.1342	0.1246	0.1627	0.1477	0.1546	0.1472	0.139	0.1059	0.1078	0.1649	0.1239	0.122	0.1267	0.1011	0.1052	0.1177	0.1073	0.1184	0.1111	0.1202	0.1279	0.1208	0.0598
20201127_fromZygote_e8_t7	2cell	4	20201127		20	1.34826	0.040063	0.1551	0.115037	0.1011	0.1928	0.1624	0.1551	0.1114	0.1196	0.1324	0.1022	0.1332	0.1137	0.1278	0.1078	0.1216	0.1183	0.1306	0.0987	0.1093	0.1103	0.1165	0.1282	0.1098	0.1327	0.1192	0.1033	0.1162	0.0979	0.1062	0.1129	0.1097	0.0614
20201214_spvn_Zygote1_t4	2cell	19	20201214		5	1.34569	0.0413333	0.1609	0.119567	0.1113	0.1255	0.1257	0.1609	0.1488	0.1376	0.1269	0.1425	0.1346	0.1089	0.1574	0.1086	0.1039	0.1065	0.114	0.1183	0.1113	0.1135	0.1144	0.112	0.0993	0.1036	0.1218	0.1303	0.1145	0.1051	0.1383	0.1134	0.126	0.0559
20201211_steven_Zygote4_t5	2cell	27	20201211		10	1.34472	0.0303778	0.1185	0.0881222	0.0344	0.1187	0.1069	0.0805	0.0964	0.0896	0.0999	0.0728	0.0797	0.1185	0.071	0.0795	0.0928	0.0843	0.0962	0.0901	0.1008	0.1157	0.087	0.0955	0.091	0.0875	0.0906	0.0704	0.0773	0.0722	0.1239	0.0847	0.0862	0.0452
20201214_spvn_Zygote7_t5	2cell	21	20201214		10	1.34468	0.0405	0.158	0.1175	0.0853	0.1476	0.1397	0.1466	0.1284	0.1335	0.158	0.1455	0.1151	0.1051	0.1197	0.1151	0.1381	0.1177	0.1216	0.1085	0.1241	0.1087	0.114	0.1155	0.1015	0.1245	0.1225	0.1028	0.1179	0.1043	0.0983	0.1103	0.1172	0.058
20021204_zygote4_t6	2cell	12	20021204		20	1.34271	0.0375963	0.1473	0.109704	0.0961	0.1111	0.1455	0.1183	0.1246	0.109	0.1129	0.1473	0.0877	0.1326	0.1259	0.0791	0.137	0.0785	0.1159	0.1404	0.0933	0.092	0.1226	0.0802	0.1233	0.0887	0.0961	0.0782	0.148	0.0831	0.1608	0.1054	0.1137	0.0674
20201214_2cell3_t1	2cell	40	20201214		-15	1.34206	0.0739148	0.29	0.216085	0.1199	0.196	0.1682	0.1135	0.2351	0.2451	0.29	0.2456	0.1453	0.1482	0.1524	0.1984	0.2408	0.1237	0.551	0.335	0.2791	0.1685	0.1784	0.1879	0.1027	0.4014	0.2197	0.115	0.1269	0.1975	0.2652	0.2769	0.1704	0.1206
20201211_steven_Zygote2_t5	2cell	25	20201211		10	1.3379	0.0275037	0.1089	0.0813963	0.0428	0.1346	0.1076	0.0908	0.0967	0.0905	0.0843	0.0943	0.0931	0.1089	0.085	0.0668	0.0858	0.0678	0.0834	0.1243	0.0698	0.0837	0.0552	0.0687	0.0704	0.0833	0.072	0.0722	0.0662	0.083	0.0919	0.0825	0.0857	0.0414
20201214_spvn_Zygote1_t6	2cell	19	20201214		15	1.33688	0.0372185	0.1477	0.110481	0.0804	0.1507	0.1482	0.1324	0.1185	0.1276	0.1352	0.0994	0.1	0.1008	0.1017	0.1477	0.1445	0.1025	0.112	0.1088	0.0918	0.0964	0.1008	0.0903	0.1277	0.1033	0.1429	0.113	0.1222	0.1021	0.1096	0.1034	0.1004	0.048
20201214_spvn_Zygote8_t3	2cell	22	20201214		0	1.33486	0.0361741	0.1442	0.108026	0.1198	0.1228	0.1231	0.1285	0.1345	0.1442	0.1301	0.1243	0.1285	0.1105	0.1076	0.107	0.1131	0.1105	0.1132	0.0854	0.0986	0.1218	0.0953	0.0893	0.0949	0.0976	0.0872	0.1045	0.1027	0.1225	0.114	0.0938	0.1012	0.0559
20201112_e1_t2	2cell	44	20201112		-5	1.33425	0.0924148	0.3689	0.276485	0.1598	0.2331	0.2864	0.3066	0.2988	0.3155	0.278	0.3689	0.265	0.3144	0.309	0.278	0.2334	0.2935	0.2576	0.2954	0.2473	0.2631	0.2746	0.2884	0.2854	0.2473	0.2607	0.3192	0.2703	0.2743	0.2871	0.2317	0.2708	0.1308
20201214_2cell5_t1	2cell	42	20201214		-5	1.32544	0.0658519	0.2682	0.202348	0.1767	0.2672	0.2257	0.2669	0.2682	0.2538	0.1915	0.2653	0.2132	0.1763	0.1532	0.1597	0.1733	0.1595	0.2098	0.1765	0.1632	0.1963	0.2446	0.1583	0.3268	0.2435	0.1776	0.25	0.1362	0.2173	0.2237	0.1888	0.1677	0.1022
20021204_zygote9_t5	2cell	17	20021204		15	1.32456	0.048737	0.1989	0.150163	0.1118	0.2427	0.209	0.1989	0.1878	0.1684	0.1664	0.172	0.1625	0.1342	0.1809	0.1492	0.135	0.1667	0.1378	0.1689	0.1676	0.1383	0.156	0.127	0.146	0.1391	0.1239	0.1505	0.137	0.1391	0.1235	0.1527	0.1493	0.0757
20201214_spvn_Zygote10_t5	2cell	23	20201214		10	1.31674	0.0415667	0.1728	0.131233	0.0849	0.1933	0.1258	0.1433	0.1553	0.1511	0.1472	0.1728	0.1544	0.1253	0.1314	0.134	0.1581	0.1378	0.1004	0.1539	0.1577	0.1085	0.1419	0.1161	0.0922	0.1189	0.1574	0.1151	0.1215	0.1125	0.1196	0.1253	0.1204	0.0712
20201127_fromZygote_e7_t4	2cell	3	20201127		5	1.31432	0.0325481	0.1361	0.103552	0.0762	0.1204	0.1165	0.1304	0.1265	0.1104	0.1361	0.129	0.1118	0.1037	0.1074	0.096	0.1111	0.0983	0.1032	0.1202	0.1113	0.0996	0.1038	0.1028	0.0898	0.0989	0.0807	0.1049	0.1027	0.0944	0.0874	0.089	0.0933	0.0532
20201127_fromZygote_e3_t7	2cell	1	20201127		20	1.31215	0.0442481	0.186	0.141752	0.0629	0.1985	0.1762	0.1558	0.1315	0.186	0.1532	0.1556	0.1165	0.1231	0.1629	0.1463	0.1412	0.1241	0.1897	0.1611	0.1301	0.1184	0.1689	0.1492	0.1248	0.1629	0.1436	0.1513	0.1302	0.138	0.1291	0.1492	0.1295	0.0551
20201127_fromZygote_e7_t8	2cell	3	20201127		25	1.31005	0.0336074	0.142	0.108393	0.0942	0.1384	0.1436	0.116	0.1386	0.1212	0.1152	0.118	0.1106	0.1053	0.1117	0.142	0.1318	0.0899	0.1095	0.1003	0.1024	0.1133	0.0889	0.0996	0.1106	0.1028	0.1127	0.1064	0.1014	0.1158	0.1115	0.0903	0.1025	0.0583
20021204_zygote6_t7	2cell	14	20021204		25	1.3061	0.0369593	0.1577	0.120741	0.1479	0.1818	0.1408	0.1577	0.1518	0.1259	0.1088	0.1234	0.1173	0.1167	0.1361	0.1251	0.1295	0.1319	0.1189	0.1208	0.1222	0.132	0.1158	0.1178	0.1027	0.123	0.1019	0.1064	0.1108	0.1206	0.1275	0.1302	0.1161	0.0691
20201127_fromZygote_e8_t6	2cell	4	20201127		15	1.30182	0.0347074	0.1497	0.114993	0.0636	0.1356	0.1045	0.1345	0.1497	0.1259	0.1438	0.1251	0.1149	0.1221	0.1124	0.138	0.1011	0.1289	0.1155	0.1107	0.0937	0.1056	0.1118	0.101	0.1075	0.1215	0.1181	0.1058	0.1131	0.1114	0.115	0.1119	0.1189	0.0469
20021204_zygote10_t4	2cell	18	20021204		10	1.29968	0.0478222	0.2074	0.159578	0.0904	0.3037	0.2357	0.1867	0.138	0.163	0.1825	0.1579	0.1222	0.2071	0.1612	0.2074	0.1716	0.1323	0.1432	0.156	0.161	0.1549	0.1915	0.1602	0.1509	0.1442	0.1782	0.1315	0.117	0.1995	0.1517	0.2114	0.1481	0.0794
20021204_zygote3_t7	2cell	11	20021204		25	1.28701	0.0464296	0.2082	0.16177	0.1317	0.2451	0.2046	0.2026	0.1667	0.1765	0.2082	0.1982	0.164	0.2064	0.147	0.1416	0.1996	0.1363	0.1874	0.2282	0.1534	0.142	0.1331	0.1932	0.1362	0.1554	0.1446	0.1286	0.1712	0.1518	0.1609	0.1327	0.1364	0.0656
20021204_zygote7_t2	2cell	15	20021204		0	1.28242	0.0269111	0.1222	0.0952889	0.0939	0.1137	0.1294	0.1079	0.1222	0.1151	0.0992	0.1015	0.1123	0.1173	0.0794	0.0968	0.0967	0.0913	0.0735	0.1048	0.0977	0.1049	0.1088	0.0847	0.0876	0.0974	0.0786	0.0872	0.0784	0.0963	0.0977	0.0988	0.0895	0.0472
20201127_fromZygote_e3_t4	2cell	1	20201127		5	1.27059	0.028963	0.136	0.107037	0.0674	0.1656	0.122	0.1061	0.1318	0.1057	0.1321	0.121	0.136	0.1095	0.0935	0.1181	0.1013	0.1092	0.1111	0.0943	0.1131	0.098	0.1085	0.0993	0.1301	0.1007	0.0842	0.098	0.1051	0.1109	0.0986	0.1147	0.1089	0.0502
20201127_fromZygote_e7_t6	2cell	3	20201127		15	1.26884	0.0276074	0.1303	0.102693	0.0567	0.1125	0.1171	0.1267	0.1229	0.1155	0.1302	0.107	0.1086	0.1303	0.1168	0.0951	0.0918	0.1002	0.1006	0.1074	0.0977	0.096	0.097	0.1049	0.1019	0.1046	0.099	0.095	0.0959	0.0955	0.1001	0.0877	0.1003	0.044
20201214_spvn_Zygote7_t4	2cell	21	20201214		5	1.26826	0.0322778	0.1526	0.120322	0.0994	0.1496	0.1789	0.1499	0.1526	0.1313	0.1511	0.1253	0.1192	0.1178	0.1273	0.1163	0.1334	0.1127	0.1445	0.1208	0.1282	0.1147	0.1111	0.1084	0.1166	0.1	0.1156	0.1216	0.1369	0.1176	0.1012	0.1107	0.108	0.0559
20201127_fromZygote_e11_t7	2cell	6	20201127		20	1.26731	0.0360259	0.1708	0.134774	0.1185	0.1817	0.2823	0.1412	0.1708	0.1437	0.1671	0.1686	0.1301	0.1281	0.1212	0.1141	0.1375	0.1244	0.1325	0.1404	0.1264	0.1184	0.1709	0.1384	0.1275	0.1386	0.1287	0.1709	0.1486	0.1211	0.1322	0.1154	0.1169	0.0652
20201214_spvn_Zygote5_t6	2cell	20	20201214		10	1.26693	0.0323407	0.1535	0.121159	0.0716	0.1251	0.144	0.1535	0.1335	0.1368	0.1141	0.148	0.1137	0.13	0.113	0.1114	0.1505	0.1272	0.1025	0.1238	0.1122	0.1266	0.1265	0.1163	0.125	0.1369	0.1094	0.1094	0.1149	0.1177	0.1179	0.1405	0.109	0.051
20201127_fromZygote_e10_t8	2cell	5	20201127		25	1.26084	0.0346111	0.1673	0.132689	0.088	0.2084	0.1738	0.1649	0.1673	0.1506	0.1396	0.1308	0.162	0.1348	0.1443	0.1123	0.1337	0.1353	0.1231	0.126	0.135	0.1038	0.1557	0.1349	0.1322	0.1333	0.1434	0.1386	0.1094	0.1215	0.1276	0.1282	0.132	0.0623
20201127_fromZygote_e7_t7	2cell	3	20201127		20	1.24046	0.0262667	0.1355	0.109233	0.0689	0.1115	0.1282	0.1174	0.1207	0.1172	0.1355	0.1218	0.1048	0.1193	0.114	0.1217	0.1143	0.1022	0.1123	0.1039	0.0993	0.1123	0.1083	0.109	0.1119	0.1151	0.1066	0.1189	0.1056	0.1032	0.1102	0.0916	0.1041	0.0481
20201127_fromZygote_e3_t5	2cell	1	20201127		10	1.24015	0.0266259	0.1375	0.110874	0.0863	0.1312	0.1149	0.1119	0.1309	0.097	0.1195	0.1231	0.1375	0.104	0.1162	0.1209	0.1004	0.1182	0.1134	0.1377	0.12	0.0966	0.0955	0.1066	0.1126	0.1127	0.099	0.1095	0.1088	0.1163	0.1137	0.1086	0.1049	0.0581
20201214_spvn_Zygote5_t7	2cell	20	20201214		15	1.22583	0.0226963	0.1232	0.100504	0.0688	0.1326	0.0885	0.1232	0.109	0.1003	0.1082	0.0967	0.1056	0.1007	0.104	0.0932	0.104	0.1073	0.1016	0.0984	0.0986	0.1015	0.0994	0.0927	0.1163	0.0949	0.1033	0.1031	0.1017	0.0924	0.1057	0.0955	0.1035	0.0528
20021204_zygote4_t2	2cell	12	20021204		0	1.22155	0.0376519	0.2076	0.169948	0.0955	0.1143	0.1528	0.205	0.1722	0.1749	0.1717	0.1939	0.2076	0.1726	0.1635	0.1203	0.1733	0.2186	0.1921	0.0938	0.1695	0.121	0.1755	0.1586	0.1352	0.1627	0.2454	0.1558	0.1667	0.2365	0.1451	0.1433	0.2276	0.0862
20201112_e3_t2	2cell	46	20201112		-5	1.21424	0.0365407	0.2071	0.170559	0.0942	0.1457	0.214	0.1794	0.173	0.1605	0.1975	0.1716	0.2071	0.1837	0.1557	0.1538	0.1547	0.2504	0.2061	0.1579	0.1598	0.1919	0.1631	0.1758	0.1803	0.1769	0.1616	0.1752	0.1582	0.1488	0.1705	0.147	0.1598	0.0848
20201127_fromZygote_e10_t6	2cell	5	20201127		15	1.20976	0.0253667	0.1463	0.120933	0.125	0.2371	0.126	0.1461	0.1463	0.1176	0.1067	0.1179	0.1411	0.1229	0.1136	0.1413	0.1129	0.1121	0.1374	0.1212	0.119	0.1046	0.1353	0.1094	0.1134	0.1394	0.1215	0.1163	0.1476	0.1099	0.1159	0.1328	0.1148	0.0482
20201214_spvn_Zygote5_t5	2cell	20	20201214		5	1.19812	0.0234148	0.1416	0.118185	0.0713	0.1629	0.1663	0.138	0.1381	0.1253	0.1416	0.1201	0.1245	0.1286	0.1088	0.1179	0.1267	0.1156	0.1207	0.1141	0.1372	0.1276	0.1028	0.1276	0.1141	0.112	0.1105	0.1144	0.1031	0.121	0.1152	0.1012	0.1282	0.0561
20201112_e6_t2	2cell	49	20201112		-5	1.19579	0.0450926	0.2754	0.230307	0.0975	0.1873	0.2264	0.219	0.2696	0.2209	0.2596	0.2221	0.2754	0.1993	0.2621	0.221	0.2014	0.1784	0.229	0.2917	0.2425	0.2829	0.2799	0.207	0.1954	0.2217	0.2268	0.2284	0.1997	0.312	0.2024	0.2354	0.2052	0.1295
20201112_e5_t1	2cell	48	20201112		-10	1.1718	0.029	0.1978	0.1688	0.0714	0.1448	0.17	0.1775	0.1978	0.1648	0.1409	0.1594	0.1536	0.1274	0.1658	0.1764	0.157	0.145	0.133	0.2162	0.1677	0.1446	0.2109	0.1436	0.1974	0.1534	0.2068	0.1322	0.2788	0.1673	0.2016	0.2043	0.1468	0.0874
20201127_fromZygote_e3_t8	2cell	1	20201127		25	1.15404	0.0239593	0.1795	0.155541	0.1036	0.1618	0.1977	0.171	0.1689	0.17	0.1758	0.1475	0.1614	0.1663	0.1795	0.1738	0.1492	0.1805	0.1383	0.1388	0.136	0.1802	0.1518	0.1583	0.1403	0.1454	0.1418	0.1364	0.1587	0.2069	0.1595	0.1447	0.1319	0.0867
20201112_e5_t2	2cell	48	20201112		-5	1.10857	0.028363	0.2896	0.261237	0.1198	0.2386	0.2023	0.2363	0.2896	0.2854	0.2601	0.2865	0.2521	0.2459	0.2326	0.2306	0.2456	0.3543	0.2419	0.2574	0.2678	0.3185	0.2883	0.2345	0.2906	0.2489	0.2686	0.2528	0.2474	0.2755	0.2507	0.2733	0.281	0.1372
20201214_2cell6_t1	2cell	43	20201214		-5	0.992392	-0.00151111	0.1971	0.198611	0.186	0.2147	0.184	0.1924	0.1584	0.1631	0.1937	0.1971	0.1795	0.1924	0.1713	0.185	0.1403	0.1631	0.199	0.1817	0.2502	0.1927	0.2563	0.1487	0.3431	0.2557	0.2971	0.2969	0.1861	0.2247	0.2099	0.1499	0.1595	0.0747
name	stage	embryoID	date	Period (s)	t relative to division (h)	Peak vs average	A - Av A	amplitude peak	amplitude average	FFT_UandV
20201214_2cell3_t5	4-cell	40	20201214	59.1716	5	6.13066	2.7793	3.321	0.541704	0.2716	0.3347	0.3018	0.3944	0.4506	0.4818	0.5527	0.7411	1.0034	2.1843	3.321	0.8524	0.6908	0.3471	0.2799	0.2773	0.1875	0.3738	0.1813	0.2592	0.2947	0.237	0.1542	0.2087	0.2568	0.1524	0.2186	0.1957	0.2386	0.0907
20201214_2cell1_t4	4-cell	38	20201214	84.0336	5	5.7701	1.39041	1.6819	0.291485	0.1197	0.1956	0.2158	0.2328	0.366	0.3353	0.9673	1.6819	0.4826	0.324	0.225	0.2558	0.1979	0.1953	0.2732	0.1973	0.1867	0.1687	0.1563	0.1508	0.2197	0.174	0.1563	0.1302	0.1276	0.1355	0.1718	0.1581	0.1143	0.0857
20201214_2cell6_t4	4-cell	43	20201214	73.5294	10	5.30004	4.74761	5.8517	1.10409	0.6015	0.7948	0.7944	0.8817	0.9446	1.1492	1.4002	2.7011	5.8517	4.0342	1.4435	0.8085	0.6712	0.5718	0.5988	0.6041	1.2867	0.9756	0.6834	0.4676	0.4217	0.3878	0.471	0.3883	0.5891	0.8293	0.5796	0.4457	0.4234	0.2005
20201214_2cell1_t5	4-cell	38	20201214	98.0392	10	4.66636	1.3679	1.741	0.373096	0.1652	0.35	0.2903	0.2726	0.4869	0.7919	1.741	1.1179	0.591	0.5242	0.3108	0.3324	0.3893	0.4292	0.2572	0.2723	0.2226	0.2664	0.2311	0.1952	0.1998	0.1684	0.1766	0.1781	0.1521	0.1884	0.1439	0.1603	0.174	0.1
20200922_e5_t3_Z2	4-cell	66	20200922	73.5294	-6	4.64979	0.810996	1.0332	0.222204	0.0755	0.2077	0.1603	0.2018	0.2629	0.2587	0.3609	0.4873	1.0332	0.3404	0.3016	0.2215	0.2116	0.1859	0.1618	0.1942	0.1731	0.1383	0.1273	0.1551	0.1562	0.124	0.1163	0.1119	0.119	0.1266	0.1012	0.1333	0.1331	0.0623
20021205_2cell9_t4	4-cell	36	20021205	73.5294	5	3.99048	0.890367	1.1881	0.297733	0.1415	0.1685	0.2377	0.2249	0.2335	0.3035	0.3949	0.6155	1.1881	0.6089	0.3885	0.3154	0.2811	0.2582	0.224	0.2179	0.2244	0.3007	0.1964	0.2197	0.1966	0.207	0.1927	0.1566	0.2497	0.1876	0.1888	0.2477	0.1347	0.0818
20201214_2cell2_t5	4-cell	39	20201214	84.0336	10	3.96351	0.652741	0.873	0.220259	0.0977	0.2217	0.2873	0.2782	0.2315	0.4139	0.518	0.873	0.4044	0.2607	0.1662	0.1788	0.2058	0.1409	0.1692	0.1666	0.1721	0.1627	0.1415	0.1276	0.2025	0.1832	0.1387	0.1121	0.103	0.1514	0.1289	0.1264	0.1207	0.069
20200922_e3_t3_Z2	4-cell	64	20200922	73.5294	-3	3.78146	0.626911	0.8523	0.225389	0.0953	0.2105	0.1747	0.2044	0.2009	0.2191	0.3573	0.4335	0.8523	0.398	0.3888	0.1791	0.1793	0.2038	0.2661	0.1624	0.1584	0.1727	0.1675	0.1445	0.1621	0.1195	0.1824	0.1331	0.1253	0.1675	0.1166	0.1582	0.1595	0.0732
20201214_2cell5_t3	4-cell	42	20201214	84.0336	5	3.08139	0.451215	0.668	0.216785	0.08	0.2668	0.1794	0.1753	0.2165	0.3483	0.3643	0.668	0.5188	0.446	0.2165	0.2246	0.1886	0.2123	0.1564	0.1777	0.1662	0.17	0.1668	0.1627	0.1462	0.1333	0.1177	0.1513	0.0943	0.1469	0.1459	0.1532	0.1184	0.067
20021205_2cell4_t4	4-cell	31	20021205	84.0336	10	3.00637	0.493256	0.7391	0.245844	0.1003	0.2532	0.254	0.2205	0.2011	0.2878	0.5531	0.7391	0.6114	0.4265	0.3201	0.1948	0.165	0.211	0.2524	0.1716	0.1841	0.1584	0.2122	0.2004	0.1517	0.184	0.1762	0.1443	0.177	0.1496	0.1438	0.1765	0.1466	0.0786
20021205_2cell10_t3	4-cell	37	20021205	84.0336	5	2.74363	0.438	0.6892	0.2512	0.1439	0.2274	0.1711	0.4029	0.2508	0.3798	0.3949	0.6892	0.406	0.2759	0.2367	0.283	0.3769	0.2535	0.1697	0.1697	0.2171	0.2626	0.2023	0.1814	0.1735	0.1872	0.2064	0.1245	0.2154	0.1737	0.1381	0.1328	0.1707	0.1077
20201214_2cell2_t4	4-cell	39	20201214	117.647	5	2.65536	0.32523	0.5217	0.19647	0.0907	0.2116	0.256	0.1888	0.315	0.5217	0.4208	0.3526	0.426	0.2541	0.1612	0.2247	0.1659	0.1748	0.1425	0.1209	0.1279	0.1292	0.1389	0.1998	0.1524	0.1391	0.1081	0.1033	0.1051	0.1078	0.1353	0.169	0.1587	0.0611
20201112_e6_t5	4-cell	49	20201112	73.5294	10	2.64939	0.433111	0.6957	0.262589	0.1739	0.194	0.2482	0.2968	0.2614	0.2257	0.4467	0.4216	0.6957	0.3684	0.304	0.3268	0.3114	0.2514	0.2163	0.2338	0.1846	0.1936	0.1888	0.2218	0.2206	0.1897	0.2359	0.2131	0.1862	0.2092	0.1938	0.1761	0.2135	0.103
20200922_e4_t2_Z2	4-cell	65	20200922	196.078	-6	2.57895	0.697348	1.139	0.441652	0.8279	1.5569	1.4034	1.139	0.8654	0.6826	0.6958	0.8078	0.7249	0.5693	0.3857	0.4039	0.3397	0.3562	0.3871	0.2649	0.2077	0.2751	0.3661	0.3936	0.3968	0.3283	0.2587	0.1832	0.2792	0.3647	0.4409	0.4197	0.319	0.0693
20201211_2cell1_t4	4-cell	52	20201211	73.5294	5	2.55259	0.222556	0.3659	0.143344	0.0511	0.0912	0.1052	0.1786	0.1585	0.1308	0.2317	0.2284	0.3659	0.1974	0.2146	0.176	0.1522	0.1222	0.13	0.1624	0.1167	0.1187	0.0947	0.1084	0.114	0.0958	0.1308	0.1085	0.0833	0.0977	0.0949	0.1072	0.0871	0.0638
20200922_e5_t2_Z2	4-cell	66	20200922	73.5294	-9	2.54807	0.356933	0.5875	0.230567	0.2107	0.4038	0.3648	0.3534	0.3034	0.3587	0.3383	0.5467	0.5875	0.2838	0.254	0.2634	0.2468	0.189	0.1525	0.1554	0.153	0.1466	0.1536	0.2314	0.1979	0.1581	0.1428	0.1344	0.1852	0.1569	0.1827	0.1581	0.1262	0.0655
20201211_2cell4_t4	4-cell	54	20201211	73.5294	10	2.54731	0.243215	0.4004	0.157185	0.0648	0.1447	0.1378	0.1957	0.264	0.1689	0.1892	0.2486	0.4004	0.325	0.2378	0.1799	0.1809	0.1513	0.1471	0.1136	0.1531	0.0976	0.0967	0.1261	0.1055	0.0998	0.1295	0.0907	0.0849	0.0986	0.103	0.1049	0.104	0.0472
20200922_e4_t3_Z2	4-cell	65	20200922	65.3595	-3	2.53196	0.357644	0.5911	0.233456	0.0993	0.2059	0.1507	0.2228	0.2044	0.2349	0.2767	0.4216	0.5688	0.5911	0.3291	0.2567	0.1821	0.2637	0.2547	0.1963	0.2124	0.1493	0.2288	0.1498	0.1513	0.1465	0.1946	0.1511	0.1681	0.1778	0.1449	0.1826	0.1709	0.0723
20201211_2cell3_t4	4-cell	53	20201211	73.5294	10	2.50561	0.280619	0.467	0.186381	0.0802	0.1298	0.1474	0.1772	0.1652	0.1571	0.2804	0.4066	0.467	0.3119	0.3588	0.2586	0.2616	0.1795	0.1825	0.1666	0.1613	0.1152	0.1274	0.1061	0.1387	0.1107	0.1271	0.1504	0.1194	0.1165	0.1012	0.1026	0.1284	0.0543
20201214_2cell4_t4	4-cell	41	20201214	84.0336	5	2.48041	0.350704	0.5876	0.236896	0.1128	0.2329	0.2988	0.2281	0.3847	0.3784	0.3019	0.5876	0.4731	0.3636	0.3079	0.3087	0.2488	0.2283	0.2068	0.1637	0.1722	0.2239	0.1951	0.1358	0.1335	0.1713	0.1759	0.135	0.1687	0.1586	0.1595	0.1564	0.1635	0.0652
20201112_e8_t4	4-cell	51	20201112	84.0336	10	2.46622	0.349341	0.5876	0.238259	0.1062	0.1974	0.1944	0.2024	0.3194	0.2948	0.4243	0.5876	0.3977	0.3077	0.3179	0.2542	0.202	0.196	0.1709	0.1515	0.2419	0.1652	0.1845	0.2017	0.1895	0.2047	0.1858	0.1727	0.1985	0.1872	0.1842	0.1791	0.1915	0.1201
20200922_e3_t2_Z2	4-cell	64	20200922	196.078	-6	2.43545	0.65547	1.1121	0.45663	0.8253	1.5734	1.3885	1.1121	0.9056	0.7555	0.7602	0.7424	0.8297	0.5518	0.4683	0.3859	0.3032	0.3453	0.4105	0.2729	0.2377	0.3233	0.3881	0.383	0.4341	0.342	0.2623	0.1911	0.2921	0.3481	0.4382	0.4219	0.3337	0.09
20021205_2cell3_t3	4-cell	30	20021205	84.0336	0	2.4075	0.288867	0.4941	0.205233	0.1157	0.1997	0.2161	0.3047	0.2682	0.3896	0.2642	0.4941	0.3069	0.2848	0.2295	0.1763	0.2062	0.1214	0.1675	0.1929	0.1537	0.1442	0.1869	0.1756	0.1701	0.1307	0.143	0.1398	0.1441	0.1874	0.1346	0.1643	0.1708	0.0898
20201214_2cell1_t6	4-cell	38	20201214	73.5294	15	2.3952	0.370585	0.6362	0.265615	0.0679	0.2337	0.203	0.2506	0.3217	0.4269	0.5771	0.622	0.6362	0.5922	0.3952	0.2537	0.2447	0.2346	0.1505	0.1928	0.2209	0.1907	0.1903	0.1873	0.1396	0.152	0.1419	0.1498	0.1872	0.1681	0.1524	0.1757	0.1377	0.0798
20201112_e7_t3	4-cell	50	20201112	84.0336	5	2.39405	0.36807	0.6321	0.26403	0.1067	0.2793	0.2711	0.2277	0.3315	0.4731	0.4283	0.6321	0.5762	0.3609	0.2624	0.2911	0.2625	0.1978	0.2316	0.2122	0.1866	0.2023	0.2282	0.1961	0.1859	0.2018	0.1965	0.1815	0.1617	0.1875	0.2093	0.1976	0.1967	0.1097
20201214_2cell6_t3	4-cell	43	20201214	84.0336	5	2.38423	0.22567	0.3887	0.16303	0.1166	0.1667	0.1535	0.2141	0.221	0.1741	0.2899	0.3887	0.3356	0.2783	0.1871	0.1936	0.1649	0.1265	0.1026	0.1313	0.1358	0.1328	0.1593	0.1031	0.1011	0.1021	0.103	0.1544	0.1182	0.1262	0.1066	0.0958	0.1071	0.0486
20201112_e3_t5	4-cell	46	20201112	84.0336	10	2.36205	0.309252	0.5363	0.227048	0.1171	0.2136	0.2322	0.2154	0.2909	0.3433	0.431	0.5363	0.3519	0.3172	0.3713	0.2346	0.2605	0.2187	0.1724	0.1676	0.2048	0.1858	0.1632	0.1629	0.1817	0.1502	0.1555	0.1815	0.1503	0.1692	0.1494	0.1414	0.1513	0.072
20200922_e5_t4_Z2	4-cell	66	20200922	73.5294	-3	2.34529	0.267763	0.4668	0.199037	0.116	0.1809	0.2205	0.1651	0.1725	0.2399	0.2363	0.3137	0.4668	0.3613	0.2825	0.2223	0.2955	0.1997	0.1626	0.1701	0.1408	0.1418	0.1694	0.1732	0.1784	0.1655	0.1394	0.1739	0.1444	0.1463	0.1622	0.1252	0.148	0.0772
20200922_e1_t2_Z2	4-cell	62	20200922	84.0336	-6	2.27576	0.270707	0.4829	0.212193	0.1736	0.1495	0.3472	0.2423	0.1858	0.2122	0.276	0.4829	0.26	0.2464	0.2433	0.1771	0.1686	0.1951	0.1915	0.254	0.1955	0.2467	0.1394	0.1468	0.1797	0.1169	0.1585	0.1978	0.2187	0.3149	0.1528	0.2044	0.156	0.1659
20021205_2cell4_t3	4-cell	31	20021205	84.0336	5	2.21002	0.228478	0.4173	0.188822	0.1197	0.1978	0.2077	0.1678	0.3066	0.3384	0.3814	0.4173	0.2863	0.1747	0.1964	0.179	0.2033	0.1742	0.1464	0.1861	0.1709	0.1133	0.1271	0.1557	0.154	0.1349	0.1682	0.14	0.1503	0.1327	0.1225	0.1508	0.1473	0.0726
20021205_2cell1_t3	4-cell	28	20021205	98.0392	5	2.19597	0.237563	0.4362	0.198637	0.0768	0.1474	0.2351	0.2542	0.2756	0.2619	0.4362	0.2832	0.2709	0.185	0.206	0.2074	0.1985	0.2118	0.1468	0.1636	0.1718	0.2	0.181	0.1548	0.1725	0.1859	0.195	0.2323	0.118	0.1251	0.1492	0.1764	0.1294	0.0707
20201020_4cell_PeCoWaCo_wZP_e1_t2	4-cell	55	20201020	117.647	-6	2.19084	0.261667	0.4814	0.219733	0.0723	0.2092	0.2767	0.2651	0.3533	0.4814	0.4073	0.3637	0.2715	0.2536	0.1975	0.2529	0.2046	0.1931	0.2604	0.1938	0.1646	0.1839	0.1414	0.1613	0.1527	0.2198	0.1481	0.1662	0.1817	0.1505	0.1563	0.166	0.1646	0.0775
20021205_2cell2_t2	4-cell	29	20021205	117.647	0	2.17374	0.198815	0.3682	0.169385	0.1362	0.3591	0.2335	0.2398	0.2453	0.3682	0.2847	0.2219	0.1999	0.202	0.2917	0.1406	0.1378	0.1367	0.1382	0.1566	0.135	0.157	0.1119	0.1149	0.1521	0.1165	0.1407	0.1123	0.1189	0.1663	0.158	0.1226	0.1371	0.0667
20201112_e3_t4	4-cell	46	20201112	73.5294	5	2.16608	0.23703	0.4403	0.20327	0.1075	0.1773	0.2209	0.2475	0.3349	0.3756	0.3272	0.2415	0.4403	0.2882	0.1974	0.1842	0.216	0.2104	0.1557	0.1782	0.2087	0.1294	0.1578	0.1402	0.1489	0.1723	0.2048	0.1697	0.1421	0.1268	0.1371	0.1629	0.1255	0.065
20201211_2cell1_t5	4-cell	52	20201211	84.0336	10	2.15772	0.174378	0.325	0.150622	0.0753	0.1305	0.1647	0.1512	0.2244	0.1777	0.2344	0.325	0.2238	0.3168	0.2319	0.1472	0.1933	0.1043	0.1171	0.1003	0.1361	0.1104	0.1321	0.1385	0.0939	0.0989	0.0931	0.1127	0.0926	0.1007	0.0958	0.1259	0.14	0.0487
20201211_2cell4_t3	4-cell	54	20201211	65.3595	5	2.13844	0.133252	0.2503	0.117048	0.0374	0.1225	0.125	0.1246	0.1457	0.2109	0.1634	0.2102	0.1652	0.2503	0.1986	0.1097	0.1285	0.1098	0.1261	0.0956	0.0746	0.0937	0.0905	0.0756	0.0841	0.0772	0.0837	0.0835	0.0768	0.0756	0.0799	0.0973	0.0818	0.0474
20201020_4cell_PeCoWaCo_wZP_e1_t3	4-cell	55	20201020	73.5294	-3	2.05909	0.185937	0.3615	0.175563	0.145	0.2624	0.2169	0.2179	0.1846	0.2101	0.2501	0.249	0.3615	0.2507	0.1799	0.201	0.1632	0.2244	0.1978	0.1676	0.1325	0.168	0.1352	0.1444	0.1235	0.133	0.1294	0.1919	0.1344	0.1589	0.1227	0.1177	0.139	0.0518
20201211_2cell3_t3	4-cell	53	20201211	65.3595	5	2.0576	0.190744	0.3711	0.180356	0.0715	0.1428	0.2404	0.2946	0.2602	0.2461	0.3249	0.3207	0.3241	0.3711	0.2041	0.1603	0.177	0.159	0.1798	0.1333	0.1332	0.1377	0.1389	0.1404	0.159	0.1061	0.1076	0.128	0.109	0.1274	0.1069	0.1593	0.091	0.0699
20201020_4cell_PeCoWaCo_wZP_e5_t1	4-cell	59	20201020	117.647	-9	2.04189	0.281356	0.5514	0.270044	0.0924	0.1854	0.2165	0.3248	0.3743	0.5514	0.2424	0.203	0.1864	0.2584	0.1876	0.1838	0.4338	0.1797	0.1399	0.3353	0.364	0.2345	0.2432	0.3162	0.396	0.1684	0.2099	0.1391	0.2137	0.2465	0.3079	0.336	0.43	0.085
20021205_2cell8_t3	4-cell	35	20021205	117.647	0	2.02865	0.170981	0.3372	0.166219	0.0752	0.1895	0.1697	0.1773	0.2112	0.3372	0.2684	0.2192	0.1661	0.2202	0.1111	0.2098	0.1886	0.135	0.1394	0.1716	0.1588	0.1832	0.1755	0.1218	0.1246	0.1373	0.1219	0.1695	0.1168	0.1528	0.1453	0.1462	0.1302	0.0489
20201214_2cell3_t4	4-cell	40	20201214	73.5294	0	1.99827	0.154167	0.3086	0.154433	0.0627	0.2069	0.1769	0.2017	0.2277	0.2005	0.1639	0.2594	0.3086	0.2376	0.218	0.1887	0.1346	0.1317	0.1401	0.1791	0.1662	0.1307	0.1289	0.1364	0.0967	0.0883	0.1073	0.1285	0.0908	0.1287	0.1011	0.0797	0.1378	0.057
20021205_2cell1_t2	4-cell	28	20021205	98.0392	0	1.97141	0.187096	0.3797	0.192604	0.1826	0.1746	0.2392	0.25	0.1698	0.2622	0.3797	0.1759	0.3659	0.2193	0.1842	0.1423	0.1741	0.1826	0.1858	0.2094	0.1735	0.1568	0.1784	0.1881	0.211	0.2213	0.1738	0.1333	0.1535	0.1585	0.1383	0.1932	0.1505	0.0689
20201020_4cell_PeCoWaCo_wZP_e2_t2	4-cell	56	20201020	84.0336	-6	1.94434	0.2019	0.4157	0.2138	0.146	0.1878	0.1853	0.2251	0.2421	0.3698	0.3388	0.4157	0.322	0.2574	0.2216	0.2764	0.1886	0.2488	0.1951	0.177	0.2061	0.1751	0.153	0.1415	0.2517	0.1809	0.1622	0.1746	0.1527	0.1687	0.1471	0.1617	0.1341	0.0848
20201112_e2_t4	4-cell	45	20201112	98.0392	5	1.9298	0.238015	0.494	0.255985	0.1159	0.2191	0.213	0.2461	0.3275	0.3736	0.494	0.4398	0.3404	0.3143	0.2751	0.2388	0.2272	0.2394	0.2707	0.2149	0.1873	0.2258	0.1987	0.2198	0.2566	0.2415	0.1747	0.1978	0.2332	0.2194	0.2135	0.2566	0.1876	0.0973
20021205_2cell7_t3	4-cell	34	20021205	98.0392	0	1.92889	0.186704	0.3877	0.200996	0.0618	0.2082	0.1976	0.2218	0.2858	0.2812	0.3877	0.3048	0.2483	0.1558	0.2997	0.2411	0.138	0.1718	0.2048	0.1887	0.1549	0.2029	0.1676	0.1403	0.1831	0.1969	0.1977	0.1332	0.1391	0.1434	0.2268	0.1609	0.1512	0.0994
20201112_e3_t6	4-cell	46	20201112	98.0392	15	1.92377	0.247585	0.5156	0.268015	0.1635	0.3084	0.419	0.3432	0.4535	0.3663	0.5156	0.4371	0.3401	0.2322	0.2645	0.2856	0.2986	0.2637	0.2615	0.2232	0.2282	0.2168	0.1755	0.2348	0.2185	0.2473	0.2177	0.2275	0.1837	0.2095	0.244	0.2316	0.2228	0.0934
20201112_e4_t3	4-cell	47	20201112	84.0336	5	1.8651	0.219626	0.4735	0.253874	0.1241	0.1974	0.2296	0.2465	0.3636	0.3497	0.4514	0.4735	0.4161	0.4622	0.1729	0.2161	0.2927	0.2314	0.1946	0.2531	0.2219	0.2266	0.1693	0.1568	0.213	0.14	0.2069	0.1816	0.1881	0.1803	0.2425	0.3054	0.1887	0.1097
20021205_2cell2_t3	4-cell	29	20021205	117.647	5	1.85943	0.176422	0.3817	0.205278	0.1598	0.2512	0.277	0.2256	0.2599	0.3817	0.3464	0.3037	0.2842	0.177	0.1833	0.1934	0.1904	0.2582	0.166	0.1494	0.2371	0.2219	0.1862	0.1542	0.2199	0.2132	0.1388	0.1064	0.1239	0.2262	0.1486	0.2396	0.1193	0.088
20021205_2cell7_t4	4-cell	34	20021205	98.0392	5	1.85656	0.135689	0.2941	0.158411	0.0782	0.1801	0.1683	0.1601	0.1233	0.2049	0.2941	0.1857	0.2242	0.2254	0.1469	0.1677	0.1453	0.2295	0.1429	0.1325	0.1545	0.1599	0.1557	0.1352	0.1425	0.1238	0.1191	0.1287	0.1105	0.1234	0.1887	0.1423	0.1119	0.0984
20201020_4cell_PeCoWaCo_wZP_e1_t1	4-cell	55	20201020	98.0392	-9	1.82678	0.157637	0.3483	0.190663	0.0992	0.2027	0.2295	0.237	0.3024	0.2782	0.3483	0.2736	0.227	0.2436	0.1512	0.1429	0.2173	0.1588	0.1687	0.1671	0.1778	0.1554	0.1703	0.1317	0.1516	0.1648	0.2025	0.1902	0.1873	0.1516	0.1439	0.1511	0.165	0.0886
20200922_e3_t1_Z1	4-cell	64	20200922	196.078	-9	1.79428	0.358433	0.8097	0.451267	0.4909	0.7732	0.784	0.8097	0.8076	0.7822	0.6791	0.7686	0.6629	0.6053	0.6098	0.5141	0.5233	0.5163	0.4565	0.5027	0.398	0.3679	0.3657	0.2906	0.3221	0.3104	0.2595	0.2395	0.2975	0.2378	0.2491	0.2431	0.2559	0.109
20201214_2cell2_t3	4-cell	39	20201214	98.0392	0	1.79294	0.153507	0.3471	0.193593	0.0913	0.1474	0.204	0.1843	0.2171	0.239	0.3471	0.252	0.2311	0.2269	0.1964	0.2551	0.2132	0.2444	0.1484	0.1517	0.1843	0.1681	0.1677	0.1902	0.1706	0.1475	0.1487	0.1537	0.2409	0.1371	0.2024	0.164	0.1441	0.101
20200922_e2_t2_Z2	4-cell	63	20200922	73.5294	-3	1.79133	0.168574	0.3816	0.213026	0.1348	0.2564	0.1506	0.159	0.2967	0.2285	0.2858	0.324	0.3816	0.2981	0.1983	0.2321	0.1716	0.1533	0.175	0.2225	0.2915	0.2543	0.1538	0.1779	0.2146	0.3107	0.1821	0.1701	0.1629	0.1813	0.1087	0.1747	0.1777	0.0649
20201214_2cell4_t3	4-cell	41	20201214	98.0392	0	1.78252	0.1173	0.2672	0.1499	0.0819	0.1997	0.1976	0.1785	0.1786	0.2061	0.2672	0.2456	0.2563	0.2276	0.1905	0.1678	0.1591	0.137	0.1336	0.1427	0.1267	0.1139	0.0975	0.0927	0.1101	0.1294	0.1293	0.094	0.1227	0.1466	0.1236	0.0959	0.1098	0.0645
20021205_2cell9_t3	4-cell	36	20021205		0	1.77203	0.120159	0.2758	0.155641	0.1394	0.1318	0.2024	0.1653	0.1819	0.1875	0.2311	0.2758	0.2466	0.1834	0.1803	0.2185	0.138	0.1145	0.118	0.1094	0.1163	0.1724	0.1421	0.1554	0.1379	0.1168	0.1517	0.1243	0.136	0.1322	0.1298	0.1302	0.1436	0.0633
20201112_e6_t4	4-cell	49	20201112		5	1.76676	0.200504	0.462	0.261496	0.0862	0.2845	0.2504	0.2993	0.2515	0.3006	0.3953	0.4358	0.3991	0.462	0.4484	0.2646	0.2502	0.22	0.1789	0.1886	0.2231	0.1644	0.1846	0.2982	0.2107	0.317	0.1784	0.2179	0.1885	0.2368	0.2438	0.2103	0.1676	0.1248
20201214_2cell1_t3	4-cell	38	20201214		0	1.74491	0.110526	0.2589	0.148374	0.0989	0.1761	0.1962	0.2589	0.1482	0.219	0.2534	0.2087	0.2089	0.1667	0.134	0.1269	0.1405	0.1386	0.1375	0.1378	0.1502	0.1086	0.1213	0.1275	0.1348	0.1596	0.0995	0.1078	0.0889	0.1399	0.1351	0.1516	0.134	0.0682
20201112_e4_t4	4-cell	47	20201112		10	1.72881	0.178956	0.4245	0.245544	0.1339	0.2215	0.1951	0.2158	0.1956	0.4245	0.2945	0.3231	0.3902	0.3481	0.3398	0.2931	0.3061	0.328	0.2257	0.2142	0.1966	0.2115	0.1834	0.2318	0.2015	0.2146	0.2103	0.2386	0.1791	0.2418	0.1973	0.1955	0.1416	0.0874
20021205_2cell6_t2	4-cell	33	20021205		5	1.72418	0.0927815	0.2209	0.128119	0.0906	0.1872	0.1733	0.1818	0.2185	0.2209	0.1816	0.1699	0.1479	0.166	0.1608	0.1519	0.1212	0.1182	0.098	0.1021	0.1052	0.1021	0.1089	0.0943	0.105	0.1072	0.0945	0.091	0.119	0.1192	0.1027	0.1078	0.1087	0.0548
200811_e2_tp3	4-cell	60	200811_e		-9	1.72004	0.0600296	0.1434	0.0833704	0.0359	0.0911	0.102	0.1352	0.1434	0.0869	0.117	0.0858	0.1032	0.0732	0.0817	0.0772	0.076	0.075	0.0793	0.0746	0.0724	0.0734	0.0769	0.0726	0.0768	0.0813	0.0716	0.0834	0.086	0.0767	0.0744	0.0749	0.0873	0.0348
20021205_2cell6_t3	4-cell	33	20021205		10	1.72002	0.0899593	0.2149	0.124941	0.0884	0.184	0.1687	0.1773	0.2124	0.2149	0.1769	0.1643	0.1431	0.1614	0.1564	0.1475	0.1192	0.1154	0.0955	0.1015	0.103	0.0993	0.1063	0.0907	0.1027	0.1047	0.0926	0.089	0.1166	0.1156	0.101	0.1054	0.1067	0.054
20201020_4cell_PeCoWaCo_wZP_e2_t1	4-cell	56	20201020		-9	1.71867	0.148696	0.3556	0.206904	0.1197	0.2123	0.217	0.2141	0.3131	0.3492	0.3556	0.2716	0.2487	0.2306	0.2634	0.2116	0.2022	0.161	0.1953	0.1871	0.1745	0.1799	0.1893	0.1437	0.1637	0.2668	0.1431	0.2069	0.1571	0.1389	0.1687	0.1983	0.1764	0.0756
20201020_4cell_PeCoWaCo_wZP_e2_t3	4-cell	56	20201020		-3	1.70781	0.129807	0.3132	0.183393	0.0818	0.1861	0.1832	0.1762	0.1825	0.1885	0.2087	0.3132	0.312	0.2376	0.2226	0.1645	0.2429	0.2039	0.1797	0.1945	0.1761	0.1643	0.1382	0.1574	0.1249	0.1805	0.153	0.1425	0.1597	0.1835	0.1621	0.1512	0.152	0.0794
20201211_2cell1_t3	4-cell	52	20201211		0	1.70739	0.0978185	0.2361	0.138281	0.0696	0.1555	0.1494	0.1608	0.1539	0.1796	0.2361	0.2132	0.2204	0.2059	0.1777	0.1834	0.1165	0.1394	0.1459	0.0993	0.106	0.1123	0.1052	0.1151	0.0904	0.1252	0.0938	0.0817	0.1239	0.1434	0.104	0.1176	0.1296	0.0533
20021205_2cell10_t2	4-cell	37	20021205		0	1.69445	0.167911	0.4097	0.241789	0.1883	0.1694	0.2981	0.2251	0.2537	0.2714	0.3688	0.4097	0.3038	0.2732	0.1763	0.2117	0.2681	0.2065	0.2277	0.2259	0.2254	0.2392	0.2683	0.2193	0.1668	0.3331	0.1946	0.2891	0.1687	0.2114	0.2139	0.2423	0.2544	0.0799
20201020_4cell_PeCoWaCo_wZP_e4_t1	4-cell	58	20201020		-9	1.67892	0.179019	0.4427	0.263681	0.0933	0.1971	0.2998	0.2168	0.4427	0.3099	0.2919	0.352	0.3621	0.3489	0.2923	0.2229	0.1938	0.2101	0.3362	0.2191	0.3427	0.1919	0.2739	0.2237	0.1949	0.2544	0.2642	0.2352	0.2345	0.2701	0.1819	0.2727	0.2618	0.1188
20200922_e4_t1_Z1	4-cell	65	20200922		-9	1.6646	0.284389	0.7123	0.427911	0.4488	0.7469	0.703	0.6445	0.6361	0.7123	0.6585	0.6124	0.6271	0.628	0.6002	0.4875	0.5392	0.5928	0.4823	0.5739	0.471	0.4684	0.4504	0.3611	0.3382	0.2203	0.2285	0.2548	0.2467	0.1556	0.1997	0.149	0.1642	0.0509
200811_e2_tp5	4-cell	60	200811_e		-3	1.66421	0.072	0.1804	0.1084	0.0461	0.1261	0.135	0.1213	0.1401	0.1804	0.1364	0.157	0.1031	0.1019	0.1116	0.1263	0.1099	0.1064	0.1125	0.1012	0.0972	0.0985	0.0948	0.0863	0.0899	0.1146	0.1138	0.0812	0.0988	0.1073	0.1184	0.0791	0.0921	0.0467
20201112_e7_t2	4-cell	50	20201112		0	1.6472	0.128678	0.3275	0.198822	0.0785	0.1779	0.2159	0.2765	0.3275	0.3112	0.3275	0.2392	0.2163	0.2187	0.2	0.2269	0.1547	0.1982	0.1995	0.2151	0.1726	0.1685	0.2008	0.1673	0.1549	0.1781	0.1512	0.1979	0.1961	0.1538	0.1438	0.1492	0.1486	0.0741
20201211_2cell4_t5	4-cell	54	20201211		15	1.63816	0.0851185	0.2185	0.133381	0.0432	0.1749	0.132	0.161	0.1741	0.2185	0.1781	0.2015	0.2009	0.2015	0.1429	0.166	0.151	0.1783	0.1743	0.1149	0.0992	0.0879	0.1121	0.1155	0.1213	0.091	0.0901	0.0843	0.0959	0.0971	0.0889	0.0936	0.0975	0.0639
20201211_2cell3_t2	4-cell	53	20201211		0	1.62194	0.0706704	0.1843	0.11363	0.0539	0.1237	0.1195	0.1761	0.169	0.1253	0.1771	0.178	0.1843	0.1369	0.1294	0.1307	0.1297	0.0959	0.0946	0.0961	0.098	0.0911	0.0899	0.1097	0.1087	0.0882	0.0807	0.0956	0.0769	0.0938	0.0894	0.112	0.0682	0.0427
20201214_2cell5_t2	4-cell	42	20201214		0	1.6136	0.106741	0.2807	0.173959	0.1508	0.2202	0.1623	0.2094	0.2276	0.2132	0.2807	0.2194	0.2771	0.2214	0.2042	0.1949	0.148	0.1676	0.1855	0.1567	0.1542	0.1255	0.1708	0.1462	0.1532	0.1149	0.1324	0.1299	0.1592	0.1739	0.1137	0.1584	0.1893	0.0696
20200922_e2_t1_Z1	4-cell	63	20200922		-6	1.61189	0.101052	0.2662	0.165148	0.2227	0.1515	0.1315	0.1684	0.1402	0.1784	0.2662	0.2189	0.1936	0.1602	0.2056	0.2192	0.1973	0.161	0.1735	0.1263	0.1211	0.1348	0.2077	0.1275	0.1026	0.1097	0.0936	0.2038	0.1633	0.136	0.1445	0.2408	0.2206	0.0442
20021205_2cell10_t4	4-cell	37	20021205		10	1.60659	0.132752	0.3516	0.218848	0.0921	0.2234	0.1741	0.1683	0.2941	0.2257	0.2898	0.3454	0.1897	0.3395	0.2558	0.3516	0.1617	0.1815	0.2164	0.198	0.3106	0.1444	0.2022	0.307	0.24	0.139	0.2442	0.214	0.1595	0.1387	0.2049	0.1461	0.1607	0.0801
20021205_2cell5_t3	4-cell	32	20021205		0	1.60185	0.0935926	0.2491	0.155507	0.0855	0.1655	0.1672	0.239	0.1707	0.2009	0.2159	0.233	0.2491	0.1819	0.1905	0.1407	0.1669	0.1492	0.1508	0.1494	0.1273	0.1453	0.1309	0.1264	0.1862	0.1144	0.1196	0.1378	0.1075	0.1087	0.1433	0.1055	0.1363	0.0715
20021205_2cell5_t4	4-cell	32	20021205		5	1.59783	0.114304	0.3055	0.191196	0.0872	0.1532	0.155	0.1738	0.2441	0.3055	0.274	0.26	0.2486	0.2535	0.173	0.2362	0.1849	0.201	0.1985	0.174	0.192	0.1622	0.1786	0.1801	0.1598	0.1744	0.1796	0.1719	0.1874	0.1717	0.1544	0.131	0.1251	0.067
20201020_4cell_PeCoWaCo_wZP_e4_t3	4-cell	58	20201020		-3	1.59497	0.151674	0.4066	0.254926	0.101	0.2711	0.2727	0.3612	0.3293	0.3265	0.4066	0.3342	0.3589	0.2571	0.2686	0.2627	0.2487	0.2591	0.1827	0.2625	0.1908	0.2258	0.2643	0.2597	0.1823	0.2244	0.2432	0.211	0.2017	0.2301	0.2609	0.1894	0.2323	0.109
20201020_4cell_PeCoWaCo_wZP_e5_t3	4-cell	59	20201020		-3	1.58388	0.123715	0.3356	0.211885	0.0672	0.1985	0.1601	0.1955	0.2002	0.2895	0.3356	0.2531	0.2574	0.2841	0.2298	0.171	0.2386	0.1615	0.2537	0.1593	0.1991	0.1877	0.1632	0.3123	0.1855	0.3688	0.1476	0.1583	0.1645	0.2048	0.1515	0.1727	0.1951	0.0805
200811_e3_tp1	4-cell	61	200811_e		-9	1.58369	0.0793519	0.2153	0.135948	0.0897	0.1229	0.141	0.1289	0.2049	0.1921	0.1709	0.1683	0.1568	0.1663	0.182	0.1343	0.2153	0.18	0.1088	0.1144	0.0927	0.0983	0.1319	0.0973	0.1094	0.081	0.1022	0.1202	0.1701	0.1078	0.0903	0.1425	0.1568	0.0471
20201112_e3_t3	4-cell	46	20201112		0	1.56091	0.115063	0.3202	0.205137	0.1918	0.2101	0.2398	0.2572	0.2735	0.2663	0.3202	0.2294	0.301	0.2336	0.2262	0.2194	0.1985	0.2145	0.1653	0.1938	0.208	0.1649	0.1752	0.1896	0.166	0.1956	0.1798	0.1716	0.174	0.1733	0.1723	0.1792	0.1989	0.0914
20021205_2cell2_t4	4-cell	29	20021205		10	1.52426	0.0962704	0.2799	0.18363	0.1436	0.2448	0.168	0.2157	0.2799	0.2667	0.2762	0.1918	0.2427	0.2102	0.2502	0.1633	0.2125	0.1507	0.1764	0.1868	0.1669	0.2048	0.1503	0.1398	0.1231	0.1683	0.1394	0.1508	0.1519	0.2231	0.1381	0.1531	0.1582	0.0671
200811_e2_tp4	4-cell	60	200811_e		-6	1.50138	0.0443481	0.1328	0.0884519	0.0298	0.1126	0.1189	0.1238	0.1328	0.1229	0.1281	0.0991	0.0965	0.0844	0.1109	0.0849	0.0834	0.0828	0.0764	0.0835	0.0798	0.0767	0.079	0.0779	0.0832	0.0849	0.074	0.0727	0.0781	0.0775	0.0773	0.095	0.0836	0.039
20201112_e5_t5	4-cell	48	20201112		10	1.49661	0.104293	0.3143	0.210007	0.2362	0.1995	0.1649	0.2127	0.2087	0.222	0.3143	0.2783	0.2281	0.2806	0.2004	0.2822	0.2405	0.245	0.1806	0.1957	0.1762	0.2157	0.2063	0.1747	0.1746	0.2004	0.1807	0.1788	0.2308	0.1693	0.1946	0.1855	0.2051	0.0884
200811_e3_tp2	4-cell	61	200811_e		-6	1.4949	0.0641926	0.1939	0.129707	0.0586	0.1024	0.1038	0.1333	0.1376	0.1745	0.1939	0.1556	0.1634	0.1391	0.1731	0.1477	0.0975	0.1097	0.1527	0.1424	0.1317	0.1031	0.0959	0.0915	0.0982	0.1283	0.1191	0.1207	0.1727	0.1298	0.1148	0.1237	0.113	0.0391
20021205_2cell3_t4	4-cell	30	20021205		5	1.49184	0.0739815	0.2244	0.150419	0.0566	0.1053	0.1524	0.1382	0.108	0.2073	0.1212	0.1416	0.1765	0.2244	0.1616	0.1531	0.1217	0.174	0.1279	0.1241	0.1421	0.1844	0.1347	0.1798	0.1575	0.1644	0.1951	0.11	0.1866	0.1098	0.1476	0.1417	0.1425	0.0855
20201020_4cell_PeCoWaCo_wZP_e4_t2	4-cell	58	20201020		-6	1.46597	0.124156	0.3906	0.266444	0.149	0.1832	0.3195	0.3741	0.2288	0.39	0.3906	0.3904	0.3842	0.2538	0.2759	0.2415	0.2283	0.344	0.2581	0.1976	0.238	0.277	0.284	0.2369	0.2823	0.1996	0.2234	0.2099	0.2608	0.1753	0.3109	0.1812	0.2386	0.1188
20201112_e6_t3	4-cell	49	20201112		0	1.45925	0.102567	0.3259	0.223333	0.1027	0.2024	0.1707	0.2837	0.2816	0.1772	0.3259	0.196	0.3027	0.2561	0.2443	0.2403	0.2448	0.1531	0.247	0.1943	0.218	0.1908	0.2227	0.1774	0.2199	0.2741	0.1789	0.1949	0.164	0.2998	0.1922	0.2278	0.2343	0.0882
20201214_2cell5_t4	4-cell	42	20201214		10	1.44614	0.0710481	0.2303	0.159252	0.0544	0.1734	0.1598	0.188	0.2303	0.1725	0.1821	0.2084	0.1875	0.1819	0.1726	0.1499	0.149	0.189	0.1915	0.1773	0.1779	0.1343	0.1537	0.1503	0.1511	0.1786	0.1217	0.1278	0.1442	0.1236	0.1313	0.1202	0.1443	0.0608
20201020_4cell_PeCoWaCo_wZP_e5_t2	4-cell	59	20201020		-6	1.42917	0.1024	0.341	0.2386	0.1126	0.182	0.1691	0.2274	0.2416	0.2887	0.1938	0.335	0.3245	0.341	0.2639	0.1891	0.189	0.3334	0.3026	0.1941	0.3265	0.1149	0.2957	0.2531	0.1729	0.2876	0.2031	0.2841	0.1281	0.2324	0.2958	0.1986	0.1413	0.084
20200922_e1_t3_Z2	4-cell	62	20200922		-3	1.39298	0.246652	0.8743	0.627648	1.2052	1.4658	0.4995	0.7919	0.7902	0.4946	0.8743	0.818	0.5019	0.6831	0.6155	0.6372	0.4921	0.6341	0.6396	0.5465	0.4718	0.5844	0.7745	0.7956	0.5383	0.4872	0.5862	0.5393	0.7687	0.6481	0.5862	0.5594	0.807	0.2808
20200922_e5_t1_Z2	4-cell	66	20200922		-12	1.38059	0.0788704	0.2861	0.20723	0.1838	0.2718	0.275	0.2684	0.2393	0.2349	0.2861	0.2264	0.2422	0.2759	0.2609	0.1751	0.2058	0.2512	0.2319	0.2567	0.2085	0.197	0.1848	0.1968	0.1787	0.172	0.1618	0.1804	0.1903	0.1451	0.2062	0.1557	0.1803	0.0828
200811_e3_tp3	4-cell	61	200811_e		-3	1.35708	0.0297593	0.1131	0.0833407	0.0899	0.0915	0.1039	0.0845	0.0988	0.0975	0.0989	0.1045	0.1131	0.0835	0.1102	0.0902	0.079	0.1043	0.0703	0.0744	0.0708	0.0772	0.0712	0.079	0.0823	0.077	0.0931	0.082	0.0692	0.0826	0.063	0.0766	0.0774	0.0396
200811_e2_tp2	4-cell	60	200811_e		-12	1.32919	0.0355148	0.1434	0.107885	0.0383	0.0977	0.1103	0.1253	0.1173	0.1371	0.1353	0.1434	0.1046	0.1352	0.1211	0.0965	0.0947	0.1243	0.1023	0.1062	0.0977	0.1155	0.0988	0.094	0.0948	0.0804	0.1255	0.095	0.1164	0.0851	0.0926	0.1207	0.1072	0.0459
20201112_e2_t3	4-cell	45	20201112		0	1.31528	0.0611963	0.2553	0.194104	0.0785	0.1739	0.1747	0.2302	0.2151	0.2025	0.2509	0.2257	0.2553	0.2299	0.2289	0.1855	0.1821	0.1712	0.2353	0.1768	0.1562	0.1638	0.1886	0.1647	0.1519	0.1878	0.2064	0.1708	0.2447	0.1639	0.166	0.1693	0.2215	0.0958
20200922_e1_t1_Z1	4-cell	62	20200922		-9	1.31111	0.0544815	0.2296	0.175119	0.1895	0.1674	0.1515	0.1615	0.1974	0.2296	0.2191	0.2002	0.2276	0.1949	0.202	0.2019	0.1581	0.2133	0.1884	0.2011	0.1385	0.1414	0.1527	0.2017	0.1786	0.1505	0.1657	0.13	0.1137	0.1778	0.1359	0.1819	0.1928	0.0719
20201020_4cell_PeCoWaCo_wZP_e3_t3	4-cell	57	20201020		-3	1.31096	0.0510926	0.2154	0.164307	0.0657	0.14	0.1625	0.1511	0.14	0.17	0.159	0.2154	0.1651	0.2046	0.2038	0.138	0.1519	0.1547	0.1545	0.155	0.1739	0.1563	0.1802	0.1493	0.1426	0.2196	0.1736	0.1609	0.2114	0.1565	0.1403	0.1725	0.1532	0.0829
20021205_2cell8_t4	4-cell	35	20021205		5	1.3095	0.0371778	0.1573	0.120122	0.0648	0.1501	0.1391	0.0859	0.115	0.138	0.1428	0.106	0.099	0.1088	0.1181	0.1573	0.1218	0.1085	0.1107	0.1195	0.1125	0.1495	0.1239	0.1178	0.1378	0.1202	0.1177	0.1398	0.1324	0.1187	0.1123	0.1061	0.1538	0.0694
20021205_2cell9_t5	4-cell	36	20021205		10	1.28719	0.0572963	0.2568	0.199504	0.1508	0.2157	0.2034	0.2019	0.2099	0.2094	0.2568	0.2535	0.2514	0.2506	0.243	0.202	0.2376	0.1896	0.2421	0.2188	0.1991	0.194	0.2069	0.1841	0.1754	0.2052	0.1702	0.1509	0.149	0.1558	0.1606	0.1547	0.1939	0.1202
20201112_e4_t2	4-cell	47	20201112		0	1.28239	0.0816296	0.3707	0.28907	0.0976	0.1814	0.218	0.3707	0.2899	0.3201	0.2981	0.2963	0.3226	0.341	0.2627	0.2554	0.2125	0.2523	0.2625	0.3231	0.2089	0.3276	0.2884	0.3682	0.3003	0.3409	0.2552	0.4012	0.3874	0.2842	0.2121	0.2273	0.2941	0.1019
20201112_e8_t3	4-cell	51	20201112		5	1.26537	0.0430556	0.2053	0.162244	0.0881	0.1182	0.1432	0.1299	0.1768	0.1732	0.1846	0.2053	0.1581	0.1824	0.1768	0.1446	0.1819	0.1525	0.1848	0.1607	0.1591	0.138	0.1709	0.1809	0.1301	0.1954	0.1494	0.1854	0.1483	0.1404	0.1751	0.1465	0.1796	0.0699
20201020_4cell_PeCoWaCo_wZP_e3_t1	4-cell	57	20201020		-9	1.25034	0.039663	0.1981	0.158437	0.1084	0.185	0.1723	0.116	0.1501	0.1981	0.1688	0.15	0.1455	0.1853	0.1743	0.1734	0.1743	0.1817	0.1584	0.1567	0.1545	0.1334	0.1499	0.1541	0.155	0.1554	0.1945	0.1831	0.1641	0.1319	0.1675	0.1565	0.1625	0.0828
20201112_e5_t4	4-cell	48	20201112		5	1.23933	0.0399556	0.2069	0.166944	0.111	0.169	0.1823	0.1596	0.163	0.2069	0.1908	0.1564	0.1614	0.1657	0.1758	0.1974	0.1776	0.1612	0.1872	0.1637	0.1702	0.1442	0.1631	0.1501	0.1882	0.1534	0.1841	0.1843	0.1328	0.1819	0.1792	0.1742	0.1604	0.0747
20201112_e1_t4	4-cell	44	20201112		5	1.23787	0.0507296	0.264	0.21327	0.0967	0.1894	0.2329	0.1815	0.204	0.264	0.2152	0.2427	0.2037	0.2188	0.2352	0.2091	0.2249	0.2562	0.1876	0.2324	0.216	0.2186	0.207	0.2602	0.219	0.2125	0.2012	0.2316	0.1986	0.1892	0.214	0.1868	0.2039	0.1244
20201112_e5_t3	4-cell	48	20201112		0	1.18258	0.0281148	0.1821	0.153985	0.0831	0.1327	0.1288	0.1438	0.1352	0.1821	0.1388	0.1195	0.1357	0.1487	0.155	0.1454	0.1777	0.1432	0.1432	0.1291	0.1513	0.2192	0.1915	0.1654	0.1595	0.1563	0.1775	0.16	0.163	0.1461	0.1774	0.1647	0.1491	0.0792
20201020_4cell_PeCoWaCo_wZP_e3_t2	4-cell	57	20201020		-6	1.17697	0.0259074	0.1723	0.146393	0.0919	0.1489	0.1278	0.129	0.1723	0.1526	0.1343	0.1635	0.1467	0.1526	0.1247	0.166	0.1428	0.1243	0.1695	0.1349	0.1288	0.1508	0.1398	0.1562	0.1657	0.1508	0.1836	0.14	0.1589	0.1327	0.1308	0.1598	0.1711	0.0704
20201112_e1_t3	4-cell	44	20201112		0	1.07725	0.0166296	0.2319	0.21527	0.0864	0.1855	0.2036	0.1704	0.1992	0.2319	0.2073	0.202	0.2164	0.2313	0.219	0.2087	0.198	0.2356	0.2574	0.2576	0.2229	0.2096	0.2168	0.2385	0.2351	0.1969	0.2615	0.207	0.2153	0.2339	0.2064	0.2087	0.2194	0.1055
name	stage	embryoID	date	Period (s)	t relative to division (h)	Peak vs average	A - Av A	amplitude peak	amplitude average	FFT_UandV
20201214_8cell5_t2	8-cell	80	20201214	65.3595	-5	3.51182	0.638859	0.8932	0.254341	0.1443	0.2122	0.2257	0.2691	0.2565	0.2154	0.3366	0.4067	0.4643	0.8932	0.4184	0.4221	0.1929	0.2029	0.1993	0.1927	0.2165	0.2002	0.1952	0.1513	0.1917	0.1677	0.1607	0.1589	0.1896	0.1548	0.2064	0.1511	0.1706	0.0824
20201214_8cell5_t1	8-cell	80	20201214	49.2611	-10	3.01203	0.598393	0.8958	0.297407	0.1286	0.2216	0.1774	0.2692	0.2505	0.2635	0.2414	0.3613	0.2543	0.351	0.7333	0.5927	0.8958	0.3889	0.3288	0.2248	0.2765	0.2195	0.2084	0.2389	0.1962	0.2313	0.1977	0.1617	0.1637	0.1883	0.2814	0.1966	0.2325	0.0818
20021206_8cell9_t1	8-cell	75	20021206	65.3595	-5	2.79379	0.487133	0.7587	0.271567	0.1192	0.1926	0.2345	0.2513	0.2667	0.2278	0.2781	0.4395	0.507	0.7587	0.4594	0.4367	0.3366	0.2344	0.2429	0.2094	0.3098	0.2281	0.2347	0.1386	0.2417	0.1339	0.18	0.15	0.1851	0.1993	0.17	0.1997	0.2171	0.0958
20200922_e4_t5_Z2	8-cell	65	20200922	59.1716	3	2.35514	0.279356	0.4855	0.206144	0.0623	0.1404	0.1912	0.1658	0.2154	0.2169	0.1896	0.2628	0.3555	0.4091	0.4855	0.2859	0.3435	0.2143	0.1701	0.1758	0.1749	0.1557	0.183	0.1465	0.148	0.1427	0.1419	0.1384	0.155	0.1575	0.153	0.1692	0.1369	0.073
20201214_8cell4_t1	8-cell	79	20201214	53.7634	-5	2.28016	0.503663	0.8971	0.393437	0.1989	0.3863	0.495	0.3493	0.3651	0.3014	0.3687	0.4342	0.4439	0.6902	0.6848	0.8971	0.3908	0.3344	0.6294	0.5105	0.4217	0.4086	0.2667	0.2774	0.2515	0.287	0.3707	0.3137	0.3854	0.2014	0.1812	0.2542	0.4126	0.1909
20201211_8cell3_t1	8cell	87	20201211	65.3595	-5	2.16919	0.326041	0.6049	0.278859	0.2513	0.3833	0.2692	0.3438	0.3522	0.276	0.3612	0.4192	0.4661	0.6049	0.4264	0.2565	0.2745	0.1719	0.1589	0.3603	0.2829	0.1739	0.2072	0.1053	0.2815	0.2319	0.2512	0.2605	0.3427	0.2961	0.1386	0.1733	0.1743	0.1379
200811_e2_tp8	8-cell	60	200811_e	84.0336	6	2.15314	0.127785	0.2386	0.110815	0.0299	0.0963	0.0875	0.0915	0.0997	0.149	0.1812	0.2386	0.1721	0.1138	0.1235	0.115	0.1144	0.1003	0.0985	0.1118	0.1029	0.1034	0.0827	0.1098	0.0875	0.0842	0.0809	0.1227	0.0925	0.0804	0.0916	0.115	0.0803	0.0487
20200922_e1_t5_Z2	8-cell	62	20200922	98.0392	3	2.12983	0.444541	0.838	0.393459	0.6304	1.1037	0.7969	0.5053	0.6943	0.7087	0.838	0.6443	0.5136	0.4081	0.3357	0.2644	0.5434	0.4031	0.2513	0.4026	0.4489	0.205	0.2443	0.2785	0.4743	0.2531	0.2542	0.2108	0.2343	0.2663	0.3275	0.3191	0.4112	0.1831
20201214_8cell10_t1	8-cell	84	20201214	73.5294	-5	2.11394	0.351581	0.6672	0.315619	0.1619	0.2715	0.4005	0.3968	0.2838	0.429	0.3919	0.3801	0.6672	0.3997	0.3804	0.4505	0.2904	0.3268	0.2724	0.2262	0.3108	0.1829	0.301	0.2766	0.398	0.2486	0.3728	0.2918	0.2618	0.3197	0.1701	0.1901	0.2308	0.0715
20021206_8cell2_t1	8-cell	68	20021206	84.0336	-5	2.10176	0.3324	0.6341	0.3017	0.1832	0.2231	0.3231	0.2418	0.2915	0.3148	0.3689	0.6341	0.4335	0.4781	0.5396	0.3471	0.2679	0.3255	0.3354	0.3111	0.204	0.2446	0.2733	0.2309	0.1843	0.3174	0.3228	0.2923	0.2533	0.1825	0.2025	0.233	0.227	0.0887
20021206_8cell10_t1	8-cell	76	20021206	65.3595	-5	2.03038	0.333415	0.657	0.323585	0.1193	0.3333	0.3502	0.2943	0.511	0.4485	0.2681	0.4183	0.5229	0.657	0.2886	0.3224	0.364	0.4479	0.2453	0.3697	0.243	0.2373	0.352	0.2206	0.3599	0.2405	0.3025	0.3439	0.1531	0.1479	0.2389	0.3182	0.2286	0.1924
20021206_8cell1_t1	8-cell	67	20021206	73.5294	-10	2.01128	0.221485	0.4405	0.219015	0.1	0.1785	0.229	0.2919	0.2594	0.1984	0.2407	0.2878	0.4405	0.3689	0.2915	0.2684	0.3001	0.2426	0.2527	0.1771	0.1834	0.2031	0.2237	0.2078	0.1535	0.1592	0.1472	0.1474	0.1246	0.1685	0.1636	0.1375	0.1966	0.0773
20201211_8cell5_t1	8cell	88	20201211	98.0392	-5	1.96907	0.196022	0.3983	0.202278	0.1281	0.1787	0.1525	0.1746	0.1646	0.2621	0.3983	0.2824	0.2379	0.3008	0.2787	0.2673	0.2174	0.1871	0.2196	0.1893	0.1854	0.1651	0.1604	0.1175	0.1282	0.2041	0.2274	0.158	0.1416	0.1816	0.1489	0.1901	0.1566	0.1165
20201214_8cell9_t1	8-cell	83	20201214	84.0336	-5	1.94906	0.290893	0.5974	0.306507	0.1126	0.1926	0.2337	0.3794	0.3376	0.4011	0.4289	0.5974	0.5034	0.4409	0.4142	0.353	0.3962	0.2115	0.3551	0.2542	0.1703	0.2133	0.2232	0.3491	0.2692	0.2398	0.2454	0.2784	0.2906	0.2031	0.2257	0.2394	0.1413	0.114
20021206_8cell4_t1	8-cell	70	20021206	59.1716	-5	1.94225	0.296804	0.6118	0.314996	0.1839	0.3299	0.2202	0.3547	0.2455	0.3586	0.3451	0.5193	0.5404	0.5139	0.6118	0.3534	0.33	0.2882	0.4224	0.1892	0.2812	0.3332	0.2331	0.4226	0.2828	0.244	0.1942	0.1879	0.1885	0.3046	0.1896	0.229	0.218	0.1237
20021206_8cell7_t1	8-cell	73	20021206	84.0336	-5	1.93	0.232452	0.4824	0.249948	0.0757	0.2899	0.2381	0.3103	0.2368	0.3083	0.3439	0.4824	0.2847	0.4323	0.3245	0.2451	0.2544	0.1845	0.2289	0.2313	0.2563	0.2395	0.2007	0.1982	0.1442	0.275	0.1732	0.2698	0.2241	0.1768	0.2365	0.1628	0.1864	0.1377
20201020_4cell_PeCoWaCo_wZP_e2_t5	8-cell	56	20201020	84.0336	3	1.92059	0.207644	0.4332	0.225556	0.0733	0.1893	0.208	0.2929	0.2829	0.2491	0.4242	0.4332	0.323	0.2421	0.2539	0.2211	0.2224	0.1708	0.241	0.1754	0.1846	0.2058	0.2758	0.1716	0.1931	0.1834	0.1936	0.1999	0.1515	0.1558	0.1786	0.172	0.1916	0.1007
20200922_e4_t6_Z2	8-cell	65	20200922	59.1716	6	1.85115	0.287878	0.6261	0.338222	0.2506	0.3509	0.4119	0.3859	0.4583	0.4429	0.4731	0.3693	0.3436	0.4718	0.6261	0.5448	0.3834	0.4246	0.3007	0.3331	0.2734	0.2888	0.2549	0.2359	0.2931	0.2777	0.2902	0.2744	0.2714	0.2536	0.1995	0.303	0.2259	0.1326
20201214_8cell8_t1	8-cell	82	20201214	98.0392	-5	1.84105	0.335085	0.7335	0.398415	0.2835	0.2629	0.3039	0.5221	0.5974	0.3962	0.7335	0.711	0.4375	0.3503	0.5216	0.4614	0.3469	0.5187	0.5367	0.4463	0.1564	0.2151	0.2383	0.3891	0.2705	0.4737	0.2851	0.2814	0.2447	0.3296	0.6029	0.3229	0.1809	0.187
20021206_8cell3_t1	8-cell	69	20021206	65.3595	-5	1.82487	0.208107	0.4604	0.252293	0.0931	0.3292	0.3192	0.3065	0.2996	0.3172	0.3523	0.3046	0.4209	0.4604	0.327	0.3494	0.3348	0.2608	0.3105	0.2111	0.1958	0.1893	0.2322	0.1966	0.1753	0.2248	0.1758	0.1586	0.1986	0.1829	0.1667	0.1738	0.1958	0.0906
20201211_8cell2_t1	8cell	86	20201211	65.3595	-10	1.81005	0.163304	0.3649	0.201596	0.2085	0.3947	0.1998	0.2531	0.1619	0.291	0.2254	0.3223	0.25	0.3649	0.3155	0.2287	0.22	0.2018	0.1813	0.241	0.1709	0.1467	0.2036	0.1516	0.1141	0.1513	0.2014	0.2059	0.1656	0.1598	0.161	0.1158	0.1639	0.0746
200811_e2_tp9	8-cell	60	200811_e	84.0336	9	1.80674	0.0958222	0.2146	0.118778	0.0387	0.1118	0.0892	0.1233	0.1471	0.1533	0.1315	0.2146	0.133	0.1714	0.1367	0.1257	0.1136	0.1046	0.1066	0.1161	0.0956	0.1176	0.084	0.1101	0.1168	0.1044	0.1312	0.095	0.105	0.1084	0.1177	0.1094	0.0893	0.045
20021206_8cell8_t2	8-cell	74	20021206	73.5294	-5	1.80435	0.219193	0.4917	0.272507	0.1208	0.2993	0.3164	0.3477	0.2485	0.3756	0.3867	0.4297	0.4917	0.3261	0.3099	0.4365	0.2806	0.2306	0.3781	0.3539	0.1618	0.1809	0.2488	0.2411	0.2774	0.1836	0.1912	0.2276	0.1646	0.223	0.1787	0.1425	0.2091	0.1318
20201020_4cell_PeCoWaCo_wZP_e1_t4	8-cell	55	20201020	73.5294	0	1.78861	0.138974	0.3152	0.176226	0.1354	0.1827	0.178	0.1846	0.2529	0.2167	0.2023	0.2013	0.3152	0.2262	0.204	0.2074	0.1839	0.1647	0.1741	0.1739	0.1646	0.166	0.1412	0.1336	0.1207	0.1463	0.1564	0.1387	0.1744	0.1818	0.1618	0.161	0.1411	0.0633
20201020_4cell_PeCoWaCo_wZP_e2_t4	8-cell	56	20201020	98.0392	0	1.77889	0.198741	0.4539	0.255159	0.0916	0.2049	0.2677	0.2622	0.292	0.2877	0.4539	0.3218	0.3344	0.294	0.2912	0.2478	0.2229	0.2554	0.2135	0.1838	0.274	0.2116	0.1872	0.1994	0.1814	0.2562	0.2388	0.2095	0.3414	0.2293	0.2379	0.275	0.2448	0.1422
200811_e3_tp5	8-cell	61	200811_e		3	1.77555	0.0680963	0.1559	0.0878037	0.0406	0.1074	0.0804	0.0943	0.1559	0.0972	0.121	0.1291	0.1089	0.0969	0.1205	0.0908	0.0775	0.0719	0.0856	0.0703	0.0756	0.076	0.0707	0.0874	0.071	0.0864	0.0758	0.0738	0.0848	0.082	0.0794	0.0744	0.072	0.0415
20200922_e3_t4_Z2	8-cell	64	20200922		0	1.75766	0.19277	0.4472	0.25443	0.3893	0.2745	0.6074	0.3259	0.4472	0.378	0.2137	0.2386	0.178	0.2491	0.2244	0.1497	0.2513	0.1953	0.2676	0.3308	0.1553	0.3547	0.223	0.385	0.3087	0.3235	0.3603	0.237	0.2902	0.1631	0.2381	0.1458	0.1771	0.0582
20021206_8cell5_t2	8-cell	71	20021206		-5	1.73408	0.161541	0.3816	0.220059	0.2127	0.2032	0.2573	0.2557	0.2078	0.3033	0.2704	0.2739	0.3816	0.3171	0.2492	0.2213	0.1897	0.1907	0.1657	0.2183	0.22	0.1839	0.2891	0.1738	0.1853	0.1759	0.1789	0.2394	0.186	0.1893	0.1537	0.2192	0.2197	0.0827
20021206_8cell6_t1	8-cell	72	20021206		-5	1.72896	0.209881	0.4978	0.287919	0.0776	0.191	0.2111	0.2971	0.3429	0.3536	0.3957	0.4978	0.4649	0.4465	0.4067	0.2918	0.3198	0.2069	0.2874	0.3606	0.1808	0.25	0.2892	0.2609	0.1908	0.3213	0.2554	0.2803	0.2673	0.1917	0.1868	0.1642	0.1781	0.0853
20200922_e2_t5_Z2	8-cell	63	20200922		6	1.72519	0.15633	0.3719	0.21557	0.1145	0.2253	0.1705	0.2026	0.2263	0.2729	0.3719	0.3043	0.2677	0.3526	0.2331	0.2495	0.1992	0.2126	0.1563	0.2228	0.1574	0.2107	0.2464	0.1939	0.2357	0.1644	0.1558	0.107	0.1312	0.1807	0.2298	0.1314	0.2581	0.1461
20201020_4cell_PeCoWaCo_wZP_e2_t6	8-cell	56	20201020		6	1.69667	0.180052	0.4385	0.258448	0.0915	0.1618	0.2221	0.3453	0.3147	0.4385	0.2804	0.3784	0.3939	0.2816	0.3294	0.3317	0.3025	0.2796	0.2094	0.235	0.2044	0.266	0.2434	0.2626	0.1862	0.1976	0.1698	0.2093	0.2464	0.1949	0.1847	0.1868	0.2231	0.0825
20201020_4cell_PeCoWaCo_wZP_e4_t8	8-cell	58	20201020		12	1.69519	0.159322	0.3885	0.229178	0.1669	0.2652	0.2284	0.2624	0.1829	0.2288	0.2124	0.2343	0.3538	0.2858	0.2605	0.3753	0.3885	0.22	0.2697	0.215	0.2569	0.221	0.1664	0.1829	0.1788	0.2285	0.2245	0.234	0.1747	0.1543	0.1635	0.2153	0.1812	0.1164
20200922_e5_t5_Z2	8-cell	66	20200922		0	1.69381	0.102444	0.2501	0.147656	0.067	0.1496	0.1178	0.1196	0.1542	0.1522	0.1853	0.2059	0.2419	0.2346	0.2501	0.1764	0.2305	0.1541	0.1706	0.1195	0.1216	0.1263	0.1226	0.1423	0.1133	0.0932	0.1164	0.1011	0.1171	0.1262	0.1216	0.1338	0.1044	0.0519
20021206_8cell8_t1	8-cell	74	20021206		-10	1.68652	0.135552	0.333	0.197448	0.1492	0.2048	0.1791	0.2047	0.2158	0.2902	0.2702	0.3272	0.2762	0.333	0.2925	0.2693	0.2419	0.1784	0.1989	0.1567	0.1556	0.1695	0.1637	0.1488	0.1548	0.2007	0.1369	0.149	0.1454	0.1563	0.121	0.1395	0.1563	0.0786
20201214_8cell3_t1	8-cell	78	20201214		-5	1.65608	0.172411	0.4352	0.262789	0.2088	0.2842	0.3402	0.2503	0.3758	0.2865	0.2978	0.3648	0.4352	0.2883	0.3465	0.2177	0.4045	0.3464	0.2606	0.2163	0.2051	0.2322	0.217	0.1565	0.2845	0.2889	0.2216	0.2232	0.1938	0.2594	0.208	0.2001	0.2225	0.0918
20201211_8cell1_t1	8cell	85	20201211		-5	1.64754	0.145226	0.3695	0.224274	0.3005	0.2388	0.4193	0.2916	0.1322	0.2018	0.2897	0.2616	0.3695	0.2875	0.3533	0.2714	0.2034	0.1878	0.1803	0.2043	0.1987	0.1914	0.2521	0.2127	0.1695	0.0905	0.245	0.1881	0.1645	0.2617	0.2617	0.1707	0.294	0.1204
20200922_e5_t6_Z2	8-cell	66	20200922		3	1.64633	0.0964593	0.2457	0.149241	0.0833	0.1681	0.1453	0.1581	0.1585	0.1923	0.2132	0.2018	0.2457	0.1982	0.2055	0.2394	0.1578	0.1527	0.1232	0.1182	0.1304	0.1398	0.121	0.1201	0.1199	0.1051	0.1071	0.1163	0.1443	0.1115	0.1523	0.1314	0.1042	0.0615
200811_e2_tp7	8-cell	60	200811_e		3	1.6404	0.0740963	0.1898	0.115704	0.0536	0.081	0.0908	0.1312	0.1355	0.1635	0.1898	0.1439	0.1503	0.1206	0.1245	0.1096	0.1235	0.1275	0.0993	0.1143	0.108	0.1148	0.1068	0.0982	0.0943	0.1091	0.089	0.1038	0.0851	0.1042	0.1113	0.1127	0.0983	0.0549
20200922_e4_t4_Z2	8-cell	65	20200922		0	1.63351	0.157689	0.4066	0.248911	0.3324	0.3912	0.5435	0.3215	0.4066	0.3667	0.2375	0.3315	0.2098	0.3767	0.3296	0.2204	0.2569	0.2132	0.2587	0.2515	0.1923	0.2531	0.197	0.2763	0.2221	0.2755	0.2319	0.2518	0.2474	0.1639	0.2378	0.1279	0.1933	0.0697
20201020_4cell_PeCoWaCo_wZP_e1_t5	8-cell	55	20201020		3	1.62751	0.127081	0.3296	0.202519	0.1425	0.1566	0.2119	0.2073	0.1939	0.2191	0.2491	0.3296	0.2678	0.2216	0.2217	0.2666	0.246	0.2114	0.1943	0.2031	0.1812	0.1613	0.2166	0.1409	0.2256	0.1228	0.2564	0.156	0.1855	0.1739	0.2477	0.168	0.1306	0.07
20021206_8cell5_t1	8-cell	71	20021206		-10	1.62627	0.136478	0.3544	0.217922	0.1258	0.2833	0.2258	0.2008	0.2403	0.2917	0.3454	0.3544	0.2779	0.2992	0.2722	0.2782	0.2059	0.2443	0.2038	0.2249	0.2284	0.1467	0.2237	0.1573	0.1805	0.1979	0.2031	0.2487	0.1196	0.1823	0.1752	0.1768	0.1385	0.0662
20201020_4cell_PeCoWaCo_wZP_e1_t6	8-cell	55	20201020		6	1.60382	0.135574	0.3601	0.224526	0.0902	0.264	0.1598	0.2476	0.2166	0.2653	0.3601	0.2568	0.1967	0.1903	0.3565	0.2794	0.2727	0.3056	0.2378	0.1792	0.2733	0.2509	0.1848	0.18	0.213	0.1495	0.2417	0.1573	0.2563	0.1924	0.1608	0.1951	0.1575	0.085
20021206_8cell1_t2	8-cell	67	20021206		-5	1.60089	0.155244	0.4136	0.258356	0.0777	0.1574	0.2329	0.2886	0.2846	0.3171	0.4136	0.3665	0.3885	0.3247	0.3031	0.2313	0.3209	0.2656	0.2562	0.2325	0.2375	0.2372	0.1777	0.2343	0.2845	0.1727	0.2506	0.1546	0.2133	0.2259	0.1768	0.2457	0.1983	0.1733
20200922_e3_t5_Z2	8-cell	64	20200922		3	1.58288	0.0978778	0.2658	0.167922	0.0875	0.1991	0.1824	0.1655	0.1537	0.2264	0.2307	0.1961	0.2561	0.2317	0.2037	0.2658	0.2601	0.1857	0.1624	0.1621	0.1614	0.1511	0.1316	0.1278	0.1383	0.1489	0.1436	0.1033	0.1264	0.137	0.1487	0.1341	0.1205	0.0612
20201020_4cell_PeCoWaCo_wZP_e4_t7	8-cell	58	20201020		9	1.56408	0.132285	0.3668	0.234515	0.1699	0.2384	0.2398	0.2961	0.2404	0.2249	0.3668	0.3158	0.3034	0.3157	0.3446	0.2747	0.2254	0.1775	0.2974	0.2578	0.1747	0.2282	0.2444	0.1898	0.2234	0.1641	0.1735	0.2013	0.2613	0.204	0.1653	0.1545	0.2076	0.0993
20200922_e2_t3_Z2	8-cell	63	20200922		0	1.55318	0.213944	0.6007	0.386756	0.4855	0.8848	0.5148	0.3161	0.3779	0.486	0.592	0.4788	0.4643	0.6007	0.5934	0.4328	0.2664	0.312	0.4649	0.4962	0.5187	0.2487	0.2236	0.2758	0.386	0.3489	0.3782	0.3635	0.3041	0.2966	0.2773	0.4237	0.3915	0.1243
20201211_8cell2_t2	8cell	86	20201211		-5	1.50291	0.108419	0.324	0.215581	0.1335	0.1585	0.2398	0.2405	0.1564	0.2464	0.3031	0.324	0.3046	0.2719	0.2348	0.2892	0.225	0.2526	0.1891	0.1978	0.1596	0.3323	0.1528	0.1428	0.2951	0.2218	0.1841	0.1424	0.2288	0.1563	0.1399	0.1872	0.1639	0.0783
20201020_4cell_PeCoWaCo_wZP_e5_t7	8-cell	59	20201020		9	1.45676	0.100052	0.3191	0.219048	0.0869	0.2248	0.1909	0.2024	0.1836	0.2056	0.2308	0.2484	0.2911	0.1939	0.2277	0.3119	0.3191	0.213	0.1974	0.1952	0.1958	0.1984	0.1913	0.1599	0.2577	0.2723	0.2261	0.2175	0.2089	0.1822	0.2248	0.2527	0.2123	0.0943
20201020_4cell_PeCoWaCo_wZP_e3_t6	8-cell	57	20201020		6	1.44002	0.0755667	0.2473	0.171733	0.1088	0.1671	0.1389	0.1652	0.1792	0.214	0.2473	0.215	0.2093	0.2024	0.2347	0.1773	0.1577	0.1563	0.1561	0.1419	0.1528	0.1427	0.1525	0.1881	0.1652	0.1847	0.1424	0.1512	0.1536	0.1569	0.1574	0.1814	0.1772	0.0743
20200922_e3_t6_Z2	8-cell	64	20200922		6	1.43605	0.151033	0.4974	0.346367	0.2114	0.3358	0.439	0.4384	0.4332	0.4283	0.4974	0.4156	0.3761	0.3702	0.4332	0.4018	0.3912	0.3864	0.3663	0.2623	0.3293	0.3342	0.3012	0.3177	0.3109	0.3126	0.2894	0.3271	0.35	0.3276	0.2469	0.2902	0.2661	0.1483
20201020_4cell_PeCoWaCo_wZP_e5_t5	8-cell	59	20201020		3	1.43125	0.081263	0.2697	0.188437	0.0606	0.1729	0.2718	0.2033	0.2012	0.1325	0.2354	0.2608	0.2697	0.2379	0.1981	0.2212	0.2032	0.187	0.1663	0.1525	0.1818	0.2713	0.1589	0.1556	0.1632	0.1419	0.1964	0.2189	0.1579	0.1548	0.1815	0.2053	0.1299	0.1013
20200922_e2_t4_Z2	8-cell	63	20200922		3	1.43036	0.138644	0.4608	0.322156	0.4975	0.8443	0.6297	0.4608	0.3616	0.2194	0.2142	0.263	0.3623	0.2966	0.2903	0.3681	0.2153	0.2231	0.2382	0.2912	0.3545	0.3558	0.386	0.3574	0.3009	0.4695	0.5706	0.4827	0.4098	0.2884	0.3412	0.2374	0.2558	0.0841
200811_e2_tp10	8-cell	60	200811_e		12	1.42604	0.0499519	0.1672	0.117248	0.0678	0.1177	0.1159	0.1094	0.1202	0.1253	0.1668	0.1252	0.1511	0.1672	0.1587	0.1116	0.1126	0.1439	0.1101	0.1095	0.1012	0.1015	0.1013	0.1094	0.1009	0.126	0.1035	0.1004	0.1112	0.1076	0.1261	0.1054	0.1114	0.0482
20201020_4cell_PeCoWaCo_wZP_e4_t6	8-cell	58	20201020		6	1.40564	0.0901815	0.3125	0.222319	0.0904	0.1941	0.1829	0.2609	0.167	0.2259	0.1951	0.2628	0.248	0.3125	0.2757	0.1876	0.2498	0.2074	0.1412	0.227	0.1819	0.2872	0.2328	0.2782	0.2545	0.1719	0.1709	0.261	0.1732	0.2285	0.1903	0.2659	0.2156	0.1298
20200922_e1_t6_Z2	8-cell	62	20200922		6	1.37048	0.117863	0.436	0.318137	0.2299	0.3493	0.2787	0.2715	0.4013	0.436	0.2791	0.2878	0.3	0.3397	0.3094	0.295	0.2407	0.3532	0.4501	0.2106	0.2821	0.3985	0.4194	0.3361	0.3311	0.327	0.1725	0.2578	0.3632	0.3987	0.2479	0.4179	0.2911	0.172
200811_e3_tp4	8-cell	61	200811_e		0	1.35939	0.0315667	0.1194	0.0878333	0.0567	0.0931	0.1027	0.0839	0.0903	0.0924	0.1005	0.0972	0.1194	0.1023	0.1007	0.0921	0.0829	0.1051	0.0933	0.0809	0.0875	0.0886	0.0859	0.0896	0.0847	0.0904	0.076	0.0758	0.0895	0.0746	0.088	0.0795	0.0826	0.0378
20201020_4cell_PeCoWaCo_wZP_e3_t7	8-cell	57	20201020		9	1.35599	0.064137	0.2443	0.180163	0.0815	0.1313	0.1474	0.2076	0.2443	0.1733	0.1807	0.1623	0.2342	0.2059	0.2231	0.1724	0.175	0.1595	0.1633	0.1448	0.1695	0.189	0.2314	0.1798	0.2049	0.1722	0.2018	0.1268	0.1716	0.1977	0.1643	0.1766	0.1458	0.0866
20201020_4cell_PeCoWaCo_wZP_e4_t5	8-cell	58	20201020		3	1.34385	0.0678815	0.2653	0.197419	0.1167	0.199	0.1706	0.2034	0.2348	0.2653	0.2308	0.1982	0.2069	0.2525	0.2353	0.2254	0.2257	0.2133	0.1578	0.1706	0.2722	0.2003	0.1885	0.1711	0.1872	0.1695	0.1887	0.1993	0.1462	0.147	0.1753	0.1866	0.168	0.1104
20201020_4cell_PeCoWaCo_wZP_e5_t6	8-cell	59	20201020		6	1.34295	0.0656815	0.2572	0.191519	0.0897	0.1763	0.2145	0.1697	0.2231	0.2482	0.2051	0.2564	0.2253	0.2061	0.2572	0.183	0.1912	0.1907	0.2275	0.1558	0.1923	0.2181	0.1395	0.1737	0.1764	0.1641	0.1648	0.1364	0.1827	0.2308	0.1519	0.1761	0.221	0.1039
20201214_8cell2_t1	8-cell	77	20201214		-5	1.31609	0.0760148	0.3165	0.240485	0.1495	0.2919	0.2746	0.1718	0.2607	0.218	0.2509	0.3165	0.2951	0.2963	0.3141	0.2384	0.2331	0.1852	0.2689	0.2103	0.1738	0.1926	0.2325	0.2323	0.1981	0.1799	0.1835	0.264	0.2079	0.1913	0.4342	0.3261	0.2776	0.14
20201020_4cell_PeCoWaCo_wZP_e4_t9	8-cell	58	20201020		15	1.30513	0.0669111	0.2862	0.219289	0.1317	0.216	0.2088	0.2862	0.223	0.2534	0.2716	0.2315	0.2453	0.2806	0.2364	0.2391	0.2434	0.2442	0.2823	0.2223	0.1801	0.2252	0.2079	0.1731	0.2114	0.1835	0.2021	0.1881	0.1718	0.1854	0.203	0.2035	0.1991	0.1273
20201214_8cell6_t1	8-cell	81	20201214		-5	1.30494	0.0808074	0.3458	0.264993	0.2179	0.3429	0.39	0.3186	0.3284	0.3458	0.3016	0.2867	0.3065	0.3443	0.2328	0.3177	0.2166	0.365	0.2414	0.3054	0.2693	0.2314	0.1989	0.2772	0.2265	0.2152	0.3035	0.3207	0.2081	0.1952	0.3151	0.2028	0.194	0.0861
20201020_4cell_PeCoWaCo_wZP_e3_t5	8-cell	57	20201020		3	1.13295	0.0226593	0.1931	0.170441	0.0806	0.133	0.1584	0.1763	0.1915	0.1748	0.191	0.1923	0.1931	0.1859	0.1711	0.1816	0.1908	0.168	0.1433	0.1816	0.1881	0.2063	0.1684	0.1522	0.1381	0.1443	0.1695	0.1757	0.1562	0.1824	0.2154	0.1521	0.1423	0.0696

## Sheet: Fig2-A-D
									FFT	0	0.0017	0.0034	0.0051	0.0068	0.0085	0.0102	0.0119	0.0136	0.0153	0.0169	0.0186	0.0203	0.022	0.0237	0.0254	0.0271	0.0288	0.0305	0.0322	0.0339	0.0356	0.0373	0.039	0.0407	0.0424	0.0441	0.0458	0.0475	0.0492
									Period (s)		588.235	294.118	196.078	147.059	117.647	98.0392	84.0336	73.5294	65.3595	59.1716	53.7634	49.2611	45.4545	42.1941	39.3701	36.9004	34.7222	32.7869	31.0559	29.4985	28.0899	26.8097	25.641	24.57	23.5849	22.6757	21.8341	21.0526	20.3252
name	date	stage	treatment	embryoID	T	Peak vs average	A - Av A	amplitude peak	amplitude average	FFT_UandV
210318_VX2,5uM_e7_t1	210318	2to4Blocked	Vx680 - 2,5uM	1		1.57392	0.1118	0.3066	0.1948	0.0951	0.1877	0.272	0.2245	0.2109	0.1559	0.3066	0.1846	0.17	0.158	0.1712	0.2607	0.1933	0.1779	0.1637	0.1532	0.1627	0.214	0.2106	0.2385	0.209	0.2812	0.2558	0.1736	0.1741	0.1712	0.162	0.1819	0.1977	0.0968
210318_VX2,5uM_e7_t2	210318	2to4Blocked	Vx680 - 2,5uM	1	147.059	2.18326	0.276893	0.5109	0.234007	0.0676	0.2352	0.2621	0.2311	0.5109	0.3544	0.3928	0.3635	0.2661	0.2195	0.2733	0.2262	0.1901	0.1502	0.2391	0.1548	0.1913	0.2429	0.1542	0.1732	0.1978	0.2823	0.2293	0.2002	0.1752	0.1988	0.168	0.2355	0.2133	0.0842
210318_VX2,5uM_e7_t3	210318	4to8	Vx680 - 2,5uM	1		1.30629	0.0695444	0.2966	0.227056	0.4355	0.2938	0.2022	0.2837	0.2568	0.2691	0.2966	0.2121	0.2438	0.1958	0.2502	0.2904	0.2487	0.1724	0.1979	0.2785	0.2839	0.2293	0.2937	0.1684	0.2022	0.203	0.1928	0.2323	0.2156	0.1871	0.2117	0.1888	0.2072	0.1185
210318_VX2,5uM_e7_t4	210318	4to8	Vx680 - 2,5uM	1		1.63782	0.179256	0.4603	0.281044	0.1081	0.2571	0.243	0.3247	0.4175	0.2613	0.3014	0.2762	0.4028	0.4603	0.2269	0.3089	0.327	0.2208	0.2815	0.2331	0.1971	0.2764	0.3151	0.1954	0.301	0.2821	0.1507	0.3068	0.2174	0.2875	0.2496	0.3422	0.2223	0.2022
210318_VX2,5uM_e8_t1	210318	2to4Blocked	Vx680 - 2,5uM	2		1.61727	0.164426	0.4308	0.266374	0.2939	0.299	0.3156	0.1556	0.4308	0.3298	0.4023	0.301	0.1845	0.3709	0.2463	0.218	0.2927	0.2033	0.3916	0.2363	0.2012	0.1478	0.2921	0.1713	0.2699	0.2483	0.3597	0.2515	0.34	0.2996	0.285	0.2937	0.1845	0.0844
210318_VX2,5uM_e8_t2	210318	2to4Blocked	Vx680 - 2,5uM	2	117.647	3.21997	0.387878	0.5626	0.174722	0.0748	0.1542	0.2167	0.3161	0.3204	0.5626	0.3029	0.259	0.2058	0.1726	0.2248	0.1748	0.1332	0.1369	0.1403	0.1205	0.12	0.1104	0.1091	0.1286	0.109	0.0997	0.0981	0.1203	0.1362	0.107	0.1942	0.1348	0.1098	0.0704
210318_VX2,5uM_e8_t3	210318	2to4Blocked	Vx680 - 2,5uM	2		1.32916	0.0471519	0.1904	0.143248	0.1289	0.1429	0.2144	0.1515	0.1716	0.1904	0.1726	0.1729	0.1354	0.1798	0.1893	0.1551	0.1573	0.1375	0.1206	0.1144	0.1549	0.1506	0.1928	0.1057	0.1237	0.1308	0.1244	0.1368	0.1383	0.1221	0.1041	0.1176	0.1532	0.0643
210318_VX2,5uM_e8_t4	210318	4to8	Vx680 - 2,5uM	2	65.3595	1.95349	0.147844	0.3029	0.155056	0.065	0.1516	0.1462	0.1592	0.1434	0.2355	0.2567	0.2399	0.1533	0.3029	0.1958	0.1925	0.1904	0.1148	0.1328	0.1151	0.1517	0.1253	0.1405	0.1281	0.1371	0.104	0.0998	0.1287	0.1648	0.1082	0.1196	0.1403	0.1406	0.0655
210318_VX2,5uM_e13_t1	210318	2to4Blocked	Vx680 - 2,5uM	3		1.59158	0.12883	0.3466	0.21777	0.1566	0.2521	0.3475	0.2525	0.2129	0.2163	0.2707	0.3466	0.3258	0.3028	0.1685	0.1805	0.1491	0.1561	0.2012	0.3114	0.3271	0.1973	0.1294	0.1937	0.1437	0.1771	0.1837	0.2691	0.3055	0.1983	0.1777	0.2169	0.1849	0.081
210318_VX2,5uM_e13_t2	210318	2to4Blocked	Vx680 - 2,5uM	3	117.647	2.05313	0.191685	0.3737	0.182015	0.0781	0.1724	0.1834	0.3345	0.238	0.3737	0.3601	0.25	0.2318	0.2299	0.2027	0.1565	0.1498	0.1633	0.1509	0.1497	0.1199	0.1539	0.1538	0.1691	0.1841	0.1468	0.125	0.1098	0.16	0.131	0.1487	0.1403	0.1145	0.0666
210318_VX2,5uM_e13_t3	210318	4to8	Vx680 - 2,5uM	3	73.5294	1.87904	0.163267	0.349	0.185733	0.0932	0.1513	0.1897	0.2228	0.2629	0.2395	0.3309	0.2514	0.349	0.1957	0.2208	0.2036	0.1507	0.1651	0.1438	0.1477	0.1993	0.1337	0.1657	0.1476	0.1832	0.1671	0.1798	0.1454	0.1845	0.1463	0.1328	0.1446	0.1383	0.0626
210318_VX2,5uM_e13_t4	210318	4to8	Vx680 - 2,5uM	3		1.82018	0.147393	0.3271	0.179707	0.0835	0.1608	0.2213	0.2534	0.3271	0.2153	0.2288	0.3027	0.2205	0.2063	0.1874	0.2023	0.1516	0.1596	0.1862	0.1539	0.1364	0.1627	0.1377	0.1735	0.1484	0.1709	0.1538	0.1347	0.1417	0.1349	0.1412	0.1865	0.1566	0.078
210318_VX2,5uM_e15_t1	210318	2to4Blocked	Vx680 - 2,5uM	4		1.6049	0.108926	0.289	0.180074	0.1834	0.2601	0.187	0.2513	0.2155	0.2445	0.2359	0.2199	0.289	0.2107	0.2109	0.1734	0.1798	0.1492	0.1537	0.1527	0.1564	0.1221	0.1483	0.1662	0.184	0.1605	0.2098	0.1814	0.1844	0.1598	0.1661	0.141	0.1285	0.067
210318_VX2,5uM_e15_t2	210318	2to4Blocked	Vx680 - 2,5uM	4	98.0392	2.52871	0.397244	0.6571	0.259856	0.1206	0.2305	0.2664	0.2517	0.2586	0.5534	0.6571	0.4613	0.3807	0.2642	0.3272	0.357	0.2137	0.2608	0.1524	0.1882	0.3495	0.176	0.2115	0.2584	0.19	0.161	0.136	0.2254	0.1429	0.1563	0.1777	0.1968	0.2035	0.1048
210318_VX2,5uM_e15_t3	210318	2to4Blocked	Vx680 - 2,5uM	4	73.5294	2.13645	0.252296	0.4743	0.222004	0.0815	0.2139	0.1951	0.2396	0.228	0.293	0.2624	0.436	0.4743	0.4009	0.3058	0.2658	0.1581	0.1877	0.2339	0.2033	0.1874	0.1811	0.1627	0.1773	0.2382	0.1312	0.1741	0.1561	0.154	0.1555	0.1221	0.1597	0.2009	0.105
210318_VX2,5uM_e15_t4	210318	4to8	Vx680 - 2,5uM	4	65.3595	1.88219	0.26477	0.5649	0.30013	0.1217	0.2906	0.2271	0.265	0.3484	0.4513	0.394	0.4172	0.3841	0.5649	0.381	0.4529	0.3341	0.2574	0.3833	0.2249	0.2091	0.244	0.2692	0.2502	0.2032	0.2347	0.2622	0.3115	0.2354	0.176	0.2499	0.2005	0.2647	0.1344
20210225_Vx-680_2,5uM_e4_t1	210225	2to4Blocked	Vx680 - 2,5uM	5		1.68428	0.129033	0.3176	0.188567	0.0799	0.2296	0.2055	0.1598	0.2093	0.1523	0.2544	0.2021	0.3124	0.2119	0.1141	0.3176	0.1462	0.1688	0.2055	0.1341	0.1546	0.147	0.1819	0.1455	0.1872	0.1991	0.1883	0.1937	0.1797	0.1666	0.273	0.1302	0.2654	0.0906
20210225_Vx-680_2,5uM_e4_t2	210225	2to4Blocked	Vx680 - 2,5uM	5		1.4212	0.0751	0.2534	0.1783	0.0778	0.1531	0.1949	0.1277	0.2253	0.1786	0.2534	0.1844	0.1604	0.1689	0.1783	0.1746	0.1462	0.1336	0.2025	0.1685	0.2266	0.152	0.2066	0.2325	0.2206	0.1752	0.1951	0.1605	0.2164	0.1473	0.1564	0.1567	0.1868	0.079
20210225_Vx-680_2,5uM_e4_t3	210225	4to8	Vx680 - 2,5uM	5		1.37777	0.0606778	0.2213	0.160622	0.0976	0.1586	0.1455	0.191	0.218	0.1841	0.1588	0.1797	0.2022	0.2213	0.1631	0.1821	0.1441	0.1498	0.1547	0.22	0.1136	0.1511	0.1631	0.1988	0.1616	0.1468	0.1292	0.1294	0.1401	0.1573	0.1404	0.1193	0.1289	0.0883
20210225_Vx-680_2,5uM_e5_t1	210225	2to4Blocked	Vx680 - 2,5uM	6		1.56341	0.0834259	0.2315	0.148074	0.0787	0.1555	0.1954	0.2296	0.2315	0.1791	0.1948	0.1178	0.1619	0.1792	0.1788	0.1357	0.1398	0.1083	0.1798	0.1603	0.1322	0.1329	0.1544	0.1022	0.13	0.1924	0.1254	0.1357	0.1158	0.118	0.0957	0.1515	0.1513	0.0639
20210225_Vx-680_2,5uM_e5_t2	210225	2to4Blocked	Vx680 - 2,5uM	6	73.5294	2.02613	0.169711	0.3351	0.165389	0.0755	0.1547	0.1758	0.1803	0.1957	0.198	0.2635	0.2302	0.3351	0.2879	0.1928	0.1604	0.1434	0.175	0.1607	0.122	0.1556	0.1769	0.1299	0.1344	0.127	0.1025	0.1368	0.1439	0.1267	0.1513	0.1214	0.1305	0.118	0.0656
20210225_Vx-680_2,5uM_e5_t3	210225	2to4Blocked	Vx680 - 2,5uM	6	73.5294	2.1346	0.19943	0.3752	0.17577	0.0674	0.1793	0.1727	0.1787	0.1862	0.1843	0.3599	0.2752	0.3752	0.198	0.1766	0.2009	0.2021	0.1726	0.1712	0.1446	0.1557	0.1335	0.118	0.1374	0.1559	0.1387	0.1389	0.1487	0.1463	0.1485	0.1449	0.1465	0.1388	0.0685
20210225_Vx-680_2,5uM_e6_t1	210225	2to4Blocked	Vx680 - 2,5uM	7		1.55427	0.089937	0.2522	0.162263	0.1138	0.2389	0.2053	0.1885	0.2451	0.2481	0.1464	0.1472	0.1407	0.186	0.2522	0.1913	0.1756	0.2087	0.1102	0.1374	0.1548	0.1237	0.1301	0.1029	0.1941	0.1568	0.1033	0.1989	0.1515	0.1949	0.1703	0.1412	0.1403	0.0409
20210225_Vx-680_2,5uM_e6_t2	210225	2to4Blocked	Vx680 - 2,5uM	7		1.53803	0.0712926	0.2038	0.132507	0.0705	0.1616	0.137	0.2038	0.1846	0.1602	0.186	0.1405	0.12	0.163	0.1923	0.1215	0.1588	0.14	0.1443	0.1125	0.1128	0.1212	0.1068	0.1085	0.1258	0.095	0.1139	0.1223	0.0945	0.1214	0.1293	0.103	0.1383	0.0574
20210225_Vx-680_2,5uM_e6_t3	210225	4to8	Vx680 - 2,5uM	7	73.5294	1.80914	0.117404	0.2625	0.145096	0.0701	0.1583	0.1181	0.1739	0.1861	0.1985	0.1619	0.1996	0.2625	0.1992	0.1564	0.1073	0.1481	0.1278	0.1663	0.1054	0.1416	0.1415	0.1614	0.1483	0.1239	0.11	0.1272	0.1031	0.111	0.1392	0.1026	0.122	0.1131	0.0797
20210401_Vx2,5_e8_t1	210401	2to4Blocked	Vx680 - 2,5uM	8		1.51608	0.106819	0.3138	0.206981	0.0896	0.2024	0.1496	0.2843	0.2266	0.1714	0.1711	0.1823	0.1673	0.2575	0.1992	0.3138	0.1863	0.2677	0.1785	0.1984	0.2059	0.2353	0.2992	0.1979	0.2802	0.1851	0.129	0.1889	0.1871	0.1869	0.191	0.1487	0.2089	0.14
20210401_Vx2,5_e8_t2	210401	2to4Blocked	Vx680 - 2,5uM	8	196.078	1.92796	0.174574	0.3627	0.188126	0.0944	0.2848	0.1973	0.3627	0.1817	0.2634	0.2985	0.1957	0.1739	0.2168	0.23	0.1833	0.1946	0.1729	0.1651	0.1823	0.192	0.1341	0.1916	0.1622	0.15	0.126	0.1865	0.2172	0.1412	0.1368	0.209	0.1612	0.1702	0.0805
20210401_Vx2,5_e8_t3	210401	2to4Blocked	Vx680 - 2,5uM	8	84.0336	1.85266	0.175074	0.3804	0.205326	0.0903	0.2069	0.1807	0.1906	0.3313	0.3074	0.2827	0.3804	0.2043	0.2491	0.2618	0.1602	0.1522	0.1749	0.2338	0.2156	0.1649	0.1731	0.1478	0.1903	0.2103	0.1663	0.1755	0.1999	0.1657	0.1812	0.1574	0.1856	0.172	0.1095
20210401_Vx2,5_e9_t1	210401	2to4Blocked	Vx680 - 2,5uM	9		1.27188	0.0710556	0.3324	0.261344	0.1029	0.2681	0.2549	0.2348	0.3212	0.3037	0.3324	0.1668	0.21	0.2097	0.2589	0.2586	0.1616	0.4748	0.2961	0.3416	0.3039	0.2276	0.1741	0.4025	0.2509	0.1866	0.2247	0.2793	0.1629	0.4225	0.2252	0.2144	0.2141	0.1974
20210401_Vx2,5_e9_t2	210401	2to4Blocked	Vx680 - 2,5uM	9	98.0392	3.76343	0.5969	0.8129	0.216	0.0727	0.2073	0.2382	0.2042	0.3185	0.6007	0.8129	0.4261	0.2616	0.2704	0.1937	0.1709	0.1584	0.1548	0.1606	0.1511	0.1517	0.1446	0.1343	0.1649	0.1513	0.1393	0.1477	0.1363	0.1373	0.1555	0.1543	0.1225	0.1251	0.0833
20210401_Vx2,5_e9_t3	210401	2to4Blocked	Vx680 - 2,5uM	9		1.44932	0.0496037	0.16	0.110396	0.094	0.1263	0.1614	0.1316	0.16	0.1495	0.1225	0.0957	0.159	0.1291	0.1554	0.095	0.1094	0.0921	0.1	0.1066	0.1025	0.092	0.0978	0.0874	0.1248	0.1103	0.1077	0.1029	0.0878	0.0795	0.0926	0.1203	0.1255	0.0437
20210401_Vx2,5_e14_t1	210401	2to4Blocked	Vx680 - 2,5uM	10		1.60147	0.103996	0.2769	0.172904	0.1062	0.2247	0.22	0.2769	0.1822	0.1682	0.194	0.1873	0.1868	0.1542	0.2031	0.1457	0.1864	0.1762	0.1693	0.1672	0.1718	0.1889	0.1889	0.1845	0.1387	0.1413	0.1326	0.1723	0.2016	0.1376	0.1977	0.1581	0.1616	0.0953
20210401_Vx2,5_e14_t2	210401	2to4Blocked	Vx680 - 2,5uM	10	73.5294	1.79156	0.165156	0.3738	0.208644	0.1184	0.2573	0.2104	0.1805	0.2702	0.2615	0.278	0.3506	0.3738	0.2978	0.2221	0.1904	0.2193	0.1992	0.1585	0.1689	0.1829	0.1983	0.1847	0.1565	0.1549	0.2185	0.185	0.1497	0.1835	0.2356	0.1693	0.1625	0.1976	0.0836
20210401_Vx2,5_e16_t1	210401	2to4Blocked	Vx680 - 2,5uM	11		1.28439	0.0612889	0.2768	0.215511	0.1198	0.2877	0.1381	0.1596	0.2678	0.2084	0.1823	0.2344	0.1842	0.1668	0.2768	0.2751	0.1651	0.2045	0.1939	0.2356	0.1206	0.1332	0.1573	0.3578	0.2735	0.228	0.1939	0.2546	0.2694	0.3126	0.269	0.1521	0.2196	0.1227
20210401_Vx2,5_e16_t2	210401	2to4Blocked	Vx680 - 2,5uM	11		1.51279	0.0802	0.2366	0.1564	0.1047	0.1544	0.1395	0.1552	0.2366	0.1554	0.1168	0.1588	0.1598	0.1838	0.1238	0.1426	0.1704	0.1357	0.1505	0.1403	0.156	0.1644	0.1453	0.1966	0.1203	0.1167	0.1557	0.1926	0.1605	0.1829	0.1643	0.1639	0.2015	0.0724
20210401_Vx2,5_e16_t3	210401	2to4Blocked	Vx680 - 2,5uM	11		1.29865	0.0428889	0.1865	0.143611	0.107	0.1307	0.1878	0.1441	0.1381	0.131	0.1692	0.1865	0.1827	0.1681	0.1437	0.1495	0.1365	0.136	0.151	0.1631	0.1368	0.1402	0.1233	0.1613	0.1311	0.1622	0.1176	0.166	0.1271	0.163	0.1308	0.1241	0.1279	0.0666
20210401_Vx2,5_e19_t2	210401	2to4Blocked	Vx680 - 2,5uM	12	98.0392	2.1612	0.242911	0.4521	0.209189	0.1238	0.2732	0.2341	0.2457	0.2651	0.4329	0.4521	0.3249	0.2772	0.292	0.2948	0.2008	0.1987	0.1764	0.1543	0.1756	0.1788	0.2072	0.1506	0.1787	0.1525	0.1441	0.2024	0.1439	0.1504	0.1544	0.1645	0.1272	0.1339	0.069
20210401_Vx2,5_e19_t3	210401	2to4Blocked	Vx680 - 2,5uM	12	84.0336	2.27929	0.327611	0.5837	0.256089	0.1082	0.342	0.203	0.2739	0.3233	0.3302	0.4638	0.5837	0.5191	0.2655	0.256	0.211	0.2486	0.2722	0.1914	0.2609	0.2672	0.303	0.1372	0.1534	0.1723	0.2036	0.2513	0.1646	0.1687	0.1792	0.2601	0.1373	0.1603	0.1566
name	visual	stage	treatment	embryoID	T	Peak vs average	A - Av A	amplitude peak	amplitude average	FFT_UandV
210318_DMSO_e1_t1	210318	4-cell	DMSO	1		1.53195	0.0912889	0.2629	0.171611	0.1295	0.2265	0.2254	0.2629	0.2312	0.2484	0.2104	0.2131	0.2374	0.1739	0.1995	0.1717	0.2046	0.171	0.1947	0.139	0.1641	0.1292	0.1821	0.1334	0.1571	0.1471	0.1311	0.1314	0.1371	0.1515	0.1321	0.1616	0.1355	0.0824
210318_DMSO_e1_t2	210318	4-cell	DMSO	1	98.0392	2.01461	0.156678	0.3111	0.154422	0.1031	0.2003	0.1524	0.252	0.2408	0.2994	0.3111	0.2085	0.2162	0.1788	0.1242	0.1612	0.134	0.1617	0.1476	0.1463	0.1349	0.1026	0.1228	0.0923	0.1486	0.1258	0.1142	0.1115	0.1286	0.1096	0.1142	0.1041	0.1234	0.055
210318_DMSO_e1_t3	210318	4-cell	DMSO	1		1.38499	0.0584852	0.2104	0.151915	0.0768	0.1286	0.1912	0.1899	0.1639	0.1799	0.1932	0.2104	0.1987	0.1631	0.1842	0.1793	0.1416	0.1401	0.1213	0.1192	0.1618	0.139	0.1411	0.1511	0.1379	0.1348	0.1301	0.1489	0.1595	0.1424	0.1317	0.1307	0.1361	0.0718
210318_DMSO_e1_t4	210318	8-cell	DMSO	1		1.22305	0.0293259	0.1608	0.131474	0.1017	0.1507	0.1352	0.1608	0.1429	0.1343	0.1476	0.1441	0.1431	0.1417	0.1353	0.1344	0.1175	0.1672	0.1351	0.1168	0.1103	0.1262	0.1336	0.1395	0.1159	0.1222	0.1178	0.1189	0.1245	0.1301	0.1585	0.1662	0.1025	0.0628
210318_DMSO_e2_t1	210318	2-cell	DMSO	2		1.64944	0.125404	0.3185	0.193096	0.1306	0.327	0.1802	0.2392	0.21	0.1803	0.2119	0.3185	0.2589	0.1478	0.2368	0.2044	0.2982	0.2054	0.2094	0.2304	0.1594	0.1944	0.1833	0.1397	0.1097	0.1816	0.2164	0.1637	0.1916	0.1822	0.1692	0.1498	0.1601	0.0613
210318_DMSO_e2_t2	210318	4-cell	DMSO	2	117.647	1.86499	0.135756	0.2927	0.156944	0.1547	0.2047	0.2662	0.2289	0.2055	0.2927	0.2016	0.2689	0.2464	0.2273	0.126	0.1941	0.1552	0.131	0.1557	0.1275	0.1377	0.1084	0.0937	0.1387	0.1261	0.1152	0.1239	0.1318	0.1094	0.1272	0.1484	0.1195	0.1371	0.0596
210318_DMSO_e2_t3	210318	4-cell	DMSO	2	84.0336	3.39754	0.696778	0.9874	0.290622	0.0903	0.3713	0.3028	0.3705	0.2588	0.4646	0.9143	0.9874	0.5091	0.3394	0.2805	0.2694	0.2453	0.1907	0.2161	0.2485	0.2431	0.1759	0.2058	0.1847	0.1928	0.2014	0.19	0.2062	0.1772	0.1571	0.141	0.213	0.1884	0.0756
210318_DMSO_e2_t4	210318	4-cell	DMSO	2	84.0336	2.03177	0.268737	0.5292	0.260463	0.1339	0.2063	0.1586	0.33	0.2831	0.3013	0.3415	0.5292	0.523	0.359	0.3054	0.272	0.2471	0.2467	0.2148	0.3784	0.2043	0.2218	0.2452	0.216	0.2145	0.1293	0.1876	0.1864	0.1495	0.251	0.1756	0.218	0.1917	0.1101
210318_DMSO_e3_t1	210318	4-cell	DMSO	3		1.51528	0.079063	0.2325	0.153437	0.0836	0.1182	0.1917	0.1801	0.1676	0.2325	0.1995	0.1829	0.1959	0.203	0.1833	0.1616	0.1536	0.1283	0.1853	0.1399	0.1261	0.178	0.1337	0.1238	0.1211	0.1287	0.1494	0.1497	0.1287	0.1301	0.1341	0.1324	0.1329	0.0606
210318_DMSO_e3_t2	210318	4-cell	DMSO	3	84.0336	2.32731	0.237367	0.4162	0.178833	0.0892	0.1347	0.196	0.2198	0.2659	0.3535	0.3105	0.4162	0.2876	0.2873	0.2075	0.2132	0.1289	0.1662	0.1727	0.1357	0.1253	0.125	0.1147	0.1111	0.1235	0.1313	0.1302	0.1161	0.1447	0.1402	0.118	0.1018	0.1319	0.0497
210318_DMSO_e4_t1	210318	4-cell	DMSO	4	98.0392	1.852	0.143626	0.3122	0.168574	0.103	0.2515	0.1498	0.2014	0.2342	0.246	0.3122	0.2556	0.1988	0.1714	0.1796	0.1207	0.1662	0.1757	0.1816	0.1509	0.1916	0.143	0.1213	0.1816	0.1208	0.1719	0.1495	0.1462	0.1641	0.1409	0.0917	0.1742	0.1007	0.0597
210318_DMSO_e4_t2	210318	4-cell	DMSO	4	84.0336	2.08802	0.199052	0.382	0.182948	0.1363	0.1492	0.2563	0.2203	0.3526	0.3223	0.3663	0.382	0.2603	0.2313	0.2359	0.2226	0.1619	0.1518	0.1703	0.1387	0.1406	0.1092	0.1425	0.1316	0.1415	0.1234	0.1365	0.119	0.1204	0.1429	0.116	0.1119	0.1307	0.0571
210318_DMSO_e4_t3	210318	8-cell	DMSO	4		1.75683	0.123078	0.2857	0.162622	0.1158	0.1486	0.1552	0.1859	0.1886	0.219	0.2281	0.2633	0.2857	0.2727	0.1933	0.2357	0.1943	0.157	0.1522	0.1311	0.157	0.1216	0.1171	0.1203	0.1225	0.1265	0.1277	0.1268	0.1481	0.1067	0.1032	0.1088	0.1324	0.0652
210318_DMSO_e5_t1	210318	4-cell	DMSO	5	196.078	1.92815	0.141378	0.2937	0.152322	0.121	0.1933	0.1568	0.2937	0.2081	0.2304	0.2077	0.1404	0.1432	0.1754	0.146	0.1235	0.1087	0.1688	0.1442	0.1193	0.1588	0.1766	0.1214	0.1495	0.1274	0.1123	0.1496	0.1301	0.1297	0.1489	0.1183	0.1452	0.155	0.0805
210318_DMSO_e5_t2	210318	4-cell	DMSO	5	98.0392	1.9394	0.156115	0.3223	0.166185	0.1433	0.1851	0.238	0.1792	0.2777	0.2715	0.3223	0.32	0.2452	0.1854	0.1836	0.209	0.1486	0.1805	0.1455	0.1264	0.1324	0.1157	0.1283	0.1563	0.1359	0.1222	0.1186	0.122	0.1193	0.1302	0.1247	0.119	0.116	0.0515
20210225_DMSO_e1_t1	210225	4-cell	DMSO	6		1.19909	0.0662815	0.3992	0.332919	0.1532	0.3232	0.3776	0.2601	0.2984	0.3815	0.3992	0.288	0.3962	0.3436	0.2115	0.3316	0.1888	0.2439	0.327	0.2943	0.3225	0.4029	0.2611	0.3258	0.4765	0.4216	0.4643	0.272	0.4504	0.6058	0.4448	0.1628	0.2744	0.1398
20210225_DMSO_e1_t2	210225	4-cell	DMSO	6	98.0392	2.88917	0.55037	0.8417	0.29133	0.113	0.2232	0.2663	0.2361	0.2863	0.3836	0.8417	0.7471	0.5579	0.2645	0.2993	0.2672	0.3158	0.2273	0.1378	0.2665	0.1855	0.3438	0.2018	0.2674	0.204	0.2491	0.1855	0.1552	0.2117	0.1809	0.3259	0.1697	0.2748	0.0795
20210225_DMSO_e1_t3	210225	8-cell	DMSO	6		1.48813	0.1151	0.3509	0.2358	0.1324	0.2911	0.1697	0.3509	0.1482	0.2306	0.2655	0.3335	0.2514	0.2756	0.3089	0.1981	0.2625	0.2078	0.2283	0.1746	0.1829	0.1745	0.2235	0.1616	0.2115	0.3249	0.2603	0.256	0.2744	0.2268	0.1595	0.2675	0.3207	0.0866
20210225_DMSO_e2_t1	210225	4-cell	DMSO	7		1.61858	0.124093	0.3247	0.200607	0.1409	0.2271	0.2252	0.2339	0.1925	0.2727	0.3247	0.251	0.2256	0.1632	0.1811	0.249	0.1951	0.1492	0.168	0.1747	0.1548	0.1459	0.294	0.2593	0.1534	0.1329	0.1799	0.2236	0.1589	0.2061	0.2007	0.2283	0.2114	0.0865
20210225_DMSO_e2_t2	210225	4-cell	DMSO	7	98.0392	2.50118	0.292952	0.4881	0.195148	0.1267	0.161	0.2042	0.1815	0.2466	0.3265	0.4881	0.3906	0.3405	0.1742	0.1595	0.1979	0.2137	0.1675	0.1411	0.1324	0.1883	0.1693	0.1364	0.1467	0.1337	0.1661	0.1369	0.1474	0.1458	0.1595	0.1585	0.1668	0.1637	0.0898
20210225_DMSO_e2_t3	210225	8-cell	DMSO	7	65.3595	1.91238	0.175522	0.3679	0.192378	0.0993	0.18	0.1875	0.2063	0.1725	0.2312	0.2332	0.2993	0.3297	0.3679	0.2422	0.2018	0.2164	0.1887	0.2308	0.1469	0.1635	0.1637	0.2033	0.1633	0.1525	0.1661	0.1688	0.1389	0.142	0.1375	0.1164	0.1647	0.1637	0.0829
20210225_DMSO_e3_t1	210225	4-cell	DMSO	8		1.33948	0.0856889	0.3381	0.252411	0.1403	0.464	0.3824	0.3381	0.2186	0.2246	0.3332	0.3064	0.2172	0.2964	0.1505	0.2727	0.3332	0.267	0.3142	0.2862	0.2743	0.2605	0.2049	0.2021	0.3476	0.1683	0.3006	0.1656	0.2559	0.2739	0.2212	0.2472	0.1987	0.136
20210225_DMSO_e3_t2	210225	4-cell	DMSO	8	84.0336	2.11413	0.263496	0.5	0.236504	0.1163	0.2823	0.1781	0.258	0.1562	0.3838	0.3572	0.5	0.4203	0.3992	0.2492	0.2067	0.2802	0.1689	0.2165	0.2396	0.1809	0.1758	0.1967	0.2024	0.2229	0.1396	0.1594	0.1556	0.1807	0.217	0.1556	0.1709	0.2613	0.131
20210225_DMSO_e4_t1	210225	4-cell	DMSO	9	117.647	1.95798	0.191989	0.3924	0.200411	0.1068	0.1943	0.1805	0.1245	0.2097	0.3924	0.2416	0.1766	0.2429	0.2492	0.1802	0.2455	0.2214	0.1315	0.1607	0.1775	0.2019	0.1582	0.212	0.1134	0.265	0.1161	0.3231	0.2243	0.1844	0.1408	0.2231	0.2704	0.1659	0.0588
20210225_DMSO_e4_t2	210225	4-cell	DMSO	9	117.647	1.79545	0.150367	0.3394	0.189033	0.1051	0.2066	0.2051	0.1713	0.2127	0.3394	0.2898	0.2503	0.2533	0.2225	0.1708	0.1869	0.1728	0.1908	0.1759	0.1851	0.1472	0.2124	0.1901	0.1543	0.1822	0.1472	0.1191	0.159	0.1549	0.1821	0.1284	0.1758	0.2306	0.099
20210225_DMSO_e4_t3	210225	8-cell	DMSO	9		1.72759	0.136919	0.3251	0.188181	0.1328	0.2269	0.2576	0.1849	0.2464	0.2333	0.2687	0.3251	0.2938	0.2455	0.2378	0.1938	0.2215	0.2004	0.1728	0.1441	0.2359	0.1448	0.19	0.1539	0.1683	0.1595	0.1365	0.1586	0.131	0.1696	0.1304	0.1508	0.1244	0.0591
20210225_DMSO_e5_t1	210225	4-cell	DMSO	10		1.49169	0.120015	0.3641	0.244085	0.1521	0.1926	0.266	0.2871	0.3123	0.2194	0.3641	0.2844	0.2427	0.3571	0.1519	0.1918	0.1847	0.1968	0.1589	0.2241	0.2391	0.2757	0.3518	0.2581	0.2331	0.1987	0.1977	0.3749	0.1787	0.1861	0.2934	0.191	0.3542	0.0825
20210225_DMSO_e5_t2	210225	4-cell	DMSO	10		1.5226	0.118585	0.3455	0.226915	0.1378	0.2343	0.3292	0.205	0.3288	0.2089	0.2645	0.3455	0.2143	0.1993	0.1875	0.1995	0.2263	0.2626	0.2092	0.1466	0.2696	0.3174	0.1712	0.2114	0.3142	0.2363	0.2171	0.1983	0.2549	0.2045	0.2297	0.2178	0.2162	0.0701
20210225_DMSO_e5_t3	210225	8-cell	DMSO	10		1.37932	0.0918519	0.334	0.242148	0.1141	0.1937	0.2569	0.334	0.2159	0.1998	0.3091	0.2191	0.2625	0.2775	0.26	0.2683	0.2896	0.2092	0.2281	0.2744	0.2705	0.2716	0.356	0.2115	0.265	0.2577	0.1749	0.2361	0.1218	0.207	0.2306	0.1665	0.3142	0.1071
20210401_DMSO_e1_t1	210401	4-cell	DMSO	11		1.41858	0.0907333	0.3075	0.216767	0.2779	0.1627	0.1297	0.2846	0.1604	0.1912	0.1566	0.192	0.1708	0.3075	0.2374	0.1738	0.2421	0.1814	0.1442	0.2399	0.2684	0.1607	0.2348	0.2056	0.2195	0.2793	0.245	0.1852	0.2939	0.2533	0.1171	0.2677	0.3542	0.0861
20210401_DMSO_e1_t2	210401	4-cell	DMSO	11		1.65459	0.123711	0.3127	0.188989	0.0649	0.1658	0.229	0.2521	0.2289	0.2853	0.3127	0.2697	0.1955	0.1773	0.1951	0.1907	0.1651	0.1923	0.1506	0.1738	0.1461	0.1347	0.2243	0.1993	0.1574	0.1853	0.2235	0.1208	0.1493	0.1646	0.188	0.2151	0.1132	0.092
20210401_DMSO_e1_t3	210401	4-cell	DMSO	11	84.0336	1.84232	0.13867	0.3033	0.16463	0.1127	0.2024	0.2222	0.1746	0.2511	0.2089	0.2404	0.3033	0.2496	0.1848	0.1804	0.1584	0.1759	0.1338	0.1901	0.1485	0.1768	0.1197	0.1422	0.1251	0.1416	0.1246	0.1126	0.1383	0.1236	0.1392	0.1393	0.1685	0.1322	0.0615
20210401_DMSO_e1_t4	210401	8-cell	DMSO	11		1.41666	0.0664111	0.2258	0.159389	0.1307	0.1823	0.1732	0.1895	0.1862	0.2121	0.1924	0.2258	0.1773	0.1781	0.1954	0.1983	0.1507	0.1442	0.1897	0.1708	0.1319	0.1491	0.1384	0.1893	0.1595	0.1329	0.1391	0.1267	0.1417	0.1155	0.1315	0.1158	0.1464	0.0752
20210401_DMSO_e2_t1	210401	2-cell	DMSO	12		1.3881	0.0904481	0.3235	0.233052	0.2211	0.282	0.3414	0.2328	0.3235	0.268	0.2161	0.2266	0.2018	0.2197	0.228	0.2359	0.2186	0.405	0.3167	0.2192	0.232	0.2256	0.329	0.25	0.162	0.1559	0.1948	0.2346	0.2502	0.2107	0.1692	0.2264	0.2099	0.1302
20210401_DMSO_e2_t2	210401	4-cell	DMSO	12		1.56423	0.106444	0.2951	0.188656	0.1742	0.2322	0.2069	0.2187	0.2116	0.2179	0.2856	0.2926	0.2951	0.2554	0.2061	0.1911	0.2099	0.2055	0.1498	0.2211	0.1533	0.1879	0.1816	0.1544	0.1373	0.1295	0.2084	0.1051	0.1422	0.2191	0.1561	0.1391	0.1327	0.0866
20210401_DMSO_e2_t3	210401	4-cell	DMSO	12	73.5294	3.0637	0.565485	0.8395	0.274015	0.2075	0.2501	0.258	0.3007	0.2641	0.2779	0.341	0.6668	0.8395	0.7365	0.445	0.2473	0.3154	0.2095	0.1915	0.1916	0.1978	0.1805	0.1905	0.1439	0.2053	0.2028	0.1585	0.1177	0.1303	0.1422	0.2322	0.1881	0.1791	0.1027
20210401_DMSO_e3_t1	210401	4-cell	DMSO	13		1.43258	0.0853037	0.2825	0.197196	0.2115	0.1658	0.2003	0.171	0.2273	0.2463	0.2825	0.2003	0.1484	0.1264	0.1463	0.1488	0.1919	0.2622	0.1431	0.2982	0.1719	0.1479	0.205	0.3114	0.3073	0.1336	0.1476	0.1812	0.205	0.2377	0.1841	0.1859	0.24	0.073
20210401_DMSO_e3_t2	210401	4-cell	DMSO	13	117.647	2.15532	0.221381	0.413	0.191619	0.1127	0.1964	0.1816	0.2339	0.277	0.413	0.3452	0.2652	0.2923	0.1722	0.1906	0.1745	0.2324	0.2053	0.1753	0.159	0.1581	0.1267	0.1685	0.1223	0.1653	0.1673	0.1538	0.1493	0.1632	0.1605	0.1393	0.1691	0.1236	0.0708
20210401_DMSO_e5_t1	210401	4-cell	DMSO	14		1.56233	0.135585	0.3767	0.241115	0.3045	0.2456	0.2342	0.3767	0.2056	0.3172	0.3125	0.1821	0.2826	0.32	0.2221	0.167	0.2456	0.151	0.218	0.1935	0.2213	0.1819	0.2844	0.1495	0.313	0.1748	0.3172	0.3104	0.2758	0.1936	0.2541	0.2626	0.2306	0.147
20210401_DMSO_e5_t2	210401	4-cell	DMSO	14	98.0392	2.36684	0.254156	0.4401	0.185944	0.1317	0.139	0.1951	0.2114	0.1917	0.267	0.4401	0.3851	0.3809	0.2465	0.216	0.1563	0.158	0.1582	0.1284	0.1393	0.1667	0.1215	0.1381	0.1576	0.1691	0.1498	0.1194	0.147	0.1309	0.139	0.1586	0.1467	0.1231	0.0741
20210401_DMSO_e5_t3	210401	4-cell	DMSO	14	98.0392	2.01506	0.200185	0.3974	0.197215	0.1121	0.2227	0.1627	0.1724	0.2308	0.2133	0.3974	0.226	0.2639	0.2664	0.2413	0.1761	0.2068	0.1704	0.194	0.1724	0.1956	0.1897	0.2047	0.1654	0.2032	0.1935	0.1828	0.1706	0.199	0.1498	0.1679	0.1643	0.1387	0.0684
20210401_DMSO_e6_t1	210401	4-cell	DMSO	15	98.0392	2.07727	0.164967	0.3181	0.153133	0.199	0.1934	0.1787	0.1417	0.1583	0.209	0.3181	0.2121	0.2063	0.1935	0.1649	0.1414	0.1735	0.1579	0.14	0.1472	0.1314	0.1745	0.1051	0.1397	0.0961	0.1076	0.121	0.1146	0.1445	0.169	0.1634	0.1441	0.1015	0.0582
20210401_DMSO_e6_t2	210401	4-cell	DMSO	15	73.5294	3.03218	0.540989	0.8072	0.266211	0.1108	0.1417	0.1959	0.2586	0.2359	0.373	0.2398	0.4125	0.8072	0.7615	0.4696	0.3609	0.2569	0.2316	0.2413	0.178	0.145	0.1875	0.1416	0.1327	0.1822	0.1706	0.1923	0.1481	0.1403	0.1627	0.1389	0.2587	0.2479	0.1124
20210401_DMSO_e7_t1	210401	4-cell	DMSO	16		1.47436	0.0853259	0.2652	0.179874	0.1826	0.234	0.2046	0.2504	0.224	0.2652	0.2269	0.2595	0.1805	0.2438	0.2012	0.2016	0.1369	0.1787	0.1752	0.1895	0.1584	0.1855	0.1963	0.1503	0.1628	0.1545	0.1583	0.1359	0.1531	0.1241	0.1782	0.1828	0.124	0.059
20210401_DMSO_e7_t2	210401	4-cell	DMSO	16	98.0392	2.16069	0.260804	0.4855	0.224696	0.0932	0.2055	0.2115	0.2586	0.2421	0.3048	0.4855	0.4393	0.4186	0.3545	0.269	0.2673	0.2298	0.175	0.1643	0.1685	0.204	0.1836	0.1956	0.1858	0.164	0.1601	0.1837	0.1443	0.1209	0.1776	0.1573	0.1619	0.17	0.0807
20210401_DMSO_e8_t1	210401	4-cell	DMSO	17		1.87022	0.231163	0.4968	0.265637	0.3355	0.3448	0.2257	0.2645	0.4968	0.3024	0.3431	0.3965	0.2109	0.3206	0.1337	0.1526	0.3997	0.3665	0.3588	0.2546	0.1631	0.2106	0.2079	0.2461	0.4109	0.1259	0.3323	0.2341	0.1221	0.2696	0.1501	0.2671	0.2473	0.1844
20210401_DMSO_e8_t2	210401	4-cell	DMSO	17	98.0392	2.74923	0.410707	0.6455	0.234793	0.1149	0.2242	0.222	0.2138	0.3354	0.4523	0.6455	0.3918	0.4065	0.2857	0.2099	0.1505	0.2053	0.243	0.1611	0.2004	0.2123	0.1873	0.1737	0.2056	0.1824	0.1816	0.1596	0.2115	0.1943	0.1616	0.1816	0.1543	0.157	0.0754
20210401_DMSO_e9_t1	210401	4-cell	DMSO	18		1.63007	0.159019	0.4114	0.252381	0.3273	0.403	0.3088	0.2557	0.4114	0.2032	0.3259	0.2413	0.2758	0.2594	0.2303	0.2486	0.1547	0.3148	0.183	0.284	0.2728	0.231	0.2764	0.1483	0.2882	0.2429	0.1842	0.3838	0.202	0.2202	0.342	0.3038	0.2005	0.1301
20210401_DMSO_e9_t2	210401	4-cell	DMSO	18	84.0336	2.32793	0.294515	0.5163	0.221785	0.096	0.1651	0.1937	0.1938	0.2774	0.4195	0.3157	0.5163	0.4669	0.2308	0.3027	0.2863	0.2117	0.1631	0.1816	0.2089	0.17	0.1602	0.1337	0.1675	0.192	0.1529	0.1676	0.1688	0.1535	0.1459	0.1112	0.2083	0.1878	0.0941
20210401_DMSO_e9_t3	210401	4-cell	DMSO	18	98.0392	2.24811	0.241837	0.4356	0.193763	0.1313	0.1579	0.1977	0.2137	0.2288	0.2381	0.4356	0.4232	0.2634	0.2896	0.2065	0.1821	0.175	0.1285	0.177	0.177	0.1505	0.1481	0.193	0.1552	0.1408	0.1254	0.1774	0.1624	0.1594	0.1548	0.1561	0.1498	0.1494	0.0708
20210401_DMSO_e10_t1	210401	4-cell	DMSO	19		1.45969	0.130881	0.4156	0.284719	0.2894	0.3969	0.2155	0.3071	0.3691	0.2671	0.3323	0.2129	0.4156	0.2756	0.2733	0.1762	0.1775	0.265	0.3198	0.2228	0.2479	0.1889	0.2849	0.2343	0.3213	0.248	0.2399	0.3714	0.3179	0.3189	0.2687	0.4292	0.4786	0.1232
20210401_DMSO_e10_t2	210401	4-cell	DMSO	19	84.0336	2.76316	0.38777	0.6077	0.21993	0.1155	0.2485	0.3266	0.2303	0.2974	0.2615	0.4833	0.6077	0.3813	0.2732	0.2073	0.2274	0.16	0.1869	0.2316	0.1953	0.1353	0.2198	0.1716	0.1481	0.1665	0.1342	0.168	0.1567	0.2023	0.1404	0.1509	0.1851	0.1465	0.0695
20210401_DMSO_e10_t3	210401	4-cell	DMSO	19		1.73512	0.164893	0.3892	0.224307	0.1642	0.2304	0.2139	0.2638	0.2164	0.3317	0.3892	0.3677	0.3558	0.2183	0.2264	0.1941	0.283	0.13	0.1838	0.1754	0.2173	0.1966	0.1982	0.2717	0.2579	0.1938	0.1649	0.1247	0.1201	0.2702	0.1828	0.1608	0.2696	0.0921
20210401_DMSO_e10_t4	210401	8-cell	DMSO	19	73.5294	1.80101	0.174967	0.3934	0.218433	0.0809	0.2052	0.225	0.2134	0.2153	0.2494	0.3325	0.3328	0.3934	0.3495	0.1996	0.2701	0.2936	0.2425	0.1998	0.2012	0.1951	0.2321	0.165	0.1479	0.1594	0.1668	0.2102	0.1465	0.1694	0.1752	0.1234	0.2361	0.2132	0.0643

## Sheet: Fig2-E-H
									FFT	0	0.0017	0.0034	0.0051	0.0068	0.0085	0.0102	0.0119	0.0136	0.0153	0.0169	0.0186	0.0203	0.022	0.0237	0.0254	0.0271	0.0288	0.0305	0.0322	0.0339	0.0356	0.0373	0.039	0.0407	0.0424	0.0441	0.0458	0.0475	0.0492
									Period (s)		588.235	294.118	196.078	147.059	117.647	98.0392	84.0336	73.5294	65.3595	59.1716	53.7634	49.2611	45.4545	42.1941	39.3701	36.9004	34.7222	32.7869	31.0559	29.4985	28.0899	26.8097	25.641	24.57	23.5849	22.6757
name	date	stage	treatment	embryoID	T	Peak vs average	A - Av A	amplitude peak	amplitude average	FFT_UandV
20211021_2cFrg_e1_mechCont_t1	20211021	2-cell	Mech Contrl	1		1.49351	0.0848556	0.2568	0.171944	0.1039	0.158	0.1909	0.1634	0.1289	0.2568	0.1848	0.2167	0.1723	0.2017	0.1864	0.2056	0.1598	0.1818	0.1888	0.124	0.1267	0.1783	0.1923	0.2077	0.145	0.1647	0.1287	0.2194	0.0915	0.1931	0.1712	0.2146	0.1587	0.0796
20211021_2cFrg_e1_mechCont_t2	20211021	2-cell	Mech Contrl	1		1.32264	0.0308333	0.1264	0.0955667	0.0601	0.1253	0.1404	0.1253	0.0992	0.103	0.0819	0.0992	0.1264	0.115	0.1237	0.0894	0.09	0.1245	0.1161	0.1134	0.0645	0.084	0.0809	0.0828	0.0737	0.1143	0.0987	0.0728	0.0846	0.1039	0.0949	0.1089	0.0746	0.0346
20211021_2cFrg_e1_mechCont_t3	20211021	2-cell	Mech Contrl	1		1.47991	0.0412815	0.1273	0.0860185	0.0682	0.1195	0.0793	0.1273	0.1177	0.0896	0.0928	0.0719	0.0816	0.0812	0.0841	0.103	0.1235	0.0729	0.0615	0.091	0.1031	0.0759	0.0949	0.0836	0.0888	0.0744	0.075	0.0713	0.0742	0.0931	0.0755	0.0672	0.1006	0.0468
20211021_2cFrg_e2_mechCont_t1	20211021	2-cell	Mech Contrl	2		1.57214	0.0957852	0.2632	0.167415	0.1369	0.2455	0.222	0.1745	0.1807	0.2075	0.202	0.1756	0.1831	0.2632	0.2587	0.223	0.1763	0.1576	0.0843	0.131	0.1804	0.1822	0.1607	0.193	0.153	0.1185	0.1046	0.2028	0.112	0.1531	0.1165	0.1685	0.1733	0.0841
20211021_2cFrg_e2_mechCont_t2	20211021	2-cell	Mech Contrl	2		1.4306	0.0571889	0.19	0.132811	0.0765	0.1392	0.1666	0.1417	0.1138	0.1063	0.1597	0.1215	0.1501	0.19	0.1341	0.142	0.1611	0.098	0.1453	0.0732	0.1337	0.1114	0.1284	0.1107	0.1138	0.1197	0.0815	0.1383	0.1539	0.1358	0.2108	0.1752	0.1479	0.088
20211021_2cFrg_e2_mechCont_t3	20211021	2-cell	Mech Contrl	2		1.39934	0.0761667	0.2669	0.190733	0.1	0.2161	0.1776	0.2087	0.178	0.1925	0.2592	0.2428	0.1401	0.2669	0.1675	0.2149	0.1991	0.1916	0.2676	0.15	0.2462	0.1366	0.1388	0.2204	0.2182	0.2529	0.1811	0.1081	0.1546	0.1296	0.1451	0.223	0.1972	0.1191
20211021_2cFrg_e3_mechCont_t1	20211021	2-cell	Mech Contrl	3		1.72781	0.0895963	0.2127	0.123104	0.0734	0.0983	0.155	0.1807	0.2113	0.1986	0.1626	0.1126	0.0919	0.0939	0.122	0.2127	0.1299	0.1176	0.108	0.1047	0.1554	0.0998	0.1031	0.1242	0.0691	0.0979	0.1183	0.1546	0.1113	0.0902	0.1095	0.1174	0.0864	0.0401
20211021_2cFrg_e3_mechCont_t2	20211021	2-cell	Mech Contrl	3		1.49965	0.118344	0.3552	0.236856	0.1481	0.3734	0.3295	0.1996	0.218	0.2578	0.2255	0.2143	0.2003	0.247	0.2248	0.3232	0.3552	0.1794	0.3202	0.2307	0.2152	0.2105	0.2608	0.2677	0.1575	0.1937	0.3034	0.1847	0.2698	0.2814	0.3064	0.2524	0.2076	0.088
20211021_2cFrg_e3_mechCont_t3	20211021	2-cell	Mech Contrl	3		1.31904	0.0281296	0.1163	0.0881704	0.0418	0.076	0.0865	0.1163	0.1062	0.0942	0.0881	0.0782	0.0904	0.1161	0.1054	0.0597	0.09	0.0818	0.064	0.0871	0.0993	0.0876	0.0955	0.0687	0.1004	0.0747	0.0656	0.0833	0.0987	0.0908	0.0778	0.0801	0.1405	0.0401
20211021_2cFrg_e4_mechCont_t1	20211021	2-cell	Mech Contrl	4		1.54701	0.0493259	0.1395	0.0901741	0.0655	0.1074	0.1345	0.1223	0.1395	0.125	0.0695	0.0937	0.0874	0.0725	0.0914	0.0645	0.0773	0.0946	0.0813	0.132	0.0695	0.0655	0.1002	0.0937	0.0872	0.0939	0.1093	0.0887	0.0884	0.0832	0.1022	0.0915	0.0646	0.0458
20211021_2cFrg_e4_mechCont_t2	20211021	2-cell	Mech Contrl	4		1.49537	0.0594963	0.1796	0.120104	0.1028	0.13	0.1163	0.1796	0.1247	0.0968	0.1251	0.1699	0.075	0.1078	0.1145	0.1755	0.1217	0.1206	0.1461	0.0958	0.1259	0.0849	0.0731	0.0829	0.1073	0.1353	0.1632	0.0874	0.1754	0.0865	0.1705	0.1318	0.1164	0.0491
20211021_2cFrg_e4_mechCont_t3	20211021	2-cell	Mech Contrl	4		1.67343	0.0900222	0.2237	0.133678	0.1125	0.1891	0.1812	0.2237	0.2047	0.1643	0.1353	0.1517	0.2088	0.1346	0.116	0.1189	0.1561	0.1177	0.122	0.1226	0.0953	0.1165	0.097	0.1061	0.1154	0.1076	0.1065	0.1021	0.1086	0.1404	0.1844	0.1673	0.1316	0.0541
20211215_2cFrg_e1_MechCont_t1_tp118	20211215	2-cell	Mech Contrl	5	196.078	2.30813	0.497548	0.8779	0.380352	0.2512	0.4674	0.2777	0.8779	0.4079	0.3714	0.4419	0.5703	0.3852	0.3761	0.2013	0.5297	0.2047	0.6463	0.4377	0.2395	0.3056	0.3098	0.2443	0.173	0.6654	0.3281	0.3539	0.3251	0.3979	0.2605	0.1993	0.5327	0.3054	0.1786
20211215_2cFrg_e1_MechCont_t2	20211215	2-cell	Mech Contrl	5		1.15244	0.0246037	0.186	0.161396	0.1123	0.1362	0.1644	0.1504	0.186	0.1741	0.1481	0.1796	0.1369	0.1723	0.1586	0.1408	0.1433	0.1913	0.1619	0.2193	0.1409	0.1529	0.2082	0.1788	0.1394	0.184	0.1325	0.1853	0.1458	0.1869	0.1361	0.1992	0.1327	0.0724
20211215_2cFrg_e1_MechCont_t3	20211215	2-cell	Mech Contrl	5		1.3333	0.0598704	0.2395	0.17963	0.1676	0.1861	0.1627	0.191	0.1576	0.1711	0.2395	0.2215	0.1948	0.2242	0.1741	0.1749	0.2007	0.1903	0.1587	0.1513	0.24	0.1672	0.1731	0.1157	0.1817	0.2249	0.195	0.1428	0.1971	0.1255	0.1738	0.239	0.1322	0.0923
20211215_2cFrg_e2_MechCont_t1	20211215	2-cell	Mech Contrl	6		1.38507	0.0819593	0.2948	0.212841	0.1809	0.4072	0.2108	0.2533	0.2948	0.2703	0.2624	0.166	0.2671	0.2326	0.2753	0.2448	0.2622	0.3063	0.1733	0.1795	0.1313	0.1621	0.1508	0.1706	0.2261	0.1712	0.2566	0.2429	0.1603	0.1912	0.303	0.1545	0.1494	0.0888
20211215_2cFrg_e2_MechCont_t2	20211215	2-cell	Mech Contrl	6		1.24084	0.0388185	0.2	0.161181	0.2074	0.2051	0.2291	0.149	0.1627	0.1673	0.193	0.1877	0.1709	0.1586	0.159	0.2	0.1799	0.2372	0.1753	0.1472	0.1817	0.1354	0.1485	0.1924	0.1597	0.1634	0.1243	0.1548	0.1177	0.174	0.1486	0.1715	0.1307	0.0614
20211215_2cFrg_e2_MechCont_t3	20211215	2-cell	Mech Contrl	6		1.3044	0.075237	0.3224	0.247163	0.1423	0.2843	0.2903	0.3224	0.2971	0.2443	0.2313	0.1963	0.2983	0.2227	0.2255	0.2936	0.2194	0.2145	0.2276	0.2527	0.225	0.2512	0.3011	0.2185	0.3291	0.2353	0.2225	0.225	0.2812	0.2583	0.3175	0.2081	0.2681	0.0868
20211215_2cFrg_e3_MechCont_t1	20211215	2-cell	Mech Contrl	7	196.078	2.08629	0.220456	0.4234	0.202944	0.1911	0.2378	0.2824	0.4234	0.2954	0.2222	0.1704	0.1805	0.3564	0.1736	0.2471	0.2623	0.2022	0.2107	0.1961	0.1168	0.2033	0.2331	0.2083	0.1311	0.1281	0.1967	0.2068	0.191	0.1682	0.1749	0.1764	0.1496	0.1405	0.1144
20211215_2cFrg_e3_MechCont_t2	20211215	2-cell	Mech Contrl	7		1.37976	0.0705704	0.2564	0.18583	0.1496	0.2528	0.2201	0.1573	0.1947	0.2001	0.1903	0.2002	0.2564	0.2159	0.203	0.1676	0.1932	0.1777	0.2278	0.2406	0.1775	0.1726	0.193	0.1744	0.178	0.1617	0.2438	0.1831	0.1544	0.1865	0.1416	0.1698	0.1632	0.093
20211215_2cFrg_e3_MechCont_t3	20211215	2-cell	Mech Contrl	7		1.2218	0.0395741	0.218	0.178426	0.1695	0.2716	0.2776	0.1921	0.1829	0.1647	0.1535	0.1497	0.1634	0.218	0.1613	0.1898	0.1943	0.1939	0.1774	0.2033	0.1879	0.2093	0.2225	0.1521	0.2045	0.1849	0.1853	0.1836	0.1898	0.165	0.1678	0.1933	0.1323	0.0949
20211215_2cFrg_e4_MechCont_t1	20211215	2-cell	Mech Contrl	8		1.54707	0.0894296	0.2529	0.16347	0.2153	0.1814	0.1777	0.2529	0.2401	0.1573	0.1894	0.2022	0.1728	0.2193	0.1813	0.1693	0.1354	0.1409	0.1729	0.1324	0.1494	0.1291	0.114	0.1915	0.1645	0.1284	0.1686	0.155	0.163	0.1686	0.1754	0.1187	0.1423	0.079
20211215_2cFrg_e4_MechCont_t2	20211215	2-cell	Mech Contrl	8		1.4305	0.0733704	0.2438	0.17043	0.1736	0.1654	0.2312	0.2438	0.206	0.1564	0.2147	0.1864	0.1738	0.1592	0.2136	0.1665	0.1326	0.1308	0.1751	0.1687	0.1796	0.1522	0.2161	0.144	0.1262	0.1844	0.2403	0.1646	0.1712	0.138	0.1369	0.1574	0.1676	0.0955
20211215_2cFrg_e4_MechCont_t3	20211215	2-cell	Mech Contrl	8		1.52383	0.0973185	0.2831	0.185781	0.2184	0.3219	0.3851	0.2342	0.2685	0.1582	0.1335	0.1809	0.2096	0.2297	0.2831	0.146	0.1618	0.2474	0.1718	0.1851	0.1517	0.1905	0.1681	0.1649	0.1638	0.1881	0.241	0.1499	0.1359	0.2302	0.1367	0.2548	0.1512	0.0795
20211215_2cFrg_e6_MechCont_t1	20211215	2-cell	Mech Contrl	9		1.53137	0.144348	0.416	0.271652	0.1911	0.6863	0.4251	0.3197	0.3912	0.322	0.3316	0.3165	0.246	0.2593	0.2436	0.416	0.3326	0.2882	0.2335	0.3267	0.2491	0.2401	0.2014	0.2789	0.2016	0.2457	0.3069	0.2916	0.3618	0.2385	0.1365	0.1705	0.287	0.0981
20211215_2cFrg_e6_MechCont_t2	20211215	2-cell	Mech Contrl	9		1.20323	0.032463	0.1922	0.159737	0.2093	0.1909	0.1764	0.1761	0.1862	0.1881	0.1661	0.1866	0.1275	0.1922	0.1853	0.1561	0.184	0.1803	0.1646	0.168	0.1606	0.1359	0.1451	0.1794	0.1236	0.1233	0.1728	0.1718	0.1544	0.1834	0.1196	0.1517	0.1487	0.0815
20211215_2cFrg_e6_MechCont_t3	20211215	2-cell	Mech Contrl	9		1.24158	0.0678667	0.3488	0.280933	0.2389	0.2878	0.2603	0.2208	0.2497	0.2842	0.3488	0.2801	0.3214	0.2112	0.2174	0.2977	0.2707	0.2819	0.3698	0.2685	0.3051	0.239	0.2922	0.2276	0.3322	0.3057	0.2994	0.2665	0.2285	0.212	0.3191	0.3642	0.3945	0.177
20211216_2cellFrg_e1_m_t1	20211216	2-cell	Mech Contrl	11	98.0392	1.78424	0.449956	1.0237	0.573744	0.3694	0.517	0.3678	0.9805	0.8464	0.6611	1.0237	0.8109	0.6249	0.2223	0.441	0.8006	0.5431	0.4999	0.5702	0.3365	0.4767	0.6107	0.7342	0.2802	0.4346	0.4029	0.7011	0.4379	0.4887	0.3948	0.489	0.8539	0.5434	0.2819
20211216_2cellFrg_e1_m_t2	20211216	2-cell	Mech Contrl	11		1.5561	0.194944	0.5455	0.350556	0.2165	0.2543	0.3274	0.4596	0.5455	0.517	0.4436	0.4331	0.3851	0.3277	0.3086	0.4348	0.329	0.1807	0.3625	0.3213	0.3529	0.3887	0.3285	0.218	0.3101	0.4157	0.4642	0.3604	0.3275	0.3036	0.3062	0.292	0.2346	0.1141
20211216_2cellFrg_e1_m_t3	20211216	2-cell	Mech Contrl	11		1.41931	0.128219	0.434	0.305781	0.1691	0.2317	0.381	0.3818	0.4285	0.434	0.2497	0.1937	0.3738	0.3849	0.3017	0.2679	0.3658	0.1875	0.2366	0.2279	0.4399	0.3376	0.3647	0.2497	0.354	0.2473	0.2891	0.3953	0.3446	0.3981	0.2866	0.169	0.2645	0.0819
20211216_2cellFrg_e2_m_t1	20211216	2-cell	Mech Contrl	12		1.66135	0.24267	0.6096	0.36693	0.2909	0.5787	0.359	0.4627	0.4773	0.3088	0.2104	0.3432	0.4922	0.371	0.2537	0.6096	0.3301	0.5041	0.4447	0.2735	0.3848	0.4649	0.4626	0.4373	0.288	0.3845	0.3497	0.1756	0.1903	0.2535	0.3261	0.3698	0.5649	0.1738
20211216_2cellFrg_e2_m_t2	20211216	2-cell	Mech Contrl	12		1.72944	0.328693	0.7793	0.450607	0.308	0.6954	0.5353	0.5448	0.4677	0.5101	0.7793	0.3816	0.4728	0.4486	0.6195	0.5533	0.4245	0.7191	0.4698	0.4223	0.3671	0.3802	0.2922	0.4773	0.2615	0.5395	0.3861	0.5178	0.3251	0.3595	0.3327	0.3966	0.3952	0.3222
20211216_2cellFrg_e2_m_t3	20211216	2-cell	Mech Contrl	12		1.73851	0.382485	0.9004	0.517915	0.2923	0.4827	0.4033	0.4629	0.2902	0.647	0.9004	0.4125	0.4097	0.5928	0.735	0.5208	0.2661	0.5125	0.4827	0.559	0.3352	0.594	0.7296	0.3755	0.8729	0.484	0.3781	0.3212	0.5812	0.5213	0.5229	0.6033	0.672	0.2009
20211216_2cellFrg_e3_m_t1	20211216	2-cell	Mech Contrl	13	84.0336	2.03924	0.289159	0.5674	0.278241	0.164	0.4137	0.3062	0.43	0.306	0.2741	0.3316	0.5674	0.194	0.152	0.1922	0.2624	0.3186	0.4738	0.3438	0.2251	0.2208	0.3102	0.2573	0.1723	0.1711	0.2879	0.3356	0.2065	0.2601	0.222	0.2796	0.23	0.3529	0.1352
20211216_2cellFrg_e3_m_t2	20211216	2-cell	Mech Contrl	13	73.5294	2.25317	0.461685	0.8301	0.368415	0.1886	0.476	0.4441	0.4093	0.3766	0.3368	0.4439	0.5813	0.8301	0.3831	0.3634	0.3398	0.3697	0.381	0.4211	0.3181	0.4695	0.1684	0.3394	0.256	0.5018	0.3341	0.3371	0.2962	0.2797	0.3285	0.2849	0.3242	0.3255	0.1477
20211216_2cellFrg_e3_m_t3	20211216	2-cell	Mech Contrl	13		1.64643	0.235222	0.5991	0.363878	0.1967	0.45	0.4741	0.5101	0.5307	0.402	0.3605	0.5991	0.2604	0.5115	0.4287	0.3716	0.3483	0.3788	0.3737	0.5332	0.2267	0.5	0.2525	0.2915	0.4101	0.3092	0.5107	0.1746	0.2659	0.3676	0.2163	0.2296	0.3176	0.1438
20211216_2cellFrg_e4_m_t1	20211216	2-cell	Mech Contrl	14		1.72591	0.230822	0.5488	0.317978	0.1715	0.6648	0.456	0.4803	0.3372	0.5426	0.4807	0.276	0.3761	0.2625	0.5488	0.2249	0.317	0.5276	0.2916	0.3712	0.3296	0.2914	0.2817	0.2738	0.2772	0.2557	0.3209	0.1755	0.3042	0.1468	0.3112	0.1502	0.3027	0.128
20211216_2cellFrg_e4_m_t2	20211216	2-cell	Mech Contrl	14	53.7634	1.81887	0.19413	0.4312	0.23707	0.1159	0.2106	0.4219	0.3179	0.2138	0.2546	0.2431	0.2201	0.1412	0.351	0.3007	0.4312	0.2248	0.14	0.2435	0.2294	0.2433	0.2037	0.2648	0.2524	0.2562	0.2432	0.2357	0.1443	0.2357	0.222	0.2629	0.1322	0.2787	0.1145
20211216_2cellFrg_e4_m_t3	20211216	2-cell	Mech Contrl	14		1.67606	0.275215	0.6823	0.407085	0.3711	0.3758	0.5811	0.3651	0.6823	0.4501	0.4836	0.273	0.4321	0.2441	0.2009	0.4713	0.4005	0.355	0.4962	0.5344	0.3058	0.4691	0.3677	0.511	0.5686	0.3853	0.3836	0.3092	0.655	0.4996	0.2538	0.4933	0.2405	0.1602
20211216_2cellFrg_e5_m_t1	20211216	2-cell	Mech Contrl	15		1.58609	0.278619	0.754	0.475381	0.3867	0.5922	0.7212	0.6112	0.5001	0.6001	0.754	0.3764	0.2711	0.3491	0.462	0.6198	0.5703	0.5971	0.6336	0.5503	0.5028	0.4312	0.4249	0.4091	0.447	0.2951	0.3088	0.4348	0.5504	0.4951	0.5054	0.5599	0.4533	0.1224
20211216_2cellFrg_e5_m_t2	20211216	2-cell	Mech Contrl	15		1.45608	0.154452	0.4931	0.338648	0.2806	0.3264	0.3102	0.3827	0.3806	0.3286	0.4612	0.3639	0.3466	0.2807	0.4931	0.1838	0.1903	0.3942	0.2881	0.3063	0.377	0.3114	0.4006	0.4375	0.2256	0.3668	0.1902	0.5276	0.3368	0.2179	0.3991	0.4205	0.3951	0.1373
20211216_2cellFrg_e5_m_t3	20211216	2-cell	Mech Contrl	15	147.059	2.17683	0.625819	1.1576	0.531781	0.6306	0.9425	0.3568	0.6657	1.1576	0.6677	0.91	0.5231	0.3933	0.571	0.4689	0.6923	0.2671	0.4354	0.8042	0.2997	0.382	0.3443	0.4	0.553	0.3117	0.5778	0.2861	0.711	0.48	0.5565	0.628	0.5381	0.5304	0.2032
name	date	stage	treatment	embryoID	T	Peak vs average	A - Av A	amplitude peak	amplitude average	FFT_UandV
20211021_2cFrg_e1_fragmentedBIG_t1	20211021	2-cell	Frgmnt w/ Nucl	1		1.67696	0.158163	0.3918	0.233637	0.1828	0.2406	0.2772	0.2611	0.2362	0.3014	0.3311	0.3078	0.3918	0.1875	0.2205	0.2947	0.204	0.1955	0.2829	0.1902	0.173	0.3325	0.222	0.1564	0.178	0.2084	0.1964	0.1717	0.2375	0.1468	0.2317	0.2386	0.268	0.1425
20211021_2cFrg_e1_fragmentedBIG_t2	20211021	2-cell	Frgmnt w/ Nucl	1		1.77496	0.114696	0.2627	0.148004	0.0885	0.1647	0.1717	0.1445	0.1973	0.2627	0.1563	0.1295	0.1632	0.1432	0.1651	0.1298	0.1552	0.1932	0.1241	0.1648	0.1886	0.1774	0.1334	0.1321	0.1449	0.1351	0.1591	0.1355	0.1202	0.1269	0.1246	0.1006	0.1276	0.0612
20211021_2cFrg_e1_fragmentedBIG_t3	20211021	2-cell	Frgmnt w/ Nucl	1		1.37965	0.133352	0.4846	0.351248	0.0843	0.2813	0.3474	0.4846	0.3152	0.3393	0.2768	0.2575	0.3446	0.3751	0.2431	0.4384	0.4084	0.3321	0.3496	0.476	0.2537	0.292	0.3622	0.383	0.2831	0.2185	0.4381	0.4593	0.4191	0.5547	0.4248	0.2591	0.3033	0.1921
20211021_2cFrg_e2_fragmentedBIG_t1	20211021	2-cell	Frgmnt w/ Nucl	2		1.63228	0.0863037	0.2228	0.136496	0.1068	0.2069	0.1784	0.1311	0.2156	0.2228	0.1924	0.1751	0.1165	0.1376	0.1078	0.13	0.1047	0.1387	0.1331	0.1485	0.1199	0.141	0.1389	0.1264	0.1015	0.1264	0.1802	0.1367	0.0962	0.1423	0.1252	0.135	0.1031	0.0587
20211021_2cFrg_e2_fragmentedBIG_t2	20211021	2-cell	Frgmnt w/ Nucl	2		1.56443	0.162067	0.4492	0.287133	0.1136	0.3064	0.2573	0.4492	0.2279	0.2678	0.2473	0.1852	0.2365	0.1847	0.3913	0.3901	0.3475	0.4208	0.2507	0.256	0.4194	0.2458	0.2945	0.3841	0.261	0.355	0.3527	0.2474	0.2306	0.191	0.3374	0.2212	0.2277	0.1298
20211021_2cFrg_e2_fragmentedBIG_t3	20211021	2-cell	Frgmnt w/ Nucl	2		1.2956	0.0701815	0.3076	0.237419	0.1054	0.2139	0.2255	0.2615	0.2778	0.3076	0.2677	0.2727	0.2221	0.1963	0.2785	0.2497	0.3063	0.2483	0.1654	0.2852	0.2314	0.205	0.2334	0.2695	0.2054	0.2436	0.258	0.2464	0.2582	0.2029	0.2046	0.2186	0.1887	0.1055
20211021_2cFrg_e4_fragmentedBIG_t1	20211021	2-cell	Frgmnt w/ Nucl	4		1.50599	0.0970667	0.2889	0.191833	0.0788	0.1423	0.182	0.2311	0.2057	0.2287	0.2161	0.1361	0.1946	0.1967	0.1237	0.2889	0.1777	0.1406	0.2545	0.1649	0.2441	0.1533	0.1668	0.2964	0.1124	0.1845	0.1785	0.1802	0.2123	0.2203	0.1251	0.2446	0.1753	0.1264
20211021_2cFrg_e4_fragmentedBIG_t2	20211021	2-cell	Frgmnt w/ Nucl	4		1.22015	0.0171407	0.095	0.0778593	0.0551	0.1072	0.091	0.0915	0.095	0.075	0.077	0.0844	0.0691	0.0761	0.0838	0.0791	0.0701	0.0829	0.074	0.0668	0.0805	0.0819	0.0792	0.0723	0.0801	0.0752	0.0857	0.0803	0.0667	0.0784	0.0867	0.0782	0.0925	0.0397
20211021_2cFrg_e4_fragmentedBIG_t3	20211021	2-cell	Frgmnt w/ Nucl	4		1.31144	0.0541926	0.2282	0.174007	0.0903	0.1471	0.1743	0.1783	0.1684	0.1944	0.1144	0.1881	0.1505	0.2282	0.2221	0.2097	0.1806	0.1492	0.1929	0.188	0.2025	0.1922	0.1814	0.1363	0.2026	0.1826	0.1599	0.1727	0.1635	0.172	0.1522	0.1564	0.1762	0.0829
20211215_2cFrg_e1_Frg2_t1	20211215	2-cell	Frgmnt w/ Nucl	5	117.647	2.03865	0.328411	0.6446	0.316189	0.1106	0.4644	0.3474	0.3674	0.397	0.6446	0.3407	0.3183	0.3869	0.5099	0.3303	0.3535	0.3636	0.3336	0.3612	0.1953	0.183	0.3694	0.2272	0.193	0.3128	0.2749	0.2677	0.2746	0.2686	0.2705	0.3668	0.2558	0.1977	0.1728
20211215_2cFrg_e1_Frg2_t3	20211215	2-cell	Frgmnt w/ Nucl	5		1.47537	0.202311	0.6279	0.425589	0.2134	0.4271	0.3533	0.3578	0.4557	0.5235	0.5932	0.6279	0.3535	0.2877	0.3645	0.2648	0.4532	0.4968	0.5402	0.2129	0.3447	0.4841	0.3911	0.3631	0.3094	0.5657	0.4884	0.386	0.4117	0.3527	0.5597	0.6316	0.4276	0.2434
20211215_2cFrg_e2_Frg1_t1	20211215	2-cell	Frgmnt w/ Nucl	6	147.059	1.99533	0.256448	0.5141	0.257652	0.1809	0.2915	0.4164	0.3114	0.5141	0.3032	0.248	0.4047	0.3609	0.3093	0.3016	0.206	0.1656	0.3128	0.1732	0.2562	0.2426	0.2291	0.2656	0.1953	0.3201	0.2556	0.211	0.1789	0.1922	0.2128	0.2452	0.1591	0.2919	0.0902
20211215_2cFrg_e2_Frg1_t2	20211215	2-cell	Frgmnt w/ Nucl	6		1.44022	0.0841185	0.2752	0.191081	0.1886	0.1581	0.186	0.2189	0.2341	0.2752	0.1708	0.1946	0.2294	0.1585	0.1937	0.1884	0.1822	0.1888	0.1869	0.1602	0.1749	0.1881	0.2045	0.1861	0.185	0.1692	0.2083	0.2009	0.1945	0.1939	0.158	0.236	0.184	0.0941
20211215_2cFrg_e2_Frg1_t3	20211215	2-cell	Frgmnt w/ Nucl	6	53.7634	1.77751	0.21967	0.5022	0.28253	0.1611	0.2777	0.2437	0.2272	0.3787	0.3393	0.2897	0.2582	0.26	0.3016	0.2528	0.5022	0.2935	0.2255	0.3349	0.3146	0.2463	0.2282	0.3186	0.2572	0.3639	0.4102	0.2352	0.1514	0.2362	0.252	0.3173	0.2618	0.2409	0.1309
20211215_2cFrg_e3_Frg1_t1	20211215	2-cell	Frgmnt w/ Nucl	7		1.77267	0.139481	0.32	0.180519	0.1265	0.3138	0.2339	0.3174	0.2784	0.32	0.1178	0.2187	0.197	0.1934	0.1736	0.137	0.1686	0.1507	0.2741	0.1625	0.1591	0.1322	0.1405	0.1141	0.1618	0.1349	0.2297	0.229	0.1737	0.1456	0.1822	0.1453	0.1336	0.0831
20211215_2cFrg_e3_Frg1_t2	20211215	2-cell	Frgmnt w/ Nucl	7		1.41994	0.0772778	0.2613	0.184022	0.149	0.2473	0.2669	0.1665	0.2613	0.2022	0.1732	0.1692	0.2427	0.1494	0.1569	0.1939	0.1657	0.1556	0.1834	0.1933	0.2256	0.3094	0.1668	0.1958	0.2163	0.2205	0.1301	0.162	0.1801	0.1474	0.1499	0.1825	0.1784	0.0905
20211215_2cFrg_e3_Frg1_t3	20211215	2-cell	Frgmnt w/ Nucl	7	196.078	1.88722	0.212589	0.4522	0.239611	0.4703	0.3156	0.271	0.4522	0.3594	0.282	0.2202	0.1939	0.179	0.2308	0.187	0.2489	0.2411	0.1794	0.1735	0.284	0.265	0.3187	0.2605	0.1994	0.2315	0.1947	0.3159	0.2589	0.1911	0.2217	0.2335	0.2049	0.2161	0.1262
20211215_2cFrg_e4_Frg1_t1	20211215	2-cell	Frgmnt w/ Nucl	8		1.51337	0.0848741	0.2502	0.165326	0.1312	0.2315	0.2144	0.1547	0.131	0.1866	0.2502	0.1964	0.2056	0.1538	0.1786	0.1659	0.1382	0.1333	0.206	0.1307	0.1819	0.1644	0.179	0.1581	0.1542	0.1868	0.1713	0.1659	0.1732	0.1364	0.1452	0.1701	0.1614	0.0849
20211215_2cFrg_e4_Frg1_t2	20211215	2-cell	Frgmnt w/ Nucl	8		1.32699	0.122519	0.4972	0.374681	0.257	0.4907	0.3183	0.3005	0.3253	0.3847	0.377	0.3488	0.4238	0.3012	0.4972	0.3254	0.3947	0.3231	0.4126	0.393	0.5034	0.387	0.3273	0.5988	0.4004	0.3931	0.2348	0.432	0.3345	0.2927	0.3992	0.4868	0.3282	0.1909
20211215_2cFrg_e4_Frg1_t3	20211215	2-cell	Frgmnt w/ Nucl	8		1.53928	0.130819	0.3734	0.242581	0.1597	0.2388	0.2353	0.3062	0.2198	0.1955	0.2239	0.2977	0.2505	0.3734	0.202	0.1765	0.2606	0.3159	0.2548	0.357	0.2537	0.292	0.2005	0.2044	0.2633	0.2142	0.2028	0.2454	0.2445	0.1995	0.2054	0.2217	0.2275	0.141
20211215_2cFrg_e5_Frg1_t1	20211215	2-cell	Frgmnt w/ Nucl	10		1.45074	0.0962222	0.3097	0.213478	0.141	0.2592	0.3019	0.2511	0.263	0.2134	0.2231	0.2188	0.1885	0.3097	0.2043	0.2246	0.1859	0.2017	0.2178	0.2149	0.2544	0.2005	0.2166	0.1938	0.182	0.1851	0.287	0.1668	0.174	0.1573	0.2203	0.2465	0.2479	0.1149
20211215_2cFrg_e5_Frg1_t2	20211215	2-cell	Frgmnt w/ Nucl	10		1.61976	0.129289	0.3379	0.208611	0.1216	0.19	0.224	0.1898	0.1841	0.1943	0.2145	0.3379	0.2127	0.2313	0.2046	0.2453	0.196	0.2338	0.2149	0.1844	0.235	0.1562	0.2065	0.2451	0.2016	0.261	0.2199	0.206	0.2182	0.2287	0.1587	0.1515	0.2004	0.1001
20211215_2cFrg_e5_Frg1_t3	20211215	2-cell	Frgmnt w/ Nucl	10		1.35809	0.0948963	0.3599	0.265004	0.1639	0.2596	0.2304	0.3374	0.3599	0.3017	0.2296	0.3209	0.3156	0.1821	0.1954	0.1807	0.3537	0.3851	0.2296	0.3223	0.1821	0.2055	0.2511	0.2753	0.268	0.2714	0.321	0.1877	0.2941	0.2933	0.1968	0.2719	0.2566	0.1663
20211215_2cFrg_e6_Frg1_t1	20211215	2-cell	Frgmnt w/ Nucl	9		1.57673	0.121474	0.3321	0.210626	0.1298	0.2015	0.2378	0.2602	0.3101	0.3321	0.2306	0.1984	0.2469	0.1295	0.1446	0.1739	0.2518	0.1534	0.2339	0.1597	0.1972	0.2289	0.2494	0.3169	0.2281	0.1719	0.1434	0.186	0.2057	0.1687	0.2848	0.1979	0.2026	0.0803
20211215_2cFrg_e6_Frg1_t2	20211215	2-cell	Frgmnt w/ Nucl	9		1.25779	0.0460741	0.2248	0.178726	0.1037	0.1988	0.1553	0.2248	0.1921	0.1699	0.1884	0.1753	0.2008	0.2126	0.2097	0.147	0.1712	0.1633	0.2144	0.1494	0.1459	0.1544	0.1783	0.1941	0.2048	0.1862	0.1994	0.214	0.1575	0.1666	0.1966	0.1535	0.1786	0.0768
20211215_2cFrg_e6_Frg1_t3	20211215	2-cell	Frgmnt w/ Nucl	9		1.49112	0.142944	0.434	0.291056	0.2071	0.3084	0.3587	0.3564	0.2875	0.3134	0.434	0.3193	0.3267	0.2965	0.3501	0.297	0.2284	0.362	0.2819	0.2553	0.3356	0.3605	0.2233	0.3248	0.3725	0.2379	0.2046	0.2594	0.2099	0.3045	0.2056	0.2544	0.2843	0.1727
20211216_2cellFrg_e1_f2_t1	20211216	2-cell	Frgmnt w/ Nucl	11		1.56592	0.270615	0.7488	0.478185	0.1589	0.3498	0.3584	0.663	0.4611	0.5076	0.4345	0.47	0.579	0.5316	0.4652	0.7488	0.3339	0.4791	0.3816	0.5799	0.4521	0.3177	0.4924	0.4942	0.442	0.616	0.4805	0.4595	0.5464	0.4812	0.447	0.486	0.3657	0.195
20211216_2cellFrg_e1_f2_t2	20211216	2-cell	Frgmnt w/ Nucl	11		1.66637	0.245933	0.615	0.369067	0.2605	0.5223	0.4774	0.3916	0.4665	0.2967	0.3381	0.2557	0.3789	0.4194	0.615	0.3431	0.2109	0.4544	0.4829	0.5652	0.3341	0.2565	0.2265	0.5151	0.3449	0.362	0.3259	0.3501	0.3469	0.4057	0.3289	0.4637	0.2808	0.2053
20211216_2cellFrg_e1_f2_t3	20211216	2-cell	Frgmnt w/ Nucl	11	98.0392	1.80004	0.241963	0.5444	0.302437	0.296	0.3435	0.4901	0.3564	0.3081	0.3161	0.5444	0.3616	0.2792	0.26	0.3354	0.379	0.3826	0.2008	0.1584	0.2894	0.2978	0.4185	0.2758	0.2167	0.3021	0.2547	0.3	0.4079	0.3558	0.2795	0.3233	0.2467	0.2151	0.1005
20211216_2cellFrg_e2_f1_t1	20211216	2-cell	Frgmnt w/ Nucl	12		1.65582	0.307548	0.7765	0.468952	0.1822	0.7873	0.3401	0.5666	0.439	0.5549	0.3684	0.7559	0.3433	0.7005	0.2439	0.7765	0.4865	0.5164	0.6175	0.4437	0.4207	0.3673	0.5543	0.4002	0.5003	0.3268	0.4245	0.5087	0.5524	0.3741	0.4108	0.5015	0.3845	0.1225
20211216_2cellFrg_e2_f1_t2	20211216	2-cell	Frgmnt w/ Nucl	12	117.647	1.78209	0.328181	0.7478	0.419619	0.1742	0.5006	0.4079	0.3821	0.6281	0.7478	0.4589	0.3343	0.3217	0.4781	0.5651	0.5661	0.4055	0.4221	0.3609	0.3368	0.4994	0.465	0.3345	0.3633	0.4877	0.4044	0.297	0.5711	0.3289	0.2698	0.3447	0.3214	0.4628	0.1722
20211216_2cellFrg_e2_f1_t3	20211216	2-cell	Frgmnt w/ Nucl	12	65.3595	2.04709	1.64566	3.2173	1.57164	1.3308	1.4531	1.9284	2.6351	1.4524	1.9425	1.6315	2.4239	1.1427	3.2173	1.6908	0.5614	2.0729	1.2872	1.721	1.0289	2.5735	1.1692	0.758	1.6078	1.6173	2.4745	1.3368	1.0327	1.2857	1.1962	1.3392	1.6744	1.0068	0.5547
20211216_2cellFrg_e3_f2_t1	20211216	2-cell	Frgmnt w/ Nucl	13	147.059	2.03337	0.303907	0.598	0.294093	0.2747	0.2645	0.4229	0.3116	0.598	0.2331	0.5477	0.4458	0.2069	0.4412	0.2966	0.3152	0.2305	0.3452	0.1576	0.2963	0.179	0.2421	0.207	0.2883	0.2126	0.3016	0.3598	0.2867	0.2931	0.3211	0.215	0.2699	0.2363	0.1023
20211216_2cellFrg_e3_f2_t2	20211216	2-cell	Frgmnt w/ Nucl	13		1.63149	0.18943	0.4894	0.29997	0.1005	0.3492	0.4984	0.4894	0.3487	0.3969	0.3356	0.4197	0.3292	0.2598	0.1545	0.3221	0.2208	0.2771	0.2754	0.3339	0.1764	0.4909	0.2844	0.1878	0.4207	0.2842	0.2205	0.2564	0.3188	0.21	0.2971	0.2797	0.324	0.1852
20211216_2cellFrg_e3_f2_t3	20211216	2-cell	Frgmnt w/ Nucl	13	147.059	2.07554	0.5311	1.0249	0.4938	0.3944	0.8281	0.6289	0.5557	1.0249	0.4476	0.8101	0.8866	0.3853	0.4347	0.3936	0.5155	0.4315	0.4565	0.3229	0.4335	0.521	0.5162	0.5682	0.4432	0.406	0.4999	0.2789	0.3822	0.5413	0.4652	0.6654	0.4046	0.3451	0.197
20211216_2cellFrg_e4_f1_t1	20211216	2-cell	Frgmnt w/ Nucl	14		1.77294	0.286996	0.6583	0.371304	0.2562	0.5191	0.4775	0.3598	0.6435	0.4253	0.1747	0.3669	0.4705	0.6583	0.3324	0.3458	0.2771	0.426	0.4322	0.3516	0.5452	0.3278	0.4227	0.315	0.3083	0.4792	0.3329	0.3455	0.3095	0.3653	0.272	0.2768	0.2571	0.2038
20211216_2cellFrg_e4_f1_t2	20211216	2-cell	Frgmnt w/ Nucl	14	147.059	2.29231	0.320722	0.5689	0.248178	0.1662	0.3523	0.3331	0.5627	0.5689	0.3626	0.4548	0.2564	0.2697	0.1615	0.2647	0.1818	0.2205	0.3074	0.2936	0.1776	0.2183	0.168	0.2182	0.1876	0.2265	0.1476	0.1888	0.1369	0.1845	0.2629	0.1154	0.2408	0.226	0.0971
20211216_2cellFrg_e4_f1_t3	20211216	2-cell	Frgmnt w/ Nucl	14	196.078	1.93598	0.241685	0.4999	0.258215	0.4362	0.3301	0.2512	0.4999	0.2674	0.4419	0.4122	0.2735	0.2115	0.2728	0.287	0.1786	0.1989	0.1913	0.2702	0.3188	0.227	0.2389	0.2678	0.2589	0.4115	0.1598	0.2704	0.1509	0.2745	0.2063	0.3016	0.1398	0.1418	0.0986
20211216_2cellFrg_e5_f1_t1	20211216	2-cell	Frgmnt w/ Nucl	15		1.85616	0.283763	0.6152	0.331437	0.1302	0.5792	0.5999	0.2317	0.5405	0.2902	0.342	0.446	0.6152	0.3822	0.4674	0.2782	0.2893	0.3012	0.232	0.4118	0.4552	0.1789	0.3118	0.282	0.3829	0.2765	0.2456	0.199	0.5841	0.3167	0.2394	0.2425	0.2656	0.1409
20211216_2cellFrg_e5_f1_t2	20211216	2-cell	Frgmnt w/ Nucl	15		1.32727	0.109307	0.4433	0.333993	0.1969	0.482	0.3505	0.4433	0.3164	0.2269	0.3662	0.2912	0.3037	0.2739	0.2837	0.2747	0.3093	0.4144	0.2429	0.7305	0.4483	0.3826	0.2875	0.2569	0.3608	0.2661	0.3588	0.4843	0.2929	0.4412	0.2069	0.226	0.3269	0.2015
name	date	stage	treatment	embryoID	T	Peak vs average	A - Av A	amplitude peak	amplitude average	FFT_UandV
20211021_2cFrg_e1_fragmentedSMALL_t1	20211021	2-cell	Frgmnt wo/ Nucl	1	98.0392	1.77806	0.247981	0.5667	0.318719	0.2591	0.5562	0.3189	0.3107	0.4793	0.4269	0.5667	0.4504	0.3574	0.2766	0.2579	0.2883	0.3754	0.4289	0.2618	0.2248	0.2641	0.2895	0.3036	0.4261	0.2822	0.2881	0.2655	0.2842	0.308	0.2648	0.2634	0.2812	0.2629	0.1167
20211021_2cFrg_e1_fragmentedSMALL_t2	20211021	2-cell	Frgmnt wo/ Nucl			1.71612	0.368885	0.884	0.515115	0.1613	0.5599	0.4502	0.884	0.7381	0.6504	0.2106	0.8133	0.7245	0.5313	0.7678	0.4708	0.5117	0.4669	0.8014	0.3878	0.3625	0.4323	0.4104	0.5309	0.5502	0.5233	0.2329	0.4256	0.3124	0.3354	0.3919	0.6696	0.4891	0.283
20211021_2cFrg_e2_fragmentedSMALL_t1	20211021	2-cell	Frgmnt wo/ Nucl	2		1.45928	0.111856	0.3554	0.243544	0.1233	0.2485	0.3041	0.3554	0.2755	0.2443	0.2574	0.2782	0.2202	0.2258	0.2107	0.185	0.2219	0.1714	0.2031	0.214	0.2379	0.2883	0.3242	0.2494	0.2252	0.2171	0.2215	0.2468	0.2057	0.2634	0.3662	0.2958	0.2472	0.1241
20211021_2cFrg_e2_fragmentedSMALL_t2	20211021	2-cell	Frgmnt wo/ Nucl	2	147.059	2.01226	0.464059	0.9225	0.458441	0.1572	0.4114	0.6712	0.197	0.9225	0.3167	0.4417	0.542	0.5384	0.4839	0.6441	0.5696	0.3987	0.3224	0.3225	0.4423	0.2937	0.7008	0.6758	0.6323	0.5593	0.5122	0.4773	0.4223	0.3942	0.3537	0.1506	0.265	0.5591	0.2398
20211021_2cFrg_e2_fragmentedSMALL_t3	20211021	2-cell	Frgmnt wo/ Nucl	2		1.45734	0.131459	0.4189	0.287441	0.1727	0.4102	0.2459	0.3296	0.2343	0.3169	0.3095	0.2722	0.2636	0.2847	0.3147	0.4189	0.3911	0.2813	0.3882	0.3675	0.2626	0.2639	0.1761	0.2424	0.2885	0.2542	0.2251	0.2744	0.2095	0.2117	0.2901	0.3849	0.3465	0.1585
20211021_2cFrg_e3_fragmentedSMALL_t1	20211021	2-cell	Frgmnt wo/ Nucl	3		1.51072	0.0643333	0.1903	0.125967	0.1067	0.157	0.1639	0.1363	0.1633	0.1903	0.1203	0.1314	0.1235	0.1384	0.1403	0.0908	0.1258	0.1303	0.1018	0.1643	0.1476	0.1204	0.1112	0.1107	0.1292	0.0956	0.103	0.1052	0.0949	0.1622	0.1486	0.1108	0.1269	0.078
20211021_2cFrg_e3_fragmentedSMALL_t2	20211021	2-cell	Frgmnt wo/ Nucl	3		1.44727	0.107856	0.349	0.241144	0.1635	0.5224	0.1906	0.2392	0.3246	0.3013	0.1844	0.2571	0.1967	0.2667	0.2485	0.2781	0.349	0.2939	0.2403	0.1892	0.2673	0.1473	0.2106	0.2305	0.113	0.2819	0.2308	0.2154	0.1384	0.2385	0.3372	0.3542	0.2948	0.082
20211021_2cFrg_e3_fragmentedSMALL_t3	20211021	2-cell	Frgmnt wo/ Nucl	3		1.51437	0.189259	0.5572	0.367941	0.2125	0.5398	0.3677	0.3305	0.3655	0.3703	0.5082	0.5572	0.3269	0.5018	0.4525	0.2552	0.4415	0.4826	0.3358	0.3373	0.2473	0.5317	0.3233	0.2834	0.3104	0.2998	0.2865	0.2808	0.4159	0.3349	0.4315	0.3309	0.3629	0.2298
20211021_2cFrg_e4_fragmentedSMALL_t1	20211021	2-cell	Frgmnt wo/ Nucl	4	117.647	1.79583	0.151248	0.3413	0.190052	0.1203	0.1854	0.4086	0.3209	0.2301	0.3413	0.2433	0.2183	0.2619	0.23	0.2081	0.195	0.2456	0.1449	0.1687	0.1396	0.1724	0.1891	0.1566	0.1355	0.1292	0.1367	0.1695	0.1098	0.106	0.2238	0.171	0.1367	0.2478	0.0996
20211215_2cFrg_e1_Frg1_t1	20211215	2-cell	Frgmnt wo/ Nucl	5	196.078	1.88706	0.210922	0.4487	0.237778	0.1398	0.3463	0.2442	0.4487	0.1982	0.2172	0.1547	0.269	0.1363	0.3838	0.3066	0.3676	0.3248	0.2447	0.1105	0.2188	0.2556	0.2584	0.1437	0.1548	0.2842	0.1992	0.2548	0.2808	0.1874	0.2742	0.2033	0.2667	0.1317	0.1443
20211215_2cFrg_e2_Frg2_t1	20211215	2-cell	Frgmnt wo/ Nucl	6	196.078	2.20204	0.326652	0.5984	0.271748	0.1832	0.6974	0.5685	0.5984	0.44	0.313	0.2278	0.3183	0.3469	0.189	0.2891	0.3932	0.2663	0.1896	0.3201	0.2803	0.2292	0.1754	0.2425	0.1693	0.2277	0.2067	0.2486	0.3316	0.1271	0.2529	0.2311	0.344	0.2617	0.1174
20211215_2cFrg_e3_Frg2_t1	20211215	2-cell	Frgmnt wo/ Nucl	7	98.0392	1.89145	0.513722	1.09	0.576278	0.3927	0.7736	0.7726	0.5794	0.789	0.8693	1.09	0.7473	0.7018	0.6339	0.6135	0.6978	0.584	0.3983	0.6782	0.5076	0.5762	0.5978	0.4462	0.6058	0.4265	0.3478	0.6492	0.4968	0.5384	0.3295	0.411	0.4724	0.5227	0.2491
20211215_2cFrg_e3_Frg2_t2	20211215	2-cell	Frgmnt wo/ Nucl	7		1.73006	0.367844	0.8717	0.503856	0.2264	0.4162	0.4969	0.4348	0.5499	0.4639	0.4786	0.5134	0.8717	0.4925	0.7254	0.5614	0.4785	0.3724	0.5841	0.5384	0.4791	0.4815	0.3914	0.3449	0.4465	0.4538	0.4175	0.5049	0.577	0.5813	0.6189	0.3645	0.5818	0.296
20211215_2cFrg_e3_Frg2_t3	20211215	2-cell	Frgmnt wo/ Nucl	7		1.49213	0.244296	0.7407	0.496404	0.3921	0.3045	0.4111	0.5951	0.4919	0.5067	0.5798	0.7407	0.4185	0.6672	0.4138	0.4274	0.5274	0.4886	0.6432	0.5355	0.3035	0.4007	0.5823	0.3377	0.3719	0.5699	0.471	0.5461	0.536	0.6175	0.429	0.4679	0.4	0.3336
20211215_2cFrg_e4_Frg2_t1	20211215	2-cell	Frgmnt wo/ Nucl	8		1.70453	0.251841	0.6093	0.357459	0.1754	0.7748	0.5079	0.6093	0.4491	0.4506	0.4313	0.5737	0.308	0.5324	0.4201	0.3266	0.2411	0.3035	0.4696	0.3632	0.4303	0.3886	0.2307	0.2868	0.4718	0.3167	0.2999	0.337	0.2225	0.2416	0.2743	0.2789	0.1947	0.1991
20211215_2cFrg_e5_Frg2_t1	20211215	2-cell	Frgmnt wo/ Nucl	10		1.38203	0.136167	0.4926	0.356433	0.1603	0.4743	0.5443	0.4926	0.3757	0.3528	0.4868	0.3296	0.469	0.4501	0.4029	0.3293	0.403	0.385	0.4666	0.3851	0.262	0.2268	0.2824	0.3225	0.4467	0.2887	0.2925	0.4687	0.3383	0.1914	0.35	0.2643	0.3499	0.211
20211215_2cFrg_e5_Frg2_t2	20211215	2-cell	Frgmnt wo/ Nucl	10		1.57515	0.565822	1.5496	0.983778	0.3398	1.3129	0.769	1.5496	1.138	1.1407	0.8595	0.815	0.9608	0.757	0.7991	1.0265	0.7434	1.128	1.3053	1.1895	0.8078	0.6065	0.7225	0.9634	1.2468	1.1745	0.8058	1.0537	1.3082	0.804	0.9501	0.6101	1.6866	0.4096
20211215_2cFrg_e5_Frg2_t3	20211215	2-cell	Frgmnt wo/ Nucl	10		1.28827	0.292011	1.305	1.01299	0.3638	1.184	1.308	1.0898	0.7154	0.9348	1.073	0.7396	0.8657	0.8626	1.305	0.5827	1.1107	0.8523	1.1128	1.1417	1.2909	0.5353	1.2935	0.6836	1.7139	0.8751	1.2189	1.3069	1.0148	0.6713	1.3297	1.5753	0.7651	0.6903
20211215_2cFrg_e6_Frg2_t1	20211215	2-cell	Frgmnt wo/ Nucl	9		1.64803	0.170459	0.4335	0.263041	0.1468	0.3389	0.3388	0.3607	0.3623	0.301	0.2487	0.2438	0.3471	0.4335	0.329	0.3015	0.3889	0.2255	0.2174	0.1783	0.2748	0.2391	0.1858	0.2565	0.2008	0.2417	0.1698	0.2817	0.2212	0.2338	0.2139	0.2088	0.3147	0.1218
20211216_2cellFrg_e1_f1_t1	20211216	2-cell	Frgmnt wo/ Nucl	11		1.59918	0.299293	0.7988	0.499507	0.3879	0.5185	0.7031	0.7636	0.7561	0.7752	0.7988	0.5509	0.5673	0.4818	0.5649	0.646	0.5521	0.6079	0.4599	0.6049	0.43	0.3542	0.3419	0.2268	0.5388	0.4769	0.4042	0.2941	0.3969	0.2949	0.4916	0.3654	0.3959	0.3457
20211216_2cellFrg_e1_f1_t2	20211216	2-cell	Frgmnt wo/ Nucl	11		1.71395	0.172744	0.4147	0.241956	0.1798	0.2602	0.2181	0.231	0.2582	0.2728	0.3062	0.4132	0.1618	0.2306	0.2517	0.2456	0.4147	0.2204	0.364	0.2119	0.179	0.2493	0.2074	0.1809	0.2508	0.2857	0.2153	0.2393	0.2297	0.1989	0.1798	0.2432	0.1947	0.0967
20211216_2cellFrg_e2_f2_t1	20211216	2-cell	Frgmnt wo/ Nucl	12		1.80225	0.464367	1.0432	0.578833	0.482	0.4788	0.7982	0.779	0.6885	1.0432	0.9136	0.772	0.3232	1.0226	0.63	0.4591	0.6577	0.6234	0.5923	0.2615	0.3954	0.6434	0.6423	0.6041	0.3475	0.5984	0.4038	0.7694	0.5067	0.5333	0.5468	0.4085	0.3078	0.155
20211216_2cellFrg_e3_f1_t1	20211216	2-cell	Frgmnt wo/ Nucl	13		1.37517	0.19583	0.7178	0.52197	0.4146	0.5922	0.4556	0.6566	0.5966	0.6102	0.7178	0.5864	0.596	0.5121	0.4774	0.4224	0.3896	0.4312	0.3784	0.3627	0.338	0.5068	0.4085	0.5911	0.4795	0.4411	0.5209	0.7515	0.6594	0.6642	0.5214	0.5573	0.6456	0.2705
20211216_2cellFrg_e5_f2_t1	20211216	2-cell	Frgmnt wo/ Nucl	15		1.59134	0.219652	0.5911	0.371448	0.2211	0.3241	0.2443	0.5777	0.3479	0.4662	0.4228	0.5911	0.4118	0.3329	0.3969	0.3253	0.4247	0.5579	0.2811	0.4101	0.4736	0.3525	0.2948	0.5132	0.2264	0.294	0.2943	0.3397	0.455	0.2888	0.2927	0.194	0.3548	0.1089
20211216_2cellFrg_e5_f2_t2	20211216	2-cell	Frgmnt wo/ Nucl	15	196.078	2.11037	0.383615	0.7291	0.345485	0.1802	0.4318	0.2806	0.7291	0.3653	0.2483	0.6778	0.2412	0.6005	0.5116	0.5533	0.3001	0.2932	0.2113	0.2808	0.519	0.2386	0.2821	0.3171	0.294	0.3383	0.2443	0.2338	0.4429	0.2737	0.2607	0.2805	0.2903	0.218	0.0823

## Sheet: Fig3-A-F&K
							Frequency	0.00165289	0.00330579	0.00495868	0.00661157	0.00826446	0.00991736	0.0115702	0.0132231	0.014876	0.0165289	0.0181818	0.0198347	0.0214876	0.0231405	0.0247934	0.0264463	0.0280992	0.0297521	0.031405	0.0330579	0.0347107	0.0363636	0.0380165	0.0396694	0.0413223	0.0429752	0.0446281	0.046281	0.0479339	0.0495868	0.0512397	0.0528926	0.0545455	0.0561983	0.0578512	0.0595041	0.061157	0.0628099	0.0644628	0.0661157	0.0677686	0.0694215
							Period (s)	605	302.5	201.667	151.25	121	100.833	86.4286	75.625	67.2222	60.5	55	50.4167	46.5385	43.2143	40.3333	37.8125	35.5882	33.6111	31.8421	30.25	28.8095	27.5	26.3043	25.2083	24.2	23.2692	22.4074	21.6071	20.8621	20.1667	19.5161	18.9063	18.3333	17.7941	17.2857	16.8056	16.3514	15.9211	15.5128	15.125	14.7561	14.4048
name	date	#ofCellfused	radius	T_curv	A - Av A	peak_amplitude	amplitude_average	FFT
20180905_1x16_1_27um	20180905	1	13.47	83.3333	863.38	1111.26	247.88	1223.09	1025.79	943.305	1088.51	967.469	994.372	1111.26	1029.85	811.813	443.17	352.599	350.926	393.168	458.18	178.282	217.016	272.396	221.416	245.459	145.112	134.278	174.207	107.943	131.2	104.434	123.588	191.113	111.513	89.2043	104.983	151.727	90.0745	100.602	78.9792	121.714	115.95	115.299	67.4012	85.9852	83.9535	87.6099	148.247
20190612_e2_1x16	20190612	1	14.295	66.6667	2337.62	2920.75	583.125	1427.64	2273.93	1568.15	1427.13	1656.42	1446.62	1632.04	2499.57	2920.75	2238.16	1280.68	1143.39	491.713	759.577	1119.25	1092.88	897	726.129	537.353	489.363	423.185	379.433	422.243	385.451	448.984	342.517	282.004	303.619	323.496	318.908	290.89	229.34	263.006	224.64	202.644	190.999	203.136	215.623	192.076	252.967	247.821	227.514
20190612_e5_1x16	20190612	1	13.26	76.9231	2668.3	3264.48	596.185	3685.89	2386.17	1718.76	1763.85	2170.09	1538.18	1926.11	3264.48	3115.89	1319.34	1134.57	818.048	928.611	574.806	819.739	876.338	688.341	535.033	467.278	396.894	472.549	400.436	430.272	447.708	293.656	304.979	255.839	286.393	261.95	275.931	255.78	270.925	248.157	206.631	235.66	219.337	233.885	215.406	266.502	219.791	225.087	242.081
20190614_e1_1x16_1	20190614	1	15.74	76.9231	1519.1	1757.48	238.385	795.059	848.497	419.95	411.337	322.516	781.043	999.393	1757.48	1136.4	641.346	422.343	435.734	232.229	357.067	326.571	380.178	296.876	214.117	340.481	174.494	140.428	117.566	130.324	129.168	131.556	115.869	102.023	136.627	161.535	105.431	109.948	90.437	95.2817	144.355	176.311	102.137	88.1111	62.9996	102.049	85.2785	88.3188	92.6415
20190614_e1_1x16_2	20190614	1	14.5	83.3333	1610.71	1936.66	325.945	2245.07	1133.93	1290.21	943.289	779.074	982.951	1936.66	1009.35	976.637	795.506	301.793	749.174	526.321	295.742	414.215	278.211	251.614	345.867	269.42	324.943	160.844	209.006	198.553	187.702	202.84	242.671	180.653	185.448	160.169	119.156	167.172	147.824	146.726	135.263	195.546	152.667	168.896	125.51	169.323	199.781	146.435	95.0847
20190614_e2_1x16_2	20190614	1	12.745	76.9231	823.818	1191.83	368.008	1731.18	1238.41	972.189	908.062	1050.14	788.669	945.719	1191.83	1031.7	848.636	808.52	550.103	470.275	462.259	410.87	384.108	454.385	409.959	376.348	301.55	323.547	296.987	301.746	223.024	378.663	337.845	259.087	238.569	274.946	244.85	259.681	221.655	263.13	227.057	188.98	185.753	227.723	212.357	244.412	251.911	214.746	188.897
20180822_HVJEfusion_mtmgLA_1x16_R27um	20180822	1	14.42	55.5556	2265.52	2861.98	596.459	2085.69	1994.49	1668.12	1631.65	1437.28	2086	1908.1	1238.8	1958.22	1992.24	2861.98	1254.77	1188.31	709.277	593.809	572.758	497.705	463.372	583.069	435.209	364.032	567.958	547.826	387.877	331.417	317.807	324.708	355.852	292.131	327.078	286.093	234.188	347.385	282.696	281.526	318.227	330.165	199.442	232.292	224.512	270.088	266.226
20180822_HVJEfusion_mtmgLA_1x16_R28um_2	20180822	1	14.365	55.5556	1323.54	1724.21	400.671	1486.53	1481.42	1281.38	1472.54	1322.26	1268.95	1184.57	1164.27	865.299	1396.16	1724.21	1369.33	602.292	466.475	603.539	418.326	408.696	307.179	369.891	333.58	252.139	240.526	210.572	222.286	247.911	156.384	168.45	143.126	177.897	152.368	182.77	132.97	134.957	129.522	170.003	143.827	147.667	145.542	189.893	133.602	124.977	128.92
20180822_HVJEfusion_mtmgLA_1x16_R28um	20180822	1	14.255	55.5556	1956.09	2565.14	609.052	2794.11	2272.35	1482.13	1980.93	1511.93	1995.48	1615.39	1892.66	2293.7	2460.42	2565.14	1376.77	1003.23	947.901	943.046	622.878	577.878	658.664	603.303	543.684	417.092	443.582	352.503	381.581	346.225	479.454	368.098	230.618	273.828	200.469	245.307	245.388	269.066	205.237	252.48	282.083	233.753	192.712	189.134	229.819	211.392	238.257
20180822_HVJEfusion_mtmgLA_1x16_R29um	20180822	1	14.96	58.8235	1651.7	2268.89	617.186	2664.15	1683.2	1855.71	1882.73	1572.75	1414.5	1394.25	1942.33	2188.48	2268.89	1823.86	1448.92	850.088	917.895	648.906	671.394	905.201	553.174	604.478	475.883	699.394	518.842	479.996	354.368	399.076	462.553	280.334	360.042	499.754	344.87	304.865	328.341	261.624	279.097	287.523	279.242	270.418	282.587	189.953	244.398	261.316	292.123
20180822_HVJEfusion_mtmgLA_1x16_R31um	20180822	1	15.82	62.5	1291.51	1730.29	438.778	1155.33	1376.8	1730.29	1308.6	957.376	925.311	1107.58	1016.59	1298.67	1582.42	1393.46	837.074	576.522	589.438	360.237	397.908	500.986	368.891	489.632	430.198	373.981	271.064	275.345	237.319	397.533	351.42	343.462	229.841	269.491	255.21	255.31	283.019	178.241	250.855	202.68	261.535	242.54	263.769	220.907	164.709	212.481	224.017
20190508_HVJE_e1_1x16_1_1h	20190508	1	14.45	76.9231	1273.99	1574.63	300.635	1215.67	996.531	1574.63	1204.67	1031.55	773.162	904.803	1293.34	814.179	970.356	886.927	480.022	582.953	255.55	319.675	276.872	285.566	232.431	226.702	192.724	164.38	176.886	275.468	227.061	145.713	176.233	123.396	125.155	67.5623	134.718	126.594	169.604	144.118	141.623	137.596	102.793	79.2714	72.7983	102.474	164.165	113.168	112.183
name	date	#ofCellfused	radius	T_curv	A - Av A	peak_amplitude	amplitude_average	FFT
201800801_mtmg_HVJEfusion_2x16_R36um	20180801	2	17.71	83.3333	2473.36	3204.83	731.47	4675.53	2449.43	1874.8	2843.56	2597.25	2569.18	3204.83	1862.77	1802.31	1184.17	834.094	1509.93	1123.06	924.199	914.75	669.548	671.172	589.789	686.072	514.051	512.168	482.409	484.533	348.689	373.8	466.917	512.494	393.465	415.917	309.593	440.812	342.235	429.392	493.624	430.118	363.726	414.619	437.72	449.156	354.94	353.219	451.117
201800801_mtmg_HVJEfusion_2x16_R37um	20180801	2	18.415	100	1592.88	1921.79	328.904	1925.46	1189.06	1131.55	1371.45	1550.27	1921.79	845.251	875.011	463.434	616.87	410.191	327.278	267.363	389.292	391.656	232.65	298.783	252.065	209.901	301.86	224.885	240.02	188.179	223.075	204.212	217.503	162.971	239.184	199.251	176.487	192.283	195.257	140.903	196.125	168.149	226.139	143.036	167.861	104.163	109.205	127.609	186.217
201800801_mtmgLA_HVJEfusion_2x16_R36um	20180801	2	18.52	76.9231	1135.24	1762.67	627.431	2079.41	1082.32	1468.99	1762.67	1463.73	1113.46	1228.77	1395.32	1400.78	775.91	694.65	1065.37	862.182	644.497	1071.67	747.392	777.337	607.108	538.174	551.683	498.287	628.36	470.15	451.866	550.925	531.611	369.18	432.183	458.785	458.4	470.673	346.176	451.242	491.236	482.645	464.748	457.971	391.887	400.476	315.938	455.081	326.859
201800801_mtmgLA_HVJEfusion_2x16_R37um	20180801	2	18.145	83.3333	679.84	975.936	296.097	811.11	459.733	525.246	431.971	527.795	577.421	975.936	448.246	518.697	340.698	301.997	377.664	423.145	242.341	199.883	290.931	272.268	185.577	239.334	292.51	275.556	326.206	177.686	220.29	189.254	352.849	272.486	228.207	285.061	218.905	200.204	169.802	189.269	167.86	221.337	255.25	484.031	159.438	214.077	178.94	259.659	284.069
20180601_2x16_1_1	20180601	2	19.145	142.857	2162.23	2882.86	720.626	3949.33	2626.35	2355.36	2882.86	2482.01	1980.28	2145.43	1593.95	1223.85	1109.68	1222.82	855.665	840.096	896.981	846.003	620.947	732.763	685.119	554.393	597.238	547.763	526.555	543.23	455.759	488.032	466.45	428.079	639.117	412.835	425.409	464.862	450.655	411.996	461.12	438.907	472.312	434.298	470.862	411.453	495.436	382.356	510.138
20180601_2x16_1_3	20180601	2	18.99	83.3333	2415.17	3348.49	933.32	4207.69	3423.75	2720.92	3348.49	2948.22	2062.18	2651.47	2154.04	2045.01	1669.51	1298.32	1625.39	1100.28	1297	1118.53	1107.21	1090.64	879.838	875.607	714.359	753.58	717.31	641.052	827.973	758.525	565.616	721.23	555.932	569.116	671.99	589.24	544.516	656.134	616.387	539.636	552.231	639.446	651.76	516.271	555.416	602.487	535.775
20180601_2x16_2_1	20180601	2	18.32	66.6667	1802.86	2367.06	564.197	1692.29	1584.31	912.868	1280.54	1430.02	1103.07	1476.23	1903.44	2367.06	1222.91	840.268	587.879	611.789	558.725	609.052	598.107	542.425	572.057	480.719	449.871	451.686	392.716	452.873	368.091	596.535	430.248	386.904	330.073	363.674	391.224	392.026	360.651	390.105	343.667	386.944	316.504	377.406	387.054	333.6	310.064	325.184	313.454
20180601_2x16_2_2	20180601	2	18.475	100	993.847	1445.27	451.42	1595.41	1544.27	1263.15	984.165	1097.75	1445.27	1289.94	1114.66	1135.27	671.714	908.546	668.712	607.131	464.24	459.339	561.407	440.685	470.064	387.592	413.976	374.324	344.954	293.112	393.962	340.759	361.222	297.557	336.014	309.475	323.931	354.249	319.46	268.453	273.761	275.595	270.017	285.462	261.102	260.994	224.225	277.43	295.945
20180801_2x16_1	20180801	2	20.36	83.3333	2285.66	2862.24	576.58	2184.78	1634.51	1922.75	1430.09	1371.26	1524.78	2862.24	1045.73	909.972	872.505	945.009	615.89	801.739	620.144	577.608	529.703	528.913	593.168	454.799	450.086	388.975	454.07	367.432	422.518	448.21	336.854	387.831	355.138	456.156	403.598	361.141	389.834	340.952	454.293	334.974	426.328	460.246	399.874	359.735	368.072	414.765	296.236
20180905_2x16_1	20180905	2	18.575	100	2144.39	2754.9	610.514	3799.04	2675.55	2754.9	2566.75	2015.04	2279.94	1603.52	1284.21	1166.17	1224.09	822.544	934.487	694.316	562.947	557.74	495.987	690.855	607.448	582.679	385.828	449.427	423.989	476.705	452.495	417.009	352.187	401.093	376.357	381.346	412.074	341.11	201.908	332.129	376.449	353.708	293.427	382.716	302.016	336.305	334.142	340.185	384.056
20180905_2x16_1_37um	20180905	2	19.35	100	1548.76	1846.6	297.842	1094.82	2169.63	1031.88	1578.99	1283.45	1846.6	820.437	938.603	687.214	420.434	441.397	489.432	322.035	306.156	280.398	179.124	153.416	191.76	243.415	210.372	188.792	215.198	163.235	174.002	188.007	144.127	175.506	135.104	159.54	184.032	126.722	135.831	98.7605	190.395	146.485	101.781	169.283	76.4132	171.565	127.212	84.336	103.902
20180905_2x16_3	20180905	2	18.935	125	2277.8	2929.91	652.113	2852.53	3752.57	2777.89	2565.42	2929.91	2746.08	1807.81	1568.04	1166.06	1117.73	1053.75	1072.79	765.618	670.466	594.944	575.679	420.416	430.363	571.266	491.599	512.797	556.944	406.58	450.672	486.851	367.016	419.318	352.233	358.807	431.696	343.606	402.655	309.595	424.502	365.135	341.248	328.711	386.53	307.026	312.547	345.569	353.549
20190220_2x16_1	20190220	2	22.24	76.9231	1386.96	1826.93	439.975	2070.52	1561	1383.61	1054.3	998.995	1228.18	1311.07	1826.93	1075.19	823.244	840.445	674.356	519.389	583.392	576.04	491.788	552.478	443.265	486.569	352.554	389.705	315.798	260.805	353.79	319.039	295.239	239.572	278.794	364.554	282.505	238.014	196.147	256.733	283.658	250.528	304.401	232.148	247.853	199.246	265.603	226.657	287.731
20190220_2x16_2	20190220	2	21.155	66.6667	3745.28	4536.96	791.685	3736.73	2423.35	2252.13	1974.12	1786.82	1931.98	1995	2555.19	4536.96	2416.45	1322.84	1376.02	1302.69	1223.13	1009.11	1097.44	1014.68	1237.72	1114.26	629.492	704.754	550.235	615.207	638.679	460.956	577.639	618.314	492.858	424.42	376.217	432.954	398.742	314.601	420.464	342.807	278.205	329.086	284.45	377.741	264.301	293.006	322.597
20190612_e2_2x16	20190612	2	20.225	83.3333	2440.32	2812.71	372.389	1823.35	1251.33	1621.11	1221.85	1069.06	1705.81	2812.71	1283.41	786.744	759.066	397.995	565.647	648.399	483.296	465.127	276.41	356.928	268.69	317.807	325.564	144.789	233.817	152.355	225.399	158.685	230.324	131.034	156.011	133.641	173.465	162.227	147.285	132.845	159.41	172.269	144.256	125.648	167.057	157.455	204.403	112.923	124.112
20190614_e2_2x16	20190614	2	18.575	100	2496.63	2861.06	364.424	1813.01	1385.08	1583.96	1168.41	698.01	2861.06	1846.69	1097.96	851.733	516.918	784.654	648.755	710.678	445.033	407.188	352.538	327.138	327.544	195.768	186.002	300.824	190.113	188.495	225.49	150.335	158.477	133.169	139.59	184.911	172.094	108.732	153.895	147.004	125.805	124.832	142.541	106.842	142.243	156.612	132.043	145.794	162.266
20190508_HVJE_e1_2x16_1h	20190508	2	22.135	200	6.37788	222264	263594	41329.3	296405	148588	263594	171003	162072	98676.1	119243	105351	83200.3	67705.9	77459.6	82100.2	73566.7	49664.3	28833.9	52525.7	28310.7	23892.4	24902.6	25790	33993.5	17382.8	23909.3	26944.9	19507.7	16191.9	19783.5	15332.6	15535.2	16856.8	14447.2	12101.8	25224.8	9974.65	23052.1	28814.8	23049	18468	16242.8	13745.7	16031.4
20190508_HVJE_e2_2x16_1h_mtmg	20190508	2	21.055	86.9565	3103.64	3861.3	757.656	4489.87	3861.3	3195.83	3218.95	3591.72	2204.23	2507.63	1986.42	1535.47	1123.97	1051.82	1081.8	888.459	760.694	589.488	716.019	754.516	494.989	623.304	539.497	390.652	491.706	398.912	443.773	419.474	361.582	374.714	396.902	350.116	360.168	317.934	274.404	405.746	356.498	419.274	328.682	313.125	385.307	352.045	338.652	341.713	272.804
name	date	#ofCellfused	radius	T_curv	A - Av A	peak_amplitude	amplitude_average	FFT
201800801_mtmg_HVJEfusion_4x16_R47um	20180801	4	23.06	125	1146.81	1623.82	477.004	1920.46	1601.64	1092.83	1196.67	1623.82	1107.72	1213.72	1242.42	977.478	858.691	460.152	466.663	421.407	464.653	470.181	445.616	401.096	417.904	482.771	534.655	464.633	379.431	398.959	502.721	320.855	306.329	352.42	384.307	254.987	293.238	250.704	312.364	321.616	350.426	353.834	328.435	371.467	376.646	418.846	308.014	441.724	287.544
20180711_mtmgLA_HVJEfusion_4x16_1	20180711	4	23.685	83.3333	1490.96	2226.99	736.032	3849.26	2193.92	2205.97	2107.96	1610.01	1812.21	2226.99	2016.82	1403.88	1696.45	1014.08	1237.43	955.36	961.422	688.259	548.08	675.601	684.823	692.491	692.288	470.618	636.591	516.385	606.044	409.711	607.933	672.762	443.943	484.5	639.053	590.817	524.875	449.122	381.966	465.795	346.442	550.964	465.169	447.323	404.383	458.145	492.425
20180801_4x16_1	20180801	4	26.35	100	1310.07	2263.63	953.556	2659.01	1548.23	1534.4	1401.25	1848.09	2263.63	1672.57	1407.86	1142.91	1148.12	1048.76	1251.81	804.716	1039.25	672.34	926.536	967.51	647.969	880.27	900.833	954.731	1070.6	1186.61	803.886	726.162	681.78	729.768	909.532	808.833	621.349	889.135	847	790.674	752.545	971.331	909.929	819.959	1011.3	858.243	976.46	796.02	954.173
20180815_4x16_1	20180815	4	24.95	100	1591.31	2173.16	581.849	3070.98	2499.54	2173.16	2042.47	1285.47	1777.26	1161.39	1434.82	1009.08	723.456	610.967	779.01	665.299	363.661	483.846	526.188	461.896	402.069	508.747	548.096	388.921	564.64	427.512	418.871	544.217	339.668	516.998	477.035	453.78	325.132	421.855	387.206	515.915	449.069	473.066	461.601	426.729	608.622	536.523	361.328	437.914	258.282
20180822_HVJEfusion_mtmgLA_4x16_R48um	20180822	4	24.3	83.3333	795.245	1070.88	275.635	662.486	870.914	850.755	783.939	980.873	849.04	1070.88	616.946	600.426	372.209	288.8	338.701	273.527	313.073	429.454	229.492	265.854	228.313	191.689	137.004	180.109	216.116	212.297	166.241	183.065	186.661	146.324	160.85	157.103	202.514	123.034	176.915	204.318	164.038	135.256	216.331	163.798	206.008	204.514	137.704	204.787	168.966
20180824_HVJEfusion_4x16_R53um_3	20180824	4	26.67	100	2187.24	2675.38	488.139	1899.5	1930.69	1260.03	1464.65	1716.74	2675.38	1751.2	1430.96	1086.38	932.819	652.512	670.987	765.245	633.868	578.86	445.142	452.907	431.116	369.701	414.074	337.083	271.556	364.508	299.639	288.001	247.295	277.493	237.697	266.016	234.859	235.518	260.669	299.246	302.599	205.308	269.801	266.506	191.9	231.319	256.588	238.311	272.207
20180905_4x16_1	20180905	4	23.53	100	410.306	609.057	198.752	791.997	574.335	439.526	521.474	410.288	609.057	482.781	389.491	311.733	315.629	263.582	295.372	254.972	271.762	241.788	223.407	186.338	185.331	220.313	157.965	129.787	145.604	142.391	189.432	151.577	166.744	128.737	152.99	132.708	156.173	119.11	112.625	114.633	141.614	168.543	135.722	147.565	159.815	148.226	171.858	128.148	162.355
20180905_4x16_1_44um	20180905	4	22.24	142.857	2368.05	2811.46	443.408	1396.78	1716.47	2669.76	2811.46	2072.5	1355.34	921.587	670.695	797.434	662.095	651.489	465.879	590.208	485.823	420.042	470.077	431.453	372.548	361.665	258.136	311.43	192.439	341.476	288.978	301.055	267.128	256.585	222.952	205.543	244.561	203.755	283.896	231.051	168.439	209.226	276.055	212.738	187.57	310.527	221.832	200.167	177.442
20180905_4x16_1_46um_2	20180905	4	23.065	125	1358.51	1629.39	270.875	1446.56	1381.99	1213.4	687.69	1629.39	1562.09	597.957	820.532	859.115	421.909	219.178	238.919	310.981	206.745	230.521	205.648	155.048	174.637	126.646	184.454	229.463	114.903	104.005	147.086	143.846	99.9296	152.945	171.258	183.501	107.6	175.036	180.371	127.957	168.346	117.749	183.742	152.073	90.7987	173.67	156.864	113.448	91.4823
20180905_4x16_2	20180905	4	23.27	100	2875.41	3644.26	768.844	4308.74	2992.64	3644.26	2190.28	2781.37	2856.75	1729.63	1744.49	1526.68	1120.69	892.373	874.752	920.706	995.103	818.228	823.475	624.298	548.704	547.644	536.682	666.611	611.449	457.103	546.723	567.511	486.123	463.262	549.552	569.166	630.52	499.291	462.364	400.7	373.412	524.85	589.686	488.405	439.636	459.679	408.869	372.49	509.331
20180905_4x16_3	20180905	4	22.24	142.857	3699.51	4530.64	831.131	2824.41	3648.84	4024.21	4530.64	3219.85	2060.31	1804.34	1442.13	1411.54	1285.4	1127.11	907.826	1027.53	892.256	955.464	916.286	860.124	673.918	754.503	625.446	635.716	553.553	526.104	629.324	508.733	573.994	633.779	605.374	507.401	527.392	467.528	497.157	391.847	413.324	497.227	470.237	529.27	426.81	446.401	536.461	422.027	531.164
20190220_e2_4x16_1	20190220	4	25.025	83.3333	3177.36	3630.18	452.819	1589.18	1107.65	1236.2	771.32	882.47	954.342	3630.18	2704.92	924.09	748.652	520.918	534.205	484.494	859.352	959.822	473.061	402.62	366.774	265.389	378.509	309.582	530.527	304.214	218.379	233.592	243.761	240.227	255.911	307.901	338.201	185.712	134.282	262.51	232.668	178.308	224.972	270.515	247.303	234.401	174.312	162.567	232.586
20190220_e2_4x16_2	20190220	4	25.13	100	2716.26	3031.11	314.846	1544.49	749.121	852.378	1320.88	1319.1	3031.11	1203.54	422.252	470.151	747.533	343.519	562.893	372.923	275.489	244.329	261.162	271.784	289.732	252.813	131.851	168.805	142.804	206.834	131.264	135.589	160.935	147.103	166.209	149.076	152.838	141.677	143.883	165.918	175.02	141.785	155.488	113.215	124.466	160.97	227.303	100.139	141.261
20190220_e4_4x16	20190220	4	22.19	76.9231	1354.54	1705.88	351.341	2005.47	1143	1146.82	1148.86	975.076	1282.65	1120.79	1705.88	993.016	648.451	669.443	494.635	382.2	541.486	475.955	339.86	440.346	323.993	295.234	263.136	337.96	210.292	171.552	234.143	273.102	284.285	233.74	174.303	236.242	213.009	222.893	173.72	184.456	209.804	195.59	200.763	154.059	164.49	170.519	141.205	125.841	114.981
20190220_e5_4x16	20190220	4	21.87	66.6667	1533.76	1869.76	335.999	1715.4	924.092	1043.78	847.125	1183.34	899.901	564.776	1056.45	1869.76	995.832	610.815	603.226	512.055	513.592	587.691	452.171	264.899	389.424	517.033	345.559	348.128	189.53	246.683	198.161	212.379	254.272	216.577	216.794	245.107	106.975	206.315	175.262	171.037	169.112	156.472	175.673	122.251	106.627	101.575	129.868	121.252	138.221
20190612_e5_4x16_mtmgLA	20190612	4	21.88	86.4304	1026.4	1350.18	323.774	2110.92	2214.26	1350.18	1338.72	1295.9	914.709	1078.23	732.881	582.315	562.048	399.704	438.832	346.409	267.441	284.114	280.801	288.434	301.138	232.333	259.243	248.841	185.561	240.229	195.017	226.022	196.914	204.982	182.115	200.151	177.276	200.608	213.254	164.533	202.779	196.353	192.991	162.231	170.17	177.808	208.456	206.378	183.371
20190614_e1_4x16	20190614	4	23.22	83.3333	1524.97	1869.59	344.617	1592.86	1134.43	933.633	1407.49	1470.51	1601.36	1869.59	820.814	725.789	676.089	690.945	541.548	673.794	382.203	300.558	253.505	293.878	188.998	359.057	322.259	251.886	164.875	247.104	211.171	174.654	146.076	184.885	156.755	152.844	202.548	149.987	183.288	199.202	165.286	167.876	186.013	127.877	132.266	147.202	171.174	159.275	130.024
20200212_4x16_1	20200212	4	22.55	83.3333	1420.73	1804.96	384.229	1250.61	1320.78	1340.16	701.333	1615.87	1472.07	1804.96	1201.12	1132.14	824.826	769.595	833.176	367.019	420.588	418.289	429.125	340.762	280.401	258.614	193.77	276.859	278.29	251.414	215.229	238.206	211.366	224.736	219.822	217.008	207.79	179.395	229.996	199.922	219.622	172.555	154.504	176.752	191.152	208.869	164.177	183.612	162.123
20210108_mtmg_HVJE_4x16	20210108	4	23.115	83.3333	2955.8	3761.5	805.694	4956.87	3000.82	2920.57	2731.3	2127.45	3495.8	3761.5	2571.8	2023.62	1504.28	1282.9	1326.81	940.075	904.252	689.409	805.428	830.119	758.66	748.293	630.225	609.726	474.066	572.651	488.655	452.747	486.949	446.102	443.4	448.408	475.026	499.215	401.056	366.406	416.366	372.358	375.443	436.829	370.217	434.078	378.79	388.434	407.522
20180815_4x16_2	20180815	4	23.005	0	805.047	1376.05	571.002	1598.14	1376.05	992.167	1048.81	873.771	893.779	919.958	917.955	735.797	693.593	543.475	1068.3	794.798	738.223	508.146	456.364	438.819	685.052	550.379	702.33	727.041	567.017	471.211	586.777	616.031	600.461	339.244	477.642	536.401	596.097	442.903	580.435	542.336	372.335	566.761	756.335	660.062	443.863	550.461	343.094	579.51	602.781
20190220_e1_4x16_1_1h	20190220	4	24.665	83.3333	3174.62	3547.34	372.713	2382.8	2031.68	2299.72	2276.36	2433.02	2668.92	3547.34	2716.79	2574.4	1438.83	1726.22	947.224	727.774	870.615	888.369	707.027	787.506	676.49	549.1	485.972	347.587	314.441	317.719	340.721	484.384	372.631	468.227	276.081	309.476	355.964	354.574	307.307	311.953	289.498	322.676	333.818	208.989	284.309	245.261	241.509	255.852	281.42
20190220_e1_4x16_2_1h	20190220	4	24.305	86.9565	1731.8	2017.53	285.73	2377.68	1917.07	2017.53	1765.89	1538.74	1543.27	1939.14	1458.14	759.267	890.803	770.546	593.857	678.902	520.603	466.814	394.545	383.003	446.661	408.835	384.584	313.944	427.315	214.443	307.443	296.351	243.732	263.383	269.055	309.984	291.338	220.635	261.558	231.719	235.357	244.5	232.571	216.518	247.46	192.146	195.497	292.483	238.2
20190508_HVJE_e2_4x16_1h_mtmg	20190508	4	25.595	83.3333	3450	3891.64	441.641	3535.9	2829.37	2144.4	1989.07	3019.63	3646.31	3891.64	1869.81	1765.26	1216.3	1185.09	1034.13	807.744	793.973	642.628	760.436	791.149	597.523	581.588	528.781	431.706	474.502	510.418	517.044	431.364	378.877	468.449	375.941	504.865	421.067	451.08	483.39	396.741	405.43	400.912	414.277	414.595	368.876	339.304	359.978	397.819	346.927
20200212_4x16_1_mtmg	20200212	4	22.805	83.3333	2954.27	3521.47	567.195	4445.71	3416.58	3521.47	2153.79	2904.12	2370.68	3488.97	2169.32	2124.98	1618.43	1413.19	1290.19	985.798	1080.22	1042.92	1145.68	842.777	871.853	792.316	735.504	677.098	677.227	577.668	669.007	519.957	534.046	458.34	444.349	470.321	608.568	526.96	566.827	507.822	543.045	503.506	458.043	403.755	507.004	404.483	496.042	475.547	518.099
name	date	#ofCellfused	radius	T_curv	A - Av A	peak_amplitude	amplitude_average	FFT
20180815_8x16_2_frap	20180815	8	29.915	100	1366.46	1805.28	438.821	1559.68	1215.69	797.572	950.186	1248.09	1805.28	1803.16	1117.88	605.365	675.386	746.466	434.133	701.773	514.931	369.616	359.465	425.106	340.412	269.8	306.888	362.071	295.974	312.259	323.8	371.39	325.858	284.954	375.137	218.088	302.939	305.824	258.973	300.161	314.145	279.79	297.976	199.625	250.053	233.504	275.868	270.152	252.42
20180815_8x16_3_frap	20180815	8	27.43	100	987.667	1479.16	491.489	2055.53	1646.19	1479.16	1260.57	1022.18	1114.3	1165.63	708.491	558.998	499.953	724.954	723.679	607.927	679.318	557.08	386.849	496.195	386.387	379.93	430.97	309.042	409.41	313.132	523.871	383.939	282.38	444.832	345.389	343.575	382.535	432.17	385.97	314.752	381.394	421.555	349.518	375.04	494.53	419.533	357.556	426.079	445.711
20180824_HVJEfusion_8x16_R64um	2180824	8	32.725	100	441.554	676.309	234.754	1188.49	1096.56	630.417	480.688	666.987	676.309	525.01	602.34	340.194	333.017	385.657	398.332	244.571	342.258	277.936	204.739	214.333	150.078	197.994	184.233	165.888	181.071	145.182	197.868	161.482	152.484	133.675	199.438	155.933	203.393	155.989	163.567	169.145	207.323	265.775	201.737	139.933	225.517	118.022	129.06	216.583	128.874
20180905_8x16_2	20180905	8	29.875	125	2216.2	3210.46	994.267	5148.21	4012.93	3210.46	2898.94	3107.85	2753.98	2133.77	1604.64	1517.67	1548.66	1648.55	1399.36	1295.31	931.319	1110.7	1186.33	1118.19	972.133	793.815	1005.9	894.63	847.12	959.594	883.908	887.277	682.365	689.752	725.713	666.069	738.489	707.05	699.371	789.39	674.654	523.941	608.833	660.64	704.996	599.348	526.85	607.492	572.283
20190220_e2_8x16	20190220	8	28.69	83.3333	1266.68	1645.04	378.366	1359.99	1347.62	1405.94	1025.41	1629.29	1076.58	1645.04	962.63	691.577	813.173	618.232	516.287	537.409	491.915	751.4	358.683	360.312	375.222	308.446	319.94	230.19	394.829	387.415	214.51	299.295	239.206	279.642	270.157	240.1	215.273	199.924	161.135	225.546	240.131	192.014	130.117	214.899	243.597	158.868	207.227	144.619	215.302
20190612_e5_8x16_mtmgLA	20190612	8	29.67	121.007	3046.89	4365.99	1319.1	4365.99	3824.79	3299.37	2634.29	3575.89	2684.47	2302.37	2585.11	1806.7	2162.66	1844.31	1361.22	1531.2	1319.02	1189.91	1375.34	1256.73	1258.46	1230.81	992.258	1068.24	1536.49	993.324	1051.22	944.208	1308.32	1054.02	1030.76	1062.74	865.917	851.652	892.275	823.385	774.865	799.446	744.858	864.216	868.081	770.663	951.298	795.412	891.042
20210108_mtmg_HVJE_8x16_3	20210108	8	26.06	83.3333	3929.58	4692.47	762.884	2395.97	2743.63	2619.44	2167.04	2661.07	3144.8	4692.47	2366.87	1509.57	1348.22	999.366	1312.28	1141.49	1076.18	914.03	861.611	805.27	445.711	713.113	636.642	527.966	549.968	370.492	457.338	585.842	479.682	378.143	433.97	327.759	309.538	370.385	403.275	477.849	302.65	298.501	332.762	294.009	301.672	303.855	319.479	367.648	378.321
20210108_mtmgLA_HVJE_8x16_1	20210108	8	27.505	125	1638.35	2078.63	440.284	2424.51	2364.29	2078.63	1159.36	1622.17	1007.52	1425.29	1054.77	708.347	516.176	873.484	544.838	454.057	507.48	258.251	303.092	280.118	352.348	408.894	395.51	277.11	270.661	274.985	362.228	339.859	259.407	250.647	342.631	283.022	501.422	231.739	190.155	301.911	305.174	342.044	223.978	232.741	354.192	290.825	347.346	249.551	299.704
20210115_8x16	20210115	8	30.29	125	2849.72	3920.19	1070.47	4474.68	3887.45	2583.81	3867.45	3920.19	3024.3	2143.61	2140.42	1884.54	2213.78	1408.7	1362.39	1552.21	1752.49	1264.97	1495.93	1193.98	1299.06	943.209	1195.77	1099.55	921.381	842.429	821.98	746.112	840.77	946.194	876.964	674.031	675.126	679.804	581.664	607.184	646.433	640.345	608.867	581.864	568.701	539.428	567.639	506.036	562.395
20180905_8x16_1	20180905	8	29.1	83.3333	1214.42	1631.18	416.761	1515.01	1213.32	1187.01	1408.98	1051.58	1249.58	1631.18	1372.24	1005.51	794.85	694.228	588.149	732.166	940.732	692.289	799.035	672.221	488.283	479.881	509.182	600.397	569.355	560.625	543.71	447.772	385.464	441.404	424.882	449.12	391.3	454.273	366.776	409.692	374.743	397.87	343.826	414.633	393.351	330.632	322.29	312.835	344.372
20180905_8x16_3	20180905	8	29.98	100	2040	2950.21	910.207	3584.56	2819.98	2738.3	2395.85	2051.72	2950.21	1636.77	1745.15	1311.38	949.98	1629.94	1175.96	1348.6	1340.82	990.977	962.668	1468.02	1156.84	1139.81	921.224	1134.75	1258.05	913.547	801.921	944.567	753.964	788.889	1003.48	784.248	715.528	705.606	870.682	708.654	788.562	715.431	813.412	799.394	697.215	1059.84	806.841	987.728	770.398
[truncated: 17 more columns]

## Sheet: Fig3-G&L
name	date	#ofCellfused	radius	T_curv	average velo	Std Dev	CV	velocity1	velocity2	velocity3	velocity4	velocity5	velocity6	velocity7	velocity8	velocity9	velocity10	velocity11	velocity12	velocity13	velocity14	velocity15	velocity16
20180905_1x16_1_27um	20180905	1	13.47	83.3333	0.358063	0.121173	0.338412	0.416673	0.449997	0.412696	0.457829	0.202826	0.126046	0.455444	0.437501	0.37838	0.24324
20190612_e2_1x16	20190612	1	14.295	66.6667	0.473851	0.144638	0.30524	0.577786	0.602574	0.465524	0.284317	0.398146	0.661023	0.32759
20190612_e5_1x16	20190612	1	13.26	76.9231	0.415352	0.0799424	0.192469	0.340655	0.494688	0.383331	0.391895	0.491074	0.305825	0.5
20190614_e1_1x16_1	20190614	1	15.74	76.9231	0.506573	0.0682994	0.134826	0.458326	0.407137	0.478729	0.56666	0.558827	0.569759
20190614_e1_1x16_2	20190614	1	14.5	83.3333	0.435666	0.11979	0.274958	0.303025	0.275366	0.53226	0.55769	0.5	0.445656
20190614_e2_1x16_2	20190614	1	12.745	76.9231	0.437806	0.0953422	0.217773	0.354164	0.364286	0.564512	0.346152	0.522727	0.474997
20180822_HVJEfusion_mtmgLA_1x16_R27um	20180822	1	14.42	55.5556	0.513899	0.111526	0.21702	0.391304	0.411758	0.535716	0.431375	0.509995	0.657152	0.659993
20180822_HVJEfusion_mtmgLA_1x16_R28um_2	20180822	1	14.365	55.5556	0.412444	0.0649574	0.157494	0.474997	0.377777	0.316331	0.446424	0.517856	0.400003	0.360293	0.405876
20180822_HVJEfusion_mtmgLA_1x16_R28um	20180822	1	14.255	55.5556	0.526423	0.0769632	0.1462	0.573524	0.543479	0.589038	0.426226	0.636369	0.540821	0.425368	0.47656
20180822_HVJEfusion_mtmgLA_1x16_R29um	20180822	1	14.96	58.8235	0.531011	0.127629	0.240352	0.48718	0.586543	0.459355	0.57559	0.526319	0.696439	0.750002	0.367649	0.508768	0.352267
20180822_HVJEfusion_mtmgLA_1x16_R31um	20180822	1	15.82	62.5	0.42119	0.138375	0.328532	0.20312	0.387504	0.356252	0.475611	0.5	0.604654
20190508_HVJE_e1_1x16_1_1h	20190508	1	14.45	76.9231	0.373824	0.0994581	0.266056	0.241075	0.432427	0.409085	0.519995	0.324567	0.315794
name	date	#ofCellfused	radius	T_curv	average velo	Std Dev	CV	velocity1	velocity2	velocity3	velocity4	velocity5	velocity6	velocity7	velocity8	velocity9	velocity10	velocity11	velocity12	velocity13	velocity14	velocity15	velocity16
20190612_e2_2x16	20190612	2	20.225	83.3333	0.447848	0.0880138	0.196526	0.403853	0.398873	0.472215	0.405412	0.61703	0.389702
20190614_e2_2x16	20190614	2	18.575	100	0.568309	0.0993397	0.174799	0.51219	0.462503	0.636986	0.525309	0.704557
201800801_mtmgLA_HVJEfusion_2x16_R36um	20180801	2	18.52	76.9231	0.637198	0.1253	0.196643	0.812484	0.717961	0.549994	0.509799	0.59575
201800801_mtmgLA_HVJEfusion_2x16_R37um	20180801	2	18.145	83.3333	0.353772	0.0842292	0.238089	0.23134	0.388889	0.437501	0.304878	0.406252
20180905_2x16_1_37um	20180905	2	19.35	100	0.32015	0.107073	0.334446	0.356252	0.36905	0.423731	0.327777	0.197914	0.185839	0.27647	0.508058	0.236264
201800801_mtmg_HVJEfusion_2x16_R36um	20180801	2	17.71	83.3333	0.412993	0.0504758	0.12222	0.455364	0.426467	0.357147
201800801_mtmg_HVJEfusion_2x16_R37um	20180801	2	18.415	100	0.310612	0.0238722	0.0768553	0.277177	0.311828	0.303575	0.343281	0.317199
20180601_2x16_1_1	20180601	2	19.145	142.857	0.386008	0.0978939	0.253606	0.509088	0.241806	0.355069	0.405803	0.418273
20180601_2x16_1_3	20180601	2	18.99	83.3333	0.526541	0.0821847	0.156084	0.559514	0.463768	0.637926	0.429825	0.541674
20180601_2x16_2_1	20180601	2	18.32	66.6667	0.481843	0.103647	0.215106	0.538969	0.601697	0.5	0.424241	0.305884	0.520267
20180601_2x16_2_2	20180601	2	18.475	100	0.406063	0.0918037	0.226082	0.361847	0.401407	0.558827	0.315379	0.392854
20180801_2x16_1	20180801	2	20.36	83.3333	0.409369	0.0787948	0.192478	0.459452	0.404257	0.333332	0.300003	0.400003	0.43104	0.537499
20180905_2x16_1	20180905	2	18.575	100	0.346955	0.0421977	0.121623	0.33491	0.304603	0.405167	0.34314
20180905_2x16_3	20180905	2	18.935	125	0.48329	0.08842	0.182954	0.366669	0.532614	0.444452	0.472727	0.599991
20190220_2x16_1	20190220	2	22.24	76.9231	0.524289	0.0967635	0.184561	0.576077	0.371617	0.514287	0.588892	0.635409	0.459452
20190220_2x16_2	20190220	2	21.155	66.6667	0.556946	0.1361	0.244369	0.774986	0.474134	0.557964	0.560971	0.416673
20190508_HVJE_e2_2x16_1h_mtmg	20190508	2	21.055	86.9565	0.418207	0.0804593	0.192391	0.333332	0.338704	0.444452	0.45455	0.519995
20190508_HVJE_e1_2x16_1h	20190508	2	22.135	200	0.423937	0.0653867	0.154237	0.350741	0.401967	0.422084	0.368416	0.480002	0.520412
name	date	#ofCellfused	radius	T_curv	average velo	Std Dev	CV	velocity	velocity1	velocity2	velocity3	velocity4	velocity5	velocity6	velocity7	velocity8	velocity9	velocity10	velocity11	velocity12	velocity13	velocity14	velocity15	velocity16
20180822_HVJEfusion_mtmgLA_4x16_R48um	20180822	4	24.3	83.3333	0.516933	0.110174	0.21313	0.428567	0.683339	0.489995	0.418184	0.521741	0.424526	0.652178
20180905_4x16_1_44um	20180905	4	22.24	142.857	0.48862	0.217977	0.446107	0.449997	0.55922	0.463768	0.279761	0.406252	0.220182	0.433327	0.615382	0.969687
20190614_e1_4x16	20190614	4	23.22	83.3333	0.415468	0.0988253	0.237865	0.282898	0.530309	0.328764	0.360001	0.349207	0.458326	0.551733	0.462503
20180824_HVJEfusion_4x16_R53um_3	20180824	4	26.67	100	0.380178	0.058194	0.15307	0.335227	0.364406	0.355555	0.465524
20180905_4x16_1_46um_2	20180905	4	23.065	125	0.363398	0.0795557	0.218922	0.34782	0.269661	0.349402	0.376627	0.508626	0.287234	0.404415
20190220_e2_4x16_1	20190220	4	25.025	83.3333	0.453331	0.0734176	0.161952	0.401106	0.407761	0.380429	0.488373	0.412784	0.373789	0.507686	0.566182	0.57628	0.536241	0.443749	0.429355	0.369562
20190220_e2_4x16_2	20190220	4	25.13	100	0.365373	0.0446278	0.122143	0.393334	0.437501	0.409522	0.272156	0.333332	0.338233	0.338704	0.377557	0.344258	0.375001	0.320982	0.333332	0.349467	0.401522	0.437501	0.383566
20190220_e4_4x16	20190220	4	22.19	76.9231	0.443668	0.0910924	0.205317	0.386904	0.387504	0.45455	0.351849	0.478261	0.602938
20190220_e5_4x16	20190220	4	21.87	66.6667	0.600544	0.147724	0.245984	0.794109	0.666664	0.5	0.434521	0.528403	0.5886	0.588226	0.451214	0.88195	0.71127	0.461031
20200212_4x16_1	20200212	4	22.55	83.3333	0.503215	0.0710313	0.141155	0.509426	0.405412	0.467221	0.590917	0.543099
201800801_mtmg_HVJEfusion_4x16_R47um	20180801	4	23.06	125	0.506683	0.0484267	0.0955761	0.561543	0.469876	0.488629
20210108_mtmg_HVJE_4x16	20210108	4	23.115	83.3333	0.430089	0.0629591	0.146386	0.440484	0.384052	0.326929	0.470583	0.410252	0.519995	0.458326
20190612_e5_4x16_mtmgLA	20190612	4	21.88	86.4304	0.336538	0.100087	0.297401	0.198277	0.294123	0.469137	0.375001	0.346152
20180815_4x16_2	20180815	4	23.005	0	0.519989	0.0910861	0.175169	0.460321	0.484381	0.434215	0.658535	0.562491
20190220_e1_4x16_1_1h	20190220	4	24.665	83.3333	0.478814	0.0511535	0.106834	0.433679	0.52831	0.432427	0.471704	0.423072	0.545463	0.517042
20190220_e1_4x16_2_1h	20190220	4	24.305	86.9565	0.432215	0.0755674	0.174838	0.333332	0.415388	0.465524	0.409085	0.537744
20190508_HVJE_e2_4x16_1h_mtmg	20190508	4	25.595	83.3333	0.42108	0.0652259	0.154902	0.303372	0.418703	0.407688	0.493325	0.44339	0.459999
20200212_4x16_1_mtmg	20200212	4	22.805	83.3333	0.467437	0.0735263	0.157297	0.481127	0.506571	0.429825	0.356475	0.456147	0.574475
20180711_mtmgLA_HVJEfusion_4x16_1	20180711	4	23.685	83.3333	0.410483	0.0544907	0.132748	0.423911	0.512816	0.363631	0.400003	0.344824	0.430235	0.39796
20180815_4x16_1	20180815	4	24.95	100	0.420166	0.0971486	0.231215	0.346152	0.349311	0.575002	0.455364	0.375001
20180905_4x16_1	20180905	4	23.53	100	0.496737	0.0648827	0.130618	0.509266	0.425925	0.472215	0.579542
20180905_4x16_2	20180905	4	23.27	100	0.381	0.0803648	0.210931	0.427267	0.317077	0.275287	0.462956	0.422413
20180905_4x16_3	20180905	4	22.24	142.857	0.396608	0.167895	0.423328	0.311319	0.587498	0.161621	0.513515	0.409085
name	date	#ofCellfused	radius	T_curv	average velo	Std Dev	CV	velocity	velocity1	velocity2	velocity3	velocity4	velocity5	velocity6	velocity7	velocity8	velocity9	velocity10	velocity11	velocity12	velocity13	velocity14	velocity15	velocity16
20180815_8x16_2_frap	20180815	8	29.915	100	0.426336	0.0654249	0.153459	0.418599	0.447366	0.470583	0.414283	0.5	0.294123	0.4394
20180824_HVJEfusion_8x16_R64um	2180824	8	32.725	100	0.489795	0.14822	0.302617	0.590269	0.676476	0.327104	0.493584	0.361541
20180815_8x16_3_frap	20180815	8	27.43	100	0.382894	0.147683	0.385701	0.271433	0.260417	0.397732	0.388889	0.318179	0.660711
20190220_e2_8x16	20190220	8	28.69	83.3333	0.486033	0.164441	0.338334	0.661766	0.395004	0.442534	0.390249	0.864875	0.45455	0.552178	0.337203	0.377352	0.384621
20210108_mtmg_HVJE_8x16_3	20210108	8	26.06	83.3333	0.468735	0.0364185	0.0776953	0.434582	0.484128	0.437501	0.476743	0.537311	0.440298	0.470583
20210108_mtmgLA_HVJE_8x16_1	20210108	8	27.505	125	0.457789	0.0672317	0.146862	0.354649	0.525639	0.530309	0.449997	0.437501	0.508466	0.39796
20190612_e5_8x16_mtmgLA	20190612	8	29.67	121.007	0.443856	0.124884	0.281362	0.599991	0.5	0.424241	0.436716	0.258335
20180905_8x16_1	20180905	8	29.1	83.3333	0.549267	0.113952	0.207461	0.425007	0.489995	0.717747	0.509426	0.60416
20180905_8x16_3	20180905	8	29.98	100	0.416523	0.0728429	0.174883	0.365851	0.5	0.383719
20180905_8x16_2	20180905	8	29.875	125	0.522288	0.088537	0.169518	0.666664	0.524392	0.428567	0.483047	0.508768
20210115_8x16	20210115	8	30.29	125	0.409744	0.0749575	0.182937	0.481817	0.461532	0.449997	0.397262	0.275002	0.392854

## Sheet: Fig3-H-I&K
					Frequency	0.00165289	0.00330579	0.00495868	0.00661157	0.00826446	0.00991736	0.0115702	0.0132231	0.014876	0.0165289	0.0181818	0.0198347	0.0214876	0.0231405	0.0247934	0.0264463	0.0280992	0.0297521	0.031405	0.0330579	0.0347107	0.0363636	0.0380165	0.0396694	0.0413223	0.0429752	0.0446281	0.046281	0.0479339	0.0495868	0.0512397	0.0528926	0.0545455	0.0561983	0.0578512	0.0595041	0.061157	0.0628099	0.0644628	0.0661157	0.0677686	0.0694215	0.0710744	0.0727273
					Period (s)	605	302.5	201.667	151.25	121	100.833	86.4286	75.625	67.2222	60.5	55	50.4167	46.5385	43.2143	40.3333	37.8125	35.5882	33.6111	31.8421	30.25	28.8095	27.5	26.3043	25.2083	24.2	23.2692	22.4074	21.6071	20.8621	20.1667	19.5161	18.9063	18.3333	17.7941	17.2857	16.8056	16.3514	15.9211	15.5128	15.125	14.7561	14.4048	14.0698	13.75
name	date	nucleus	class	r	T_curv10	FFT
200306_20minCytD10uM_1hafter_shapechange_c1	200306	Yes	Mechanical Control	16.435	75.625	2838.85	1465.08	1990.58	1468.78	1283.78	1374.32	1707.45	5470.07	3059.93	1542.42	1453.36	912.018	768.244	623.753	749.452	1265.83	810.783	563.387	609.345	474.464	420.299	457.948	495.444	649.011	464.638	456.691	411.381	288.018	298.606	299.262	264.406	312.616	309.93	267.125	235.065	233.599	257.416	203.429	243.501	162.951	182.228	236.607	218.16	200.671
200306_20minCytD10uM_1hafter_shapechange_c2	200306	Yes	Mechanical Control	17.285	121	2662.62	2328.68	1854.86	1938.02	2363.41	2343.54	1620.52	1875.46	1784.31	1694.69	1540.86	975.468	1032.18	863.57	760.345	891.083	921.282	669.335	449.75	782.369	637.519	560.754	468.547	467.226	377.328	469.664	394.768	415.003	488.103	314.637	435.706	449.708	345.709	371.337	430.705	332.543	380.899	373.032	277.237	272.616	306.628	238.955	414.863	334.281
20200302_mtmgLA_frag_cont_1_1,tif	200302	Yes	Mechanical Control	14.5	86.4286	2984.59	2768.3	2757.55	2165.75	1612.01	1930.42	2898.55	1674.07	1120.87	1224.04	877.187	697.8	637.97	664.145	499.593	739.412	411.998	370.145	341.469	361.897	310.111	309.599	412.792	308.222	326	272.999	297.503	257.185	389.196	239.762	270.305	213.53	219.09	221.986	286.201	195.194	262.698	267.267	250.838	224.482	199.432	244.158	227.845	203.603
20200302_mtmgLA_frag_cont_1_2_cleaved,tif	200302	Yes	Mechanical Control	13.83	86.4286	1940.8	990.102	959.716	886.921	467.564	546.342	614.974	511.172	480.244	280.785	328.888	328.156	346.813	312.343	345.825	322.001	262.397	249.893	300.277	257.425	256.497	330.409	273.172	271.277	285.846	270.664	301.776	271.201	282.192	279.595	312.636	263.898	264.577	265.259	274.696	243.746	281.354	260.172	272.841	271.553	270.026	259.2	264.41	281.946
20200302_mtmgLA_frag_cont_2,tif	200302	Yes	Mechanical Control	15	86.4286	2715.73	1322.1	1015.74	1097.93	763.156	1030.11	1041.38	962.653	682.696	558.87	543.25	384.745	588.48	528.705	373.797	224.884	343.859	311.713	353.115	330.433	219.418	295.674	242.91	177.828	177.224	290.468	164.455	182.643	248.241	137.939	220.537	206.931	151.479	185.701	174.088	243.762	143.366	189.544	230.94	189.549	145.092	267.297	143.454	251.682
20200513_cytD10_shapechange_1	200513	Yes	Mechanical Control	13.93	100.833	2909.72	2209.78	2616.55	2341.64	1708.22	2304.48	1988.6	1924.48	1156.42	1340.35	802.445	771.44	861.514	835.572	681.384	708.66	492.925	572.58	464.085	396.503	428.034	529.213	381.306	345.588	391.985	356.533	459.08	304.172	231.285	302.94	332.617	259.129	258.901	286.664	232.486	316.363	208.972	277.355	266.514	209.399	300.146	328.009	172.832	293.195
name	date	nucleus	class	r	T_curv10	FFT
200306_20minCytD10uM_1hafter_f2_wNucl	200306	Yes	fragmented	14.76	60.5	2682.04	1749.75	2169.39	2184.36	2191.59	2175.93	2167.19	1997.86	1089.7	1244.18	1195.34	1080.51	928.881	704.077	596.167	630.034	514.585	452.589	727.891	529.731	542.777	456.961	467.472	535.518	487.368	491.421	476.554	519.328	398.939	309.219	383.062	353.751	415.357	393.481	296.69	300.8	335.96	368.481	435.818	316.05	378.996	333.961	276.441	326.236
200306_40minCytD10uM_1hafter_f3_wNucl	200306	Yes	fragmented	12.025	100.833	3026.54	2074.91	1891.99	1876.05	1873.71	1874.15	1205.31	737.712	693.781	672.205	434.354	378.422	399.355	519.789	309.529	338.989	240.17	319.506	289.643	232.714	283.373	226.558	265.308	190.725	227.761	183.831	212.561	222.616	167.628	204.59	150.733	171.191	206.971	243.092	159.997	170.553	215.986	169.689	175.917	126.475	214.015	232.676	186.886	168.689
200306_40minCytD10uM_1hafter_f4_wNucl	200306	Yes	fragmented	12.59	100.833	2275.95	1694.59	943.645	1553.43	1290.27	2053.91	1555.43	1503.46	1381.67	1269.54	914.295	970.018	639.72	821.869	833.944	705.806	672.518	665.894	569.851	431.179	359.616	550.11	503.443	466.778	406.597	438.933	400.027	401.756	351.32	375.519	431.775	358.56	435.797	340.904	369.671	425.634	397.31	361.807	392.939	404.133	501.273	422.785	347.087	350.073
20200205_fragmented_e10_1	200205	Yes	fragmented	12.485	67.2222	1650.65	1447.36	786.022	693.513	917.825	1455.25	696.826	1326.2	2056.79	1284.65	857.509	664.434	523.778	674.701	675.705	541.904	629.313	612.745	855.032	424.069	444.732	393.066	420.321	380.891	534.389	373.986	425.902	378.306	435.777	417.355	347.194	278.468	290.958	395.689	319.64	258.104	300.402	270.173	239.234	331.241	366.092	279.129	256.091	254.936
20200205_fragmented_e2_2_1	200205	Yes	fragmented	10.735	121	1890.03	956.467	937.678	712.897	815.177	423.414	274.754	369.748	345.308	406.329	320.024	357.85	262.204	266.924	306.028	215.902	283.492	199.899	220.553	221.536	196.313	211.095	196.726	136.013	153.515	142.26	135.522	166.707	157.871	166.585	180.209	140.742	231.01	97.7038	147.479	214.192	188.265	143.023	161.02	107.4	106.267	165.188	146.422	117.029
20200205_fragmented_e5_2	200205	Yes	fragmented	10.835	100.833	1950.53	1395.54	885.806	842.214	693.338	1009.19	846.63	494.387	483.073	574.737	585.069	521.363	428.774	403.905	435.192	273.173	178.802	284.979	207.77	268.451	208.164	365.684	193.606	225.215	231.347	204.849	197.039	279.122	244.583	303.282	241.736	205.396	134.129	154.641	204.886	143.076	206.844	173.772	224.12	127.419	211.361	188.511	152.602	158.079
20200513_fragmented_1	200513	Yes	fragmented	14.345	86.4286	2881.22	1598.34	1499.94	958.244	1427.03	1149.25	1901.19	888.879	933.253	652.202	446.73	430.019	361.689	383.546	311.942	318.932	270.446	274.477	291.125	305.979	204.224	201.499	190.176	222.708	185.29	161.918	193.555	173.656	169.994	135.788	115.891	129.992	153.929	159.266	148.206	110.338	164.578	191.249	103.873	141.562	140.342	143.825	126.222	117.192
20200513_fragmented_2	200513	Yes	fragmented	14.24	100.833	2669.46	2029.2	1846.64	2132.32	1459.04	1859.15	1037.81	993.623	854.207	597.412	799.885	634.143	510.48	571.586	358.671	228.998	301.294	369.34	265.248	236.17	266.273	251.009	248.332	167.797	166.227	242.597	269.345	111.288	187.172	163.749	165.168	203.218	143.606	191.219	167.52	90.6834	165.717	135.263	121.78	166.98	143.873	163.327	110.975	113.102
name	date	nucleus	class	r	T_curv10	FFT
200306_20minCytD10uM_1hafter_f1_nonucl	200306	No	fragmented	10.99	86.4286	3733.96	1906.96	1765.99	1634.06	1091.23	983.595	1211.93	731.666	709.375	521.132	1118.9	741.659	909.523	846.236	862.221	668.44	573.363	549.698	414.247	458.189	308.346	356.52	352.286	266.483	297.115	283.383	324.203	313.587	290.12	255.238	192.252	221.628	284.853	253.677	257.056	288.245	222.341	176.416	197.497	212.704	162.908	194.114	192.971	208.214
20200205_fragmented_e6_1	200205	No	fragmented	15.84	86.4286	3912.57	2529.29	2282	1663.82	1577.15	1179.95	1588.09	1239.13	882.084	955.033	1168.19	1015.92	1093.4	742.578	741.588	900.109	768.526	525.781	638.945	530.066	593.241	583.229	606.452	582.636	368.734	443.004	437.795	506.428	273.533	319.207	319.01	407.865	301.279	389.677	340.907	300.595	272.358	271.45	238.07	280.566	207.063	274.845	295.066	301.034
20200205_fragmented_e5_1	200205	No	fragmented	12.18	100.833	4381.52	2531.22	1974.39	1770.03	1781.54	1711.23	1141.58	1137.4	887.499	966.284	909.447	619.708	554.829	548.091	514.542	393.502	390.213	315.429	254.691	283.604	393.953	258.512	249.573	214.007	319.315	348.653	298.822	311.82	285.729	302.016	272.724	271.468	203.185	217.089	241.31	200.518	195.119	224.333	274.58	202.233	171.724	197.428	174.061	240.784
20200205_fragmented_ediff_2_2	200205	No	fragmented	7.69	86.4286	1543.94	921.026	588.2	1097.72	412.97	349.601	829.863	526.38	540.564	390.555	408.297	332.953	248.379	284.003	164.731	181.35	328.72	189.897	244.457	142.874	152.184	117.846	135.842	171.612	147.336	162.924	115.851	141.331	128.794	76.0169	132.612	179.479	69.3619	81.3301	100.488	138.666	67.6225	108.599	70.2222	95.3108	109.157	93.4991	101.015	98.4109
[truncated: 15 more columns]

## Sheet: Fig3-J&L
name	date	nucleus	class	r	T_curv10	average_velo	vel1	vel2	vel3	vel4	vel5	vel6	vel7	vel8
200306_20minCytD10uM_1hafter_shapechange_c1	200306	Yes	Mechanical Control	16.435	76.9231	0.614144	0.629037	0.599991	0.613629	0.779398	0.509621	0.553186
200306_20minCytD10uM_1hafter_shapechange_c2	200306	Yes	Mechanical Control	17.285	76.9231	0.509423	0.45522	0.586212	0.714286	0.472215	0.405412	0.593328	0.33929
20200302_mtmgLA_frag_cont_1_1.tif	200302	Yes	Mechanical Control	14.5	83.3333	0.464441	0.423072	0.467385	0.48276	0.5	0.448987
20200302_mtmgLA_frag_cont_1_2_cleaved.tif	200302	Yes	Mechanical Control	13.83	86.2069	0.356423	0.512816	0.254235	0.288233	0.336201	0.390629
20200302_mtmgLA_frag_cont_2.tif	200302	Yes	Mechanical Control	15	86.9565	0.496734	0.690901	0.428567	0.432686	0.434781
20200513_cytD10_shapechange_1	200513	Yes	shape_conrol	13.93	100	0.437859	0.0601027	5	0.424241	0.428567	0.474997	0.510423	0.351067
name	date	nucleus	class	r	T_curv10	average_velo	vel1	vel2	vel3	vel4	vel5	vel6	vel7	vel8
200306_20minCytD10uM_1hafter_f2_wNucl	200306	Yes	fragmented	14.76	60.6061	0.450708	0.584206	0.312495	0.596765	0.378792	0.380002	0.453706	0.448987
200306_40minCytD10uM_1hafter_f3_wNucl	200306	Yes	fragmented	12.025	100	0.36189	0.35	0.249999	0.351067	0.480002	0.37838
200306_40minCytD10uM_1hafter_f4_wNucl	200306	Yes	fragmented	12.59	100	0.426904	0.55556	0.509995	0.440003	0.352463	0.359644	0.343756
20200205_fragmented_e10_1	200205	Yes	fragmented	12.485	66.6667	0.492063	0.398146	0.624996	0.473687	0.471423
20200205_fragmented_e2_2_1	200205	Yes	fragmented	10.735	125	0.46602	0.536579	0.455556	0.488629	0.55406	0.391304	0.369994
20200205_fragmented_e5_2	200205	Yes	fragmented	10.835	100	0.43447	0.549994	0.357147	0.342857	0.5	0.431817	0.425007
20200513_fragmented_1	200513	Yes	fragmented	14.345	83.3333	0.362311	0.0952358	6	0.416673	0.35211	0.201922	0.32203	0.477276	0.403853
20200513_fragmented_2	200513	Yes	fragmented	14.24	100	0.37874	0.0940276	5	0.5	0.254104	0.409085	0.321426	0.409085
name	date	nucleus	class	r	T_curv10	average_velo	vel1	vel2	vel3	vel4	vel5	vel6	vel7	vel8
200306_20minCytD10uM_1hafter_f1_nonucl	200306	No	fragmented	10.99	83.3333	0.532909	0.38572	0.67858	0.39516	0.693548	0.61112	0.433327
20200205_fragmented_e6_1	200205	No	fragmented	15.84	83.3333	0.558187	0.690469	0.644736	0.583339	0.551017	0.481127	0.398431
20200205_fragmented_e5_1	200205	No	fragmented	12.18	100	0.334802	0.287037	0.304351	0.279074	0.468744
20200205_fragmented_ediff_2_2	200205	No	fragmented	7.69	86.9565	0.392176	0.360001	0.372553	0.414636	0.340004	0.473687

## Sheet: Fig4-A-C
measure ID	stage	Date and time tension measure	Rp = pipette radius (µm)	Pc (Pa)	Rc = cell curvature radius (µm)	gcm = surface tension cell-medium (pN/µm)	Average gcm
dh1_dp1_zyg_e5	zygote	2021-03-15 15:17:00	15.959	96.7	37.665	1338.94
dh1_dp2_zyg_e8	zygote	2021-03-15 15:30:00	15.959	96.7	34.6675	1429.83
dh1_dp3_zyg_e10	zygote	2021-03-15 15:38:00	15.959	110	36.13	1572.2
dh1_dp4_zyg_e13	zygote	2021-03-15 15:52:00	15.959	107.5	36.288	1531.2
dh1_dp4_zyg_e16	zygote	2021-03-15 16:01:00	15.959	75.2	33.535	1144.91
dh1_dp5_zyg_e17	zygote	2021-03-15 16:08:00	15.959	90	36.857	1266.58
dh1_dp5_zyg_e18	zygote	2021-03-15 16:13:00	15.959	100	36.207	1426.88
dh1_dp5_zyg_e20	zygote	2021-03-15 16:18:00	15.959	129	33.858	1947.14
dh1_dp7_zyg_e22	zygote	2021-03-15 16:30:00	15.959	129	38.714	1751.28
dh1_dp7_zyg_e24	zygote	2021-03-15 16:43:00	15.959	85	38.397	1160.67
dh1_dp8_zyg_e26	zygote	2021-03-15 16:51:00	15.959	85.2	34.509	1264.75
dh1_dp9_zyg_e28	zygote	2021-03-15 16:59:00	15.959	70	36.29	1213.51
dh1_dp9_zyg_e29	zygote	2021-03-15 17:01:00	15.959	110	37.9925	1513.5
dh1_dp9_zyg_e31	zygote	2021-03-15 17:07:00	15.959	107.5	38.072	1476.87
dh1_zyg_e2	zygote	2021-03-22 14:32:00	16.159	107.5	35.5625	1591.86
dh1_zyg_e4	zygote	2021-03-22 14:42:00	16.159	115	38.232	1609.34
dh1_zyg_e5	zygote	2021-03-22 14:44:00	16.159	70	36.29	1019.54
dh1_zyg_e6	zygote	2021-03-22 14:46:00	16.159	50	36.693	721.879
dh1_zyg_e7	zygote	2021-03-22 14:50:00	16.159	65	36.29	946.715
dh1_zyg_e9	zygote	2021-03-22 14:55:00	16.159	100	35.8875	1469.72
dh1_zyg_e11	zygote	2021-03-22 15:04:00	16.159	125	36.6965	1804.56
dh1_zyg_e13	zygote	2021-03-22 15:11:00	16.159	64.5	36.2075	941.154
dh1_zyg_e14	zygote	2021-03-22 15:14:00	16.159	135	36.857	1942.27
dh1_zyg_e16	zygote	2021-03-22 15:05:59	16.159	100	36.531	1448.81
dh1_zyg_e17	zygote	2021-03-22 15:05:59	16.159	107.5	37.2605	1533.66
dh1_zyg_e18	zygote	2021-03-22 15:05:59	16.159	182.7	36.6145	2642.2
dh1_zyg_e19	zygote	2021-03-22 15:31:00	16.159	86	37.2605	1226.93
dh1_zyg_e20	zygote	2021-03-22 15:33:00	16.159	125	36.13	1827.1
dh1_zyg_e23	zygote	2021-03-22 15:42:00	16.159	100	36.939	1436.23
dh1_zyg_e25	zygote	2021-03-22 15:48:00	16.159	90	37.667	1273.47
dh2_zyg_e26	zygote	2021-03-22 16:05:00	16.159	107.5	37.182	1536.14
dh2_zyg_e27	zygote	2021-03-22 16:09:00	16.159	100	35.478	1483.74
dh2_zyg_e30	zygote	2021-03-22 16:16:00	16.159	100	36.453	1451.28
dh2_zyg_e31	zygote	2021-03-22 16:18:00	16.159	90	36.045	1318.03
dh2_e31	zygote	2021-03-31 14:17:00	18.234	80	37.665	1413.79
dh2_e33	zygote	2021-03-31 14:22:00	18.234	12	38.2355	209.14
dh2_e34	zygote	2021-03-31 14:24:00	18.234	82	29.565	1950.63
dh2_e35	zygote	2021-03-31 14:27:00	18.234	100	37.71	1765.26
dh2_e36	zygote	2021-03-31 14:31:00	18.234	100	34.9085	1908.67
dh2_e37	zygote	2021-03-31 14:36:00	18.234	70	36.6965	1268.48
dh2_e40	zygote	2021-03-31 14:41:00	18.234	40	37.667	706.86
dh2_e41	zygote	2021-03-31 14:44:00	18.234	72	37.0975	1290.94
dh2_e42	zygote	2021-03-31 14:47:00	18.234	45	36.366	822.838
dh2_e43	zygote	2021-03-31 14:50:00	18.234	140	35.48	2625.88
dh2_e45	zygote	2021-03-31 14:56:00	18.234	110	38.313	1913.59
dh2_e46	zygote	2021-03-31 14:59:00	18.234	160	42.362	2561.1
dh2_e47	zygote	2021-03-31 15:02:00	18.234	110	37.9925	1928.36
dh2_e48	zygote	2021-03-31 15:06:00	18.234	120	34.9085	2290.4
dh2_e49	zygote	2021-03-31 15:08:00	18.234	65	37.3435	1158.06
dh2_e50	zygote	2021-03-31 15:16:00	18.234	120	36.6145	2179.36
dh2_e52	zygote	2021-03-31 15:21:00	18.234	110	37.3435	1959.79
dh1_e2	zygote	2021-03-31 15:52:00	18.234	80	36.532	1456.17
dh1_e3	zygote	2021-03-31 15:55:00	18.234	120	37.4235	2133.6
dh1_e6	zygote	2021-03-31 16:02:00	18.234	125	35.804	2322.32
dh1_e7	zygote	2021-03-31 16:06:00	18.234	145	36.857	2616.32
dh1_e8	zygote	2021-03-31 16:09:00	18.234	105	36.775	1898.72
dh1_e9	zygote	2021-03-31 16:11:00	18.234	107.5	35.321	2025.94
dh1_e10	zygote	2021-03-31 16:18:00	18.234	87	29.5685	2069.18
dh1_e11	zygote	2021-03-31 16:21:00	18.234	70	34.1015	1371.56
dh1_e13	zygote	2021-03-31 16:28:00	18.234	105	36.366	1919.96
measure ID	Developmental cell stage	Date and time tension measure	Rp = pipette radius (µm)	Pc (Pa)	Rc = cell curvature radius (µm)	gcm = surface tension cell-medium (pN/µm)	Average gcm
dh1_dp1_2c_e5c1	2cell	2021-03-16 12:00:00	10.245	40	27.461	326.833	323.319
dh1_dp1_2c_e5c2	2cell	2021-03-16 12:00:00	10.245	40	28.514	319.805
dh1_dp4_2c_e13c1	2cell	2021-03-16 12:20:00	10.245	40	28.109	322.41	304.708
dh1_dp4_2c_e13c2	2cell	2021-03-16	10.245	35	27.297	287.005
dh1_dp5_2c_e17c1	2cell	2021-03-16 12:33:00	10.245	80	28.352	652.482	672.872
dh1_dp5_2c_e17c2	2cell	2021-03-16 12:35:00	10.245	85	27.545	693.262
dh1_dp5_2c_e20c1	2cell	2021-03-16 12:47:00	10.245	40	27.461	326.833	366.258
dh1_dp5_2c_e20c2	2cell	2021-03-16 12:49:00	10.245	50	27.79	405.683
dh1_dp7_2c_e22c1	2cell	2021-03-16 12:54:00	10.245	55	28.1905	442.58	464.316
dh1_dp7_2c_e22c2	2cell	2021-03-16 12:56:00	10.245	60	27.8655	486.051
dh1_dp7_2c_e24c1	2cell	2021-03-16 12:58:00	10.245	35	26.8135	290.148	264.618
dh1_dp7_2c_e24c2	2cell	2021-03-16 13:00:00	10.245	30	28.678	239.087
dh1_dp8_2c_e26c1	2cell	2021-03-16 13:05:00	10.245	35	27.1335	288.048	287.768
dh1_dp8_2c_e26c2	2cell	2021-03-16 13:06:00	10.245	35	27.221	287.487
dh1_dp9_2c_e28c1	2cell	2021-03-16 13:11:00	10.245	75	27.377	613.933	552.54
dh1_dp9_2c_e28c2	2cell	2021-03-16 13:05:00	10.245	60	27.377	491.146
dh2_dp11_2c_e34c1	2cell	2021-03-16 16:08:00	10.245	86	28.1905	692.034	732.582
dh2_dp11_2c_e34c2	2cell	2021-03-16 16:11:00	10.245	96.7	28.514	773.129
dh2_dp17_2c_e49c1	2cell	2021-03-16 17:11:00	10.245	80	27.545	652.482	624.507
dh2_dp17_2c_e49c2	2cell	2021-03-16 17:09:00	10.245	75.2	28.9205	596.531
dh2_dp17_2c_e50c1	2cell	2021-03-16 17:14:00	10.245	65	27.943	525.707	584.208
dh2_dp17_2c_e50c2	2cell	2021-03-16 17:17:00	10.245	80	28.271	642.708
dh2_dp18_2c_e52c1	2cell	2021-03-16 17:21:00	10.245	50	28.514	399.756	432.482
dh2_dp18_2c_e52c2	2cell	2021-03-16 17:24:00	10.245	58	28.352	465.208
dh2_dp19_2c_e53c1	2cell	2021-03-16 17:27:00	10.245	21.5	28.9205	170.551	369.254
dh2_dp19_2c_e53c2	2cell	2021-03-16 17:31:00	10.245	70	27.79	567.957
dh2dr10_e26c1	2cell	2021-03-23 10:27:00	10.8735	48	27.626	430.347	455.474
dh2dr10_e26c2	2cell	2021-03-23 10:30:00	10.8735	53.7	27.7015	480.601
dh2dr11_e31c1	2cell	2021-03-23 10:54:00	10.647	105	28.107	899.822	1021.55
dh2dr11_e31c2	2cell	2021-03-23 10:58:00	10.647	130	26.977	1143.27
dh2dr12_e33c1	2cell	2021-03-23 11:16:00	10.647	86	27.7015	743.635	883.609
dh2dr12_e33c2	2cell	2021-03-23 11:19:00	10.647	115	26.4915	1023.58
dh2dr12_e34c1	2cell	2021-03-23 11:20:00	10.647	32.2	28.1905	275.448	267.428
dh2dr12_e34c2	2cell	2021-03-23 11:24:00	10.647	30	27.7015	259.408
dh2dr13_e35c1	2cell	2021-03-23 11:27:00	10.647	75.2	28.0305	645.519	751.96
dh2dr13_e35c2	2cell	2021-03-23 11:29:00	10.647	100	28.0305	858.402
dh2dr13_e37c1	2cell	2021-03-23 11:39:00	10.647	200	27.297	1745.53	1735.88
dh2dr13_e37c2	2cell	2021-03-23 11:41:00	10.647	204.2	28.755	1726.22
dh2dr14_e38c1	2cell	2021-03-23 11:47:00	10.647	68	27.943	584.835	592.345
dh2dr14_e38c2	2cell	2021-03-23 11:49:00	10.647	70	28.109	599.856
dh2dr14_e39c1	2cell	2021-03-23 11:52:00	10.647	50	26.973	439.761	504.627
dh2dr14_e39c2	2cell	2021-03-23 11:55:00	10.647	65	27.1335	569.492
dh1dr2_e4c1	2cell	2021-03-23 12:00:00	10.647	107.5	28.1905	919.586	945.575
dh1dr2_e4c2	2cell	2021-03-23 12:12:00	10.647	110	26.8	971.564
dh1dr3_e7c1	2cell	2021-03-23 12:24:00	10.647	45	27.79	388.339	436.98
dh1dr3_e7c2	2cell	2021-03-23 12:26:00	10.647	55	26.8135	485.621
dh1dr3_e9c1	2cell	2021-03-23 12:28:00	10.647	38	28.514	322.84	281.18
dh1dr3_e9c2	2cell	2021-03-23 12:30:00	10.647	28	28.1905	239.52
dh1dr4_e11c1	2cell	2021-03-23 12:32:00	10.647	95	27.626	822.862	884.459
dh1dr4_e11c2	2cell	2021-03-23 12:36:00	10.647	110	27.943	946.057
dh1dr5_e13c1	2cell	2021-03-23 12:39:00	10.647	107.5	28.0305	922.782	1087.05
dh1dr5_e13c2	2cell	2021-03-23 12:41:00	10.647	145	27.79	1251.32
dh1dr6_e16c1	2cell	2021-03-23 12:46:00	10.647	118.2	28.595	1002.51	867.822
dh1dr6_e16c2	2cell	2021-03-23 12:48:00	10.647	86	28.352	733.134
dh1dr6_e18c1(no17)	2cell	2021-03-23 12:51:00	10.647	140	26.569	1243.66	1089.91
dh1dr6_e18c2(no17)	2cell	2021-03-23 12:53:00	10.647	110	28.4315	936.156
dh1dr6_e17c1real	2cell	2021-03-23 13:00:00	10.647	78	27.7015	674.46	571.269
dh1dr6_e17c2real	2cell	2021-03-23 13:02:00	10.647	55	28.4315	468.078
dh1dr7_e19c1	2cell	2021-03-23 13:05:00	10.647	95	28.271	811.255	1353.02
dh1dr7_e19c2	2cell	2021-03-23 13:07:00	10.647	215	26.89	1894.79
dh1dr7_e20c1	2cell	2021-03-23 13:09:00	10.647	80	27.79	690.381	669.158
dh1dr7_e20c2	2cell	2021-03-23 13:11:00	10.647	78	29.6455	647.935
dh1dr8_e23c1	2cell	2021-03-23 13:13:00	10.647	193.5	27.0555	1698.5	1436.12
dh1dr8_e23c2	2cell	2021-03-23 13:19:00	10.647	135	27.461	1173.75
dh1dr9_e25c1	2cell	2021-03-23 13:22:00	10.647	90	27.461	782.501	627.765
dh1dr9_e25c2	2cell	2021-03-23 13:23:00	10.647	55	27.943	473.028
dh1dr9_e2c1	2cell	2021-03-23 13:26:00	10.647	86	28.595	729.407	783.497
dh1dr9_e2c2	2cell	2021-03-23 13:28:00	10.647	96.7	27.626	837.586
wt_2c_dr1e1c1	2cell	2021-03-04 10:29:00	9.95	135	28.4315	1033.21	1105.79
wt_2c_dr1e1c2	2cell	2021-03-04 10:33:00	9.95	150	27.1335	1178.36
wt_2c_dr1e2c1	2cell	2021-03-04 10:35:00	9.95	110	28.109	847.109	862.392
wt_2c_dr1e2c2	2cell	2021-03-04 10:38:00	9.95	114.5	28.35	877.675
wt_2c_dr1e3c1	2cell	2021-03-04 10:43:00	9.95	170	28.4315	1301.08	1421.82
wt_2c_dr1e3c2	2cell	2021-03-04 10:46:00	9.95	200	28.0305	1542.57
wt_2c_dr1e4c1	2cell	2021-03-04 10:49:00	9.95	170	28.0305	1311.18	1932.4
wt_2c_dr1e4c2	2cell	2021-03-04 10:55:00	9.95	330	27.864	2553.63
wt_2c_dr2e6c1	2cell	2021-03-04 11:16:00	9.95	100	28.999	757.363	625.887
wt_2c_dr2e6c2	2cell	2021-03-04 11:18:00	9.95	64.5	28.35	494.411
wt_2c_dr3e7c1	2cell	2021-03-04 11:40:00	9.95	32.2	28.514	246.057	230.014
wt_2c_dr3e7c2	2cell	2021-03-04 11:46:00	9.95	28	28.512	213.971
wt_2c_dr3e9c1	2cell	2021-03-04 11:56:00	9.95	193.5	28.3	1484.65	1318.11
wt_2c_dr3e9c2	2cell	2021-03-04 12:00:00	9.95	150	28.269	1151.58
wt_2c_dr3e10c1	2cell	2021-03-04 12:09:00	9.95	145	27.864	1122.05	1109.03
wt_2c_dr3e10c2	2cell	2021-03-04 12:06:00	9.95	140	27.297	1096
wt_2c_dr6e15c1	2cell	2021-03-04 12:31:00	9.95	171.2	27.297	1340.25	1390.23
wt_2c_dr6e15c2	2cell	2021-03-04 12:34:00	9.95	182.7	26.973	1440.21
wt_2c_dr6e16c1	2cell	2021-03-04 12:37:00	9.95	161.2	28.4315	1233.73	1239.94
wt_2c_dr6e16c2	2cell	2021-03-04 12:38:00	9.95	160	27.545	1246.14
dh1_e3c1	2cell	2021-04-01 10:04:00	11.138	100	27.7015	931.383	973.007
dh1_e3c2	2cell	2021-04-01 10:06:00	11.138	110	28.109	1014.63
dh1_e7c1	2cell	2021-04-01 10:27:00	11.138	125	28.352	1146.54	1240.09
dh1_e7c2	2cell	2021-04-01 10:27:00	11.138	140	26.8135	1333.64
dh1_e8c1	2cell	2021-04-01 10:25:00	11.138	130	27.1335	1228.09	1229.74
dh1_e8c2	2cell	2021-04-01 10:28:00	11.138	129	26.7355	1231.4
dh1_e9c1	2cell	2021-04-01 10:30:00	11.138	107.5	27.1335	1015.53	1050.94
dh1_e9c2	2cell	2021-04-01 10:32:00	11.138	115	27.135	1086.34
dh1_e10c1	2cell	2021-04-01 10:38:00	11.138	85	28.352	779.647	798.869
dh1_e10c2	2cell	2021-04-01 10:40:00	11.138	90	28.755	818.09
dh1_e13c1	2cell	2021-04-01 10:52:00	11.138	105	27.943	972.302	950.023
dh1_e13c2	2cell	2021-04-01 10:54:00	11.138	100	27.864	927.745
dh1_e14c1	2cell	2021-04-01 10:56:00	11.138	88	28.595	802.75	843.232
dh1_e14c2	2cell	2021-04-01 11:05:00	11.138	96.7	28.514	883.715
dh1_e15c1	2cell	2021-04-01 11:11:00	11.138	78	27.79	724.926	731.42
dh1_e15c2	2cell	2021-04-01 11:15:00	11.138	80	28.109	737.913
dh1_e17c1	2cell	2021-04-01 11:22:00	11.138	40	27.8655	371.085	322.623
dh1_e17c2	2cell	2021-04-01 11:24:00	11.138	30	28.514	274.162
dh1_e18c1	2cell	2021-04-01 11:27:00	11.138	88	28.9205	797.027	786.909
dh1_e18c2	2cell	2021-04-01 11:29:00	11.138	85	28.514	776.792
dh1_e19c1	2cell	2021-04-01 11:34:00	11.138	140	28.1905	1288.9	1347.13
dh1_e19c2	2cell	2021-04-01 11:36:00	11.138	150	27.461	1405.35
dh1_e20c1	2cell	2021-04-01 11:39:00	11.138	120	28.0305	1108.91	1178.21
dh1_e20c2	2cell	2021-04-01 11:41:00	11.138	135	28.0305	1247.52
dh2_e34c1	2cell	2021-04-01 12:44:00	11.138	118.2	27.461	1107.42	1061.96
dh2_e34c2	2cell	2021-04-01 12:48:00	11.138	110	28.0305	1016.5
dh2_e36c1	2cell	2021-04-01 12:55:00	11.138	80	27.943	740.801	768.562
dh2_e36c2	2cell	2021-04-01 13:06:00	11.138	86	27.945	796.324
dh2_e31c1	2cell	2021-04-01 13:20:00	11.138	75.2	28.1905	692.325	660.683
dh2_e31c2	2cell	2021-04-01 13:22:00	11.138	67	27.377	629.04
dh2_e45c1	2cell	2021-04-01 13:53:00	11.138	110	27.545	1028.45	1122.18
dh2_e45c2	2cell	2021-04-01 13:55:00	11.138	129	27.221	1215.92
dh2_e46c1	2cell	2021-04-01 13:57:00	11.138	110	27.297	1034.83	937.311
dh2_e46c2	2cell	2021-04-01 14:00:00	11.138	90	27.626	839.788
wt_2c_dr1e2c1	2cell	2021-02-16 09:41:00	11.1	120	27.221	1124.57	1269.06
wt_2c_dr1e2c2	2cell	2021-02-16 09:43:00	11.1	150	27.0035	1413.55
wt_2c_dr2e3c1	2cell	2021-02-16 09:56:00	11.1	110	27.5715	1021.91	1016.45
wt_2c_dr2e3c2	2cell	2021-02-16 09:58:00	11.1	110	28.021	1010.98
wt_2c_dr2e4c1	2cell	2021-02-16 09:59:00	11.1	85	27.245	796.087	869.227
wt_2c_dr2e4c2	2cell	2021-02-16 10:03:00	11.1	100	27.0035	942.368
wt_2c_dr13e26c1	2cell	2021-02-16 10:21:00	11.1	60	27.0555	564.663	515.999
wt_2c_dr13e26c2	2cell	2021-02-16 10:24:00	11.1	50	27.326	467.334
wt_2c_dr4e8c1	2cell	2021-02-16 10:36:00	11.1	70	27.816	646.477	509.041
wt_2c_dr4e8c2	2cell	2021-02-16 10:38:00	11.1	40	27.5715	371.604
wt_2c_dr5e9c1	2cell	2021-02-16 10:48:00	11.1	53.7	26.977	506.399	675.851
wt_2c_dr5e9c2	2cell	2021-02-16 10:52:00	11.1	90	27.1335	845.304
wt_2c_dr6e11c1	2cell	2021-02-16 11:17:00	11.1	150.8	27.377	1407.69	1508.24
wt_2c_dr6e11c2	2cell	2021-02-16 11:19:00	11.1	172	27.297	1608.8
wt_2c_dr6e12c1	2cell	2021-02-16 11:22:00	11.1	236.5	26.8135	2239.78	1796.66
wt_2c_dr6e12c2	2cell	2021-02-16 11:24:00	11.1	145	27.377	1353.54
wt_2c_dr14e27c1	2cell	2021-02-16 11:49:00	11.1	211.2	27.783	1952.05	2009.94
wt_2c_dr14e27c2	2cell	2021-02-16 11:51:00	11.1	215	26.2445	2067.83
wt_2c_dr12e23c1	2cell	2021-02-16 12:16:00	11.1	45	27.653	417.226	466.9
wt_2c_dr12e23c2	2cell	2021-02-16 12:18:00	11.1	55	27.1335	516.575
wt_2c_dr12e24c1	2cell	2021-02-16 12:21:00	11.1	107.5	27.8655	991.635	963.152
wt_2c_dr12e24c2	2cell	2021-02-16 12:22:00	11.1	100	27.326	934.668
wt_2c_dr15e29c1	2cell	2021-02-16 12:39:00	11.1	161.2	27.626	1495.58	1441.43
wt_2c_dr15e29c2	2cell	2021-02-16 12:41:00	11.1	150.5	27.896	1387.28
wt_2c_dr15e30c1	2cell	2021-02-16 12:41:00	11.1	175	26.977	1650.27	1511.48
wt_2c_dr15e30c2	2cell	2021-02-16 12:45:00	11.1	150.5	28.352	1372.69
2cell_e9c1	2cell	2021-03-09 10:11:00	10	100	27.297	789.067	702.768
2cell_e9c2	2cell	2021-03-09 10:14:00	10	78	27.221	616.468
2cell_e10c1	2cell	2021-03-09 10:16:00	10	75.2	27.4925	590.949	604.764
2cell_e10c2	2cell	2021-03-09 10:18:00	10	80	28.3	618.579
2cell_e11c1	2cell	2021-03-09 10:22:00	10	78	28.054	606.019	610.896
2cell_e11c2	2cell	2021-03-09 10:28:00	10	80	28.538	615.773
2cell_e3c1	2cell	2021-03-09 11:02:00	10	40	28.704	306.929	255.69
2cell_e3c2	2cell	2021-03-09 11:05:00	10	26	27.461	204.452
2cell_e4c1	2cell	2021-03-09 11:07:00	10	35	27.943	272.531	341.285
2cell_e4c2	2cell	2021-03-09 11:09:00	10	53	28.271	410.039
2cell_e5c1	2cell	2021-03-09 11:26:00	10	110	27.297	867.974	933.488
2cell_e5c2	2cell	2021-03-09 11:30:00	10	130	28.6245	999.003
2cell_e6c1	2cell	2021-03-09 11:33:00	10	110	27.733	860.156	761.32
2cell_e6c2	2cell	2021-03-09 11:36:00	10	85	27.896	662.483
2cell_e7c1	2cell	2021-03-09 11:41:00	10	60	27.79	468.634	505.521
2cell_e7c2	2cell	2021-03-09 11:43:00	10	70	28.1905	542.408
2cell_e16c1	2cell	2021-03-09 12:50:00	10	73	28.0305	567.435	614.073
2cell_e16c2	2cell	2021-03-09 12:52:00	10	85	28.0305	660.712
2cell_e17c1	2cell	2021-03-09 12:55:00	10	40	27.221	316.137	401.803
2cell_e17c2	2cell	2021-03-09 12:58:00	10	80	55.731	487.468
2cell_e18c1	2cell	2021-03-09 13:01:00	10	60	27.1335	475.096	497.94
2cell_e18c2	2cell	2021-03-09 13:03:00	10	66	27.297	520.785
2cell_e19c1	2cell	2021-03-09 13:06:00	10	80	27.221	632.275	630.678
2cell_e19c2	2cell	2021-03-09 13:09:00	10	80	27.461	629.082
measure ID	Developmental cell stage	Date and time tension measure	Rp = pipette radius (µm)	Pc (Pa)	Rc = cell curvature radius (µm)	gcm = surface tension cell-medium (pN/µm)	Average gcm
dh3_4c_e57c1	4cell	2021-03-16 18:00:00	10.6755	13	22.5235	131.914	133.157
dh3_4c_e57c2	4cell	2021-03-16 18:02:00	10.6755	12.8	21.793	133.93
dh3_4c_e57c3	4cell	2021-03-16 18:05:00	10.6755	14	22.765	140.717
dh3_4c_e57c4	4cell	2021-03-16 18:11:00	10.6755	12.3	22.2775	126.066
dh3_4c_e59c1	4cell	2021-03-16 18:55:00	10.6755	18	22.113	185.758	188.255
dh3_4c_e59c2	4cell	2021-03-16 18:57:00	10.6755	16	22.435	162.935
dh3_4c_e59c3	4cell	2021-03-16 18:58:59	10.6755	15	22.5235	152.209
dh3_4c_e59c4	4cell	2021-03-16 19:02:00	10.6755	25	22.6795	252.119
dh3_4c_e60c1	4cell	2021-03-16 19:05:00	10.6755	30	23.242	296.168	229.339
dh3_4c_e60c2	4cell	2021-03-16 19:08:00	10.6755	20	23.0035	199.2
dh3_4c_e60c3	4cell	2021-03-16 19:10:00	10.6755	23	22.3595	234.94
dh3_4c_e60c4	4cell	2021-03-16 19:13:00	10.6755	18	21.951	187.046
dh3_4c_e64c1	4cell	2021-03-16 19:25:00	10.6755	16	21.793	167.413	189.562
dh3_4c_e64c2	4cell	2021-03-16 19:28:00	10.6755	20	21.3875	213.146
dh3_4c_e64c3	4cell	2021-03-16 19:30:00	10.6755	17	21.8725	177.257
dh3_4c_e64c4	4cell	2021-03-16 19:32:00	10.6755	20	22.8415	200.431
dh3_4c_e69c1	4cell	2021-03-16 19:36:00	10.6755	33.5	21.547	354.405	290.79
dh3_4c_e69c2	4cell	2021-03-16 19:39:00	10.6755	28	22.3595	286.014
dh3_4c_e69c3	4cell	2021-03-16 19:42:00	10.6755	26	22.275	266.508
dh3_4c_e69c4	4cell	2021-03-16 19:45:00	10.6755	25	22.2775	256.231
dh3_4c_e77c1	4cell	2021-03-16 20:48:00	10.6755	17.5	22.355	178.791	145.9
dh3_4c_e77c2	4cell	2021-03-16 20:52:00	10.6755	14.3	22.6	144.665
dh3_4c_e77c3	4cell	2021-03-16 20:54:00	10.6755	13	23.004	129.478
dh3_4c_e77c4	4cell	2021-03-16 20:57:00	10.6755	13	22.765	130.665
dh3_4c_e62c1	4cell	2021-03-16 21:01:00	10.6755	21.3	22.036	220.533	302.161
dh3_4c_e62c2	4cell	16/3/21 21:03 PM	10.6755	48	24.381	455.781
dh3_4c_e62c3	4cell	2021-03-16 21:05:00	10.6755	35	22.032	362.44
dh3_4c_e62c4	4cell	2021-03-16 21:07:00	10.6755	16	21.467	169.89
dh2dp10_e18c1	4cell	2021-03-25 17:20:00	8.768	25	22.6	179.075	163.667
dh2dp10_e18c2	4cell	2021-03-25 17:24:00	8.768	25	22.435	179.913
dh2dp10_e18c3	4cell	2021-03-25 17:27:00	8.768	15	21.547	110.88
dh2dp10_e18c4	4cell	2021-03-25 17:31:00	8.768	25	21.5465	184.802
dh2dp11_e20c1	4cell	2021-03-25 17:35:00	8.768	40	22.036	291.245	185.444
dh2dp11_e20c2	4cell	2021-03-25 17:38:00	8.768	28	22.1955	202.908
dh2dp11_e20c3	4cell	2021-03-25 17:40:00	8.768	17	22.927	120.68
dh2dp11_e20c4	4cell	2021-03-25 17:42:00	8.768	18	23.1735	126.942
dh2dp11_e21c1	4cell	2021-03-25 17:49:00	8.768	36	22.036	262.12	279.241
dh2dp11_e21c2	4cell	2021-03-25 17:53:00	8.768	37	22.435	266.272
dh2dp11_e21c3	4cell	2021-03-25 17:56:00	8.768	43	23.0035	304.621
dh2dp11_e21c4	4cell	2021-03-25 17:57:00	8.768	40	22.927	283.952
dh2dp12_e23c1	4cell	2021-03-25 18:02:00	8.768	50	22.118	363.166	416.416
dh2dp12_e23c2	4cell	2021-03-25 18:04:00	8.768	60	23.4945	419.651
dh2dp12_e23c3	4cell	2021-03-25 18:07:00	8.768	58	23.0035	410.884
dh2dp12_e23c4	4cell	2021-03-25 18:10:00	8.768	64.5	21.8725	471.963
dh2dp13_e24c1	4cell	2021-03-25 18:19:00	8.768	27	21.951	197.094	250.564
dh2dp13_e24c2	4cell	2021-03-25 18:20:00	8.768	34	22.118	246.953
dh2dp13_e24c3	4cell	2021-03-25 18:24:00	8.768	42	23.4095	294.392
dh2dp13_e24c4	4cell	2021-03-25 18:25:00	8.768	37	22.765	263.818
dh2dp14_e27c1	4cell	2021-03-25 18:39:00	8.768	14	21.3875	104.02	115.324
dh2dp14_e27c2	4cell	2021-03-25 18:41:00	8.768	12	22.927	85.1856
dh2dp14_e27c3	4cell	2021-03-25 18:43:00	8.768	16	23.4945	111.907
dh2dp14_e27c4	4cell	2021-03-25 18:46:00	8.768	22	22.036	160.185
dh2dp15_e28c1	4cell	2021-03-25 18:48:00	8.768	50	22.036	364.056	339.802
dh2dp15_e28c2	4cell	2021-03-25 18:50:00	8.768	38	22.435	273.468
dh2dp15_e28c3	4cell	2021-03-25 18:52:00	8.768	55	22.435	395.809
dh2dp15_e28c4	4cell	2021-03-25 18:55:00	8.768	46	23.0035	325.874
dh2dp12_e22c1	4cell	2021-03-25 18:58:00	8.768	30	23.0035	212.526	173.451
dh2dp12_e22c2	4cell	2021-03-25 18:59:00	8.768	21	22.036	152.903
dh2dp12_e22c3	4cell	2021-03-25 19:02:00	8.768	14	22.2775	101.211
dh2dp12_e22c4	4cell	2021-03-25 19:04:00	8.768	32	22.927	227.162
dh2dp13_e25c1	4cell	2021-03-25 19:07:00	8.768	40	23.0035	283.369	281.387
dh2dp13_e25c2	4cell	2021-03-25 19:09:00	8.768	40	23.8155	277.54
dh2dp13_e25c3	4cell	2021-03-25 19:11:00	8.768	45	23.0035	318.79
dh2dp13_e25c4	4cell	2021-03-25 19:13:00	8.768	35	23.327	245.848
dh2dp10_e19c1	4cell	2021-03-25 19:27:00	8.768	32	21.6285	235.933	215.94
dh2dp10_e19c2	4cell	2021-03-25 19:29:00	8.768	30	21.467	222.328
dh2dp10_e19c3	4cell	2021-03-25 19:32:00	8.768	24	23.0865	169.646
dh2dp10_e19c4	4cell	2021-03-25 19:33:00	8.768	33	22.6795	235.854
dh1dp1_e1c1	4cell	2021-03-25 19:39:00	8.768	42	22.113	305.105	210.412
dh1dp1_e1c2	4cell	2021-03-25 19:42:00	8.768	40	23.0035	283.369
dh1dp1_e1c3	4cell	2021-03-25 19:44:00	8.768	20	22.3595	144.243
dh1dp1_e1c4	4cell	2021-03-25 19:46:00	8.768	15	22.124	108.93
dh1dp9_e16c1	4cell	2021-03-25 19:49:00	8.768	15	22.6	107.445	95.2416
dh1dp9_e16c2	4cell	2021-03-25 19:51:00	8.768	15	22.8415	106.729
dh1dp9_e16c3	4cell	2021-03-25 19:56:00	8.768	10	22.036	72.8111
dh1dp9_e16c4	4cell	2021-03-25 19:58:00	8.768	13	22.2775	93.9812
dh1dp7_e12bc1	4cell	2021-03-25 20:01:00	8.768	35	23.4945	244.797	184.548
dh1dp7_e12bc2	4cell	2021-03-25 20:03:00	8.768	30	23.6515	209
dh1dp7_e12bc3	4cell	2021-03-25 20:05:00	8.768	20	22.435	143.931
dh1dp7_e12bc4	4cell	2021-03-25 20:07:00	8.768	20	23.3325	140.464
dh1dp5_e10c1	4cell	2021-03-25 20:09:00	8.768	34	22.5235	244.067	252.876
dh1dp5_e10c2	4cell	2021-03-25 20:11:00	8.768	36	22.5235	258.424
dh1dp5_e10c3	4cell	2021-03-25 20:12:59	8.768	28	22.2775	202.421
dh1dp5_e10c4	4cell	2021-03-25 20:14:59	8.768	42	21.951	306.591
dh1dp7_e13c1	4cell	2021-03-25 20:20:00	8.768	15	22.2775	108.44	164.148
dh1dp7_e13c2	4cell	2021-03-25 20:22:00	8.768	20	22.6	143.26
dh1dp7_e13c3	4cell	2021-03-25 20:23:00	8.768	28	23.6515	195.066
dh1dp7_e13c4	4cell	2021-03-25 20:25:00	8.768	30	23.4945	209.826
dh1dp8_e15c1	4cell	2021-03-25 20:29:00	8.768	25	22.5235	179.461	251.6
dh1dp8_e15c2	4cell	2021-03-25 20:32:00	8.768	50	23.1735	352.617
dh1dp8_e15c3	4cell	2021-03-25 20:34:00	8.768	36	22.5235	258.424
dh1dp8_e15c4	4cell	2021-03-25 20:37:00	8.768	30	22.435	215.896
wt_4c_dr1e2c1	4cell	2021-03-04 16:38:00	9.95	90	23.4945	776.674	828.18
wt_4c_dr1e2c2	4cell	2021-03-04 16:42:00	9.95	90	22.3595	806.758
wt_4c_dr1e2c3	4cell	2021-03-04 16:45:00	9.95	90	21.224	842.917
wt_4c_dr1e2c4	4cell	2021-03-04 16:47:59	9.95	100	22.6795	886.37
wt_4c_dr1e4c1	4cell	2021-03-04 16:53:00	9.95	155	22.118	1428.12	1319.77
wt_4c_dr1e4c2	4cell	2021-03-04 16:53:59	9.95	190	22.6795	1723.44
wt_4c_dr1e4c3	4cell	2021-03-04 16:58:00	9.95	107.5	21.547	993.671
wt_4c_dr1e4c4	4cell	2021-03-04 17:07:00	9.95	125	22.036	1133.84
wt_4c_dr1e1c1	4cell	2021-03-04 17:40:00	9.95	115	21.6285	1059.57	942.799
wt_4c_dr1e1c2	4cell	2021-03-04 17:45:00	9.95	100	22.036	907.075
wt_4c_dr1e1c3	4cell	2021-03-04 17:48:00	9.95	90	22.6795	797.733
wt_4c_dr1e1c4	4cell	2021-03-04 17:51:00	9.95	107.5	21.224	1006.82
wt_4c_dr1e3c1	4cell	2021-03-04 09:33:59	9.95	125	22.3595	1120.5	1023.86
wt_4c_dr1e3c2	4cell	2021-03-04 09:33:59	9.95	60	22.3595	537.839
wt_4c_dr1e3c3	4cell	2021-03-04 09:33:59	9.95	125	22.435	1117.48
wt_4c_dr1e3c4	4cell	2021-03-04 09:33:59	9.95	150.5	23	1319.61
wt_4c_d5e14c4	4cell	2021-03-04 09:33:59	9.95	143.7	22.2775	1291.94	1291.94
wt_4c_d2e6c1	4cell	2021-03-04 09:33:59	9.95	45	21.8725	410.711	499.154
wt_4c_d2e6c2	4cell	2021-03-04 09:33:59	9.95	50	21.6285	460.683
wt_4c_d2e6c3	4cell	2021-03-04 09:33:59	9.95	75	22.275	674.35
wt_4c_d2e6c4	4cell	2021-03-04 09:33:59	9.95	50	22.1955	450.87
wt_4c_d6e16c1	4cell	2021-03-04 09:33:59	9.95	48	22.036	435.396	474.932
wt_4c_d6e16c2	4cell	2021-03-04 09:33:59	9.95	60	22.1955	541.044
wt_4c_d6e16c3	4cell	2021-03-04 09:33:59	9.95	50	21.0605	471.518
wt_4c_d6e16c4	4cell	2021-03-04 09:33:59	9.95	70	43.423	451.769
wt_4c_d7e19c1	4cell	2021-03-04 09:33:59	9.95	45	22.1955	405.783	425.582
wt_4c_d7e19c2	4cell	2021-03-04 09:33:59	9.95	42	21.7115	385.718
wt_4c_d7e19c3	4cell	2021-03-04 09:33:59	9.95	55	22.2775	494.478
wt_4c_d7e19c4	4cell	2021-03-04 09:33:59	9.95	48	23.3325	416.35
4cell_e1_c1	4cell	2021-05-25 16:50:00	10.5	21.5	23.3325	205.233	220.705
4cell_e1_c2	4cell	2021-05-25 16:55:00	10.5	21.5	22.6795	210.185
4cell_e1_c3	4cell	2021-05-25 16:57:00	10.5	20	22.2775	198.611
4cell_e1_c4	4cell	2021-05-25 17:02:00	10.5	28	23.1735	268.79
4cell_e2_c1	4cell	2021-05-25 17:05:00	10.5	56	21.224	581.859	482.34
4cell_e2_c2	4cell	2021-05-25 17:07:00	10.5	43	23.0865	414.077
4cell_e2_c3	4cell	2021-05-25 17:08:00	10.5	46	22.599	451.083
4cell_e3_c1	4cell	2021-05-25 17:12:00	10.5	32.2	22.437	317.749	342.137
4cell_e3_c2	4cell	2021-05-25 17:14:00	10.5	36	21.87	363.538
4cell_e3_c3	4cell	2021-05-25 17:17:00	10.5	36	22.5235	354.052
4cell_e3_c4	4cell	2021-05-25 17:19:00	10.5	33	21.8725	333.208
4cell_e4_c1	4cell	2021-05-25 17:23:00	10.5	17	22.761	165.681	173.345
4cell_e4_c2	4cell	2021-05-25 17:26:00	10.5	15	22.8415	145.75
4cell_e4_c3	4cell	2021-05-25 17:28:00	10.5	22	23.0035	212.493
4cell_e4_c4	4cell	2021-05-25 17:30:00	10.5	18	23.738	169.455
4cell_e5_c1	4cell	2021-05-25 17:36:00	10.5	29	22.5235	285.208	247.321
4cell_e5_c2	4cell	2021-05-25 17:38:00	10.5	21	23.1735	201.592
4cell_e5_c3	4cell	2021-05-25 17:40:00	10.5	19	23.3325	188.699
4cell_e5_c4	4cell	2021-05-25 17:43:00	10.5	32	22.6	313.785
4cell_e6_c1	4cell	2021-05-25 17:49:00	10.5	26	22.6	254.95	273.599
4cell_e6_c2	4cell	2021-05-25 17:51:00	10.5	30	22.118	299.844
4cell_e6_c3	4cell	2021-05-25 17:55:00	10.5	34	22.036	340.97
4cell_e6_c4	4cell	2021-05-25 18:00:00	10.5	20	22.275	198.631
4cell_e7_c1	4cell	2021-05-25 18:03:00	10.5	29	22.437	286.172	258.512
4cell_e7_c2	4cell	2021-05-25 18:05:00	10.5	30	21.7115	305.005
4cell_e7_c3	4cell	2021-05-25 18:06:59	10.5	21.5	22.435	212.179
4cell_e7_c4	4cell	2021-05-25 18:10:00	10.5	23	22.032	230.694
4cell_e8_c1	4cell	2021-05-25 18:13:00	10.5	27	22.5235	270.77	260.519
4cell_e8_c2	4cell	2021-05-25 18:15:00	10.5	22	21.547	225.281
4cell_e8_c3	4cell	2021-05-25 18:16:59	10.5	27	22.554	265.226
4cell_e8_c4	4cell	2021-05-25 18:21:00	10.5	28	22.036	280.799
4cell_e9_c1	4cell	2021-05-25 18:25:00	10.5	46	21.224	477.956	383.638
4cell_e9_c2	4cell	2021-05-25 18:27:00	10.5	30	22.6	294.174
4cell_e9_c3	4cell	2021-05-25 18:30:00	10.5	45	22.1955	448.351
4cell_e9_c4	4cell	2021-05-25 18:32:00	10.5	31	21.793	314.072
4cell_e10_c1	4cell	2021-05-25 18:35:00	10.5	50	21.547	512.002	438.995
4cell_e10_c2	4cell	2021-05-25 18:36:00	10.5	45	22.8415	437.249
4cell_e10_c3	4cell	2021-05-25 18:38:00	10.5	40	23.242	383.05
4cell_e10_c4	4cell	2021-05-25 18:41:00	10.5	45	23.735	423.679
wt_4c_dr7e13c1	4cell	2021-02-16 19:02:00	11.1	54	21.546	618.164	697.264
wt_4c_dr7e13c2	4cell	2021-02-16 19:05:00	11.1	60	21.06	704.114
wt_4c_dr7e13c3	4cell	2021-02-16 19:07:00	11.1	60	22.113	668.631
wt_4c_dr7e13c4	4cell	2021-02-16 19:09:00	11.1	70	21.627	798.147
wt_4c_dr7e14c1	4cell	2021-02-16 19:11:00	11.1	40	21.789	452.536	557.201
wt_4c_dr7e14c2	4cell	2021-02-16 19:16:00	11.1	45	21.627	513.094
wt_4c_dr7e14c3	4cell	2021-02-16 19:19:00	11.1	56	21.627	638.517
wt_4c_dr7e14c4	4cell	2021-02-16 19:21:00	11.1	55	21.708	624.658
wt_4c_dr12e23c1	4cell	2021-02-16 19:37:00	11.1	32	20.736	382.183	372.009
wt_4c_dr12e23c2	4cell	2021-02-16 19:41:00	11.1	35	22.599	381.76
wt_4c_dr12e23c3	4cell	2021-02-16 19:43:00	11.1	28	21.465	321.82
wt_4c_dr12e23c4	4cell	2021-02-16 19:45:00	11.1	35	21.465	402.275
wt_4c_d4e8c1	4cell	2021-02-16 19:55:00	11.1	20	21.627	228.042	329.727
wt_4c_d4e8c2	4cell	2021-02-16 19:57:00	11.1	35	22.435	384.473
wt_4c_d4e8c3	4cell	2021-02-16 19:59:00	11.1	37	21.546	423.556
wt_4c_d4e8c4	4cell	2021-02-16 20:02:00	11.1	25	21.789	282.835
wt_4c_d2e4c1	4cell	2021-02-16 20:13:00	11.1	26	21.8725	292.987	367.787
wt_4c_d2e4c2	4cell	2021-02-16 20:15:00	11.1	30	22.518	328.363
wt_4c_d2e4c3	4cell	2021-02-16 20:17:00	11.1	35	21.141	408.987
wt_4c_d2e4c4	4cell	2021-02-16 20:18:59	11.1	35	19.845	440.811
wt_4c_13e26c1	4cell	2021-02-16 20:28:00	11.1	15	22.032	167.779	269.161
wt_4c_13e26c2	4cell	2021-02-16 20:30:00	11.1	16	21.546	183.16
wt_4c_13e26c3	4cell	2021-02-16 20:32:00	11.1	24.8	21.708	281.664
wt_4c_13e26c4	4cell	2021-02-16 20:34:00	11.1	38	21.141	444.043
4cell_e3c1	4cell	2021-03-09 17:28:00	10	26	21.547	242.583	306.079
4cell_e3c2	4cell	2021-03-09 17:31:00	10	28	20.983	267.47
4cell_e3c3	4cell	2021-03-09 17:34:00	10	45	23.247	394.85
4cell_e3c4	4cell	2021-03-09 17:38:00	10	35	22.118	319.413
4cell_e7c1	4cell	2021-03-09 18:36:00	10	36	22.1955	327.595	240.51
4cell_e7c2	4cell	2021-03-09 18:38:00	10	26	21.6285	241.794
4cell_e7c3	4cell	2021-03-09 18:43:00	10	28	22.5235	251.79
4cell_e21c1	4cell	2021-03-09 18:51:00	10	15	21.3875	140.862	204.481
4cell_e21c2	4cell	2021-03-09 18:58:00	10	16	21.224	151.276
4cell_e21c3	4cell	2021-03-09 18:58:00	10	31.5	23.0035	278.621
4cell_e21c4	4cell	2021-03-09 18:59:00	10	27	22.036	247.164
4cell_e16c1	4cell	2021-03-09 19:16:00	10	68	22.1955	618.791	680.928
4cell_e16c2	4cell	2021-03-09 19:18:00	10	90	22.6	807.143
4cell_e16c3	4cell	2021-03-09 19:20:00	10	63	21.8725	580.319
4cell_e16c4	4cell	2021-03-09 19:23:00	10	80	22.6	717.46
4cell_e26c1	4cell	2021-03-09 19:27:00	10	35	22.8415	311.277	351.671
4cell_e26c2	4cell	2021-03-09 19:31:00	10	38	22.1955	345.795
4cell_e26c3	4cell	2021-03-09 19:34:00	10	52	22.6	466.349
4cell_e26c4	4cell	2021-03-09 19:37:00	10	31.5	22.5235	283.264
4cell_e17c1	4cell	2021-03-09 19:41:00	10	40	22.5235	359.7	264.337
4cell_e17c2	4cell	2021-03-09 19:44:00	10	40	22.1955	363.995
4cell_e17c3	4cell	2021-03-09 19:47:00	10	18.5	22.1955	168.348
4cell_e17c4	4cell	2021-03-09 19:50:00	10	18	21.951	165.308
4cell_e10c1	4cell	2021-03-09 20:01:00	10	54	22.2775	489.914	454.564
4cell_e10c2	4cell	2021-03-09 20:06:00	10	43	22.2775	390.117
4cell_e10c3	4cell	2021-03-09 20:08:00	10	52.5	22.6	470.833
4cell_e10c4	4cell	2021-03-09 20:11:00	10	50	21.5	467.391
4cell_e19c1	4cell	2021-03-09 20:14:00	10	35	21.951	321.431	385.391
4cell_e19c2	4cell	2021-03-09 20:19:00	10	60	21.951	551.025
4cell_e19c3	4cell	2021-03-09 20:22:00	10	30	21.1415	284.632
4cell_e19c4	4cell	2021-03-09 20:29:00	10	42	22.036	384.477
measure ID	Developmental cell stage	Date and time tension measure	Rp = pipette radius (µm)	Pc (Pa)	Rc = cell curvature radius (µm)	gcm = surface tension cell-medium (pN/µm)	Average gcm
dh3_8c_e55c1	8cell	2021-03-17 09:27:00	7.6415	25	17.909	166.608	160.286
dh3_8c_e55c2	8cell	2021-03-17 09:30:00	7.6415	26.3	17.6581	177.145
dh3_8c_e55c3	8cell	2021-03-17 09:32:00	7.6415	21	17.253	144.026
dh3_8c_e55c4	8cell	2021-03-17 09:34:00	7.6415	21	17.252	144.033
dh3_8c_e55c5	8cell	2021-03-17 09:36:00	7.6415	25	17.4915	169.621
dh3_8c_e77c1	8cell	2021-03-17 09:41:00	7.6415	22.8	18.1485	150.468	146.354
dh3_8c_e77c2	8cell	2021-03-17 09:44:00	7.6415	20	17.981	132.89
dh3_8c_e77c3	8cell	2021-03-17 09:47:00	7.6415	22	18.1485	145.189
dh3_8c_e77c4	8cell	2021-03-17 09:49:00	7.6415	21	16.281	151.203
dh3_8c_e77c5	8cell	2021-03-17 09:52:00	7.6415	22	17.0925	152.019
dh3_8c_e69c1	8cell	2021-03-17 09:56:00	7.6415	22.8	17.4915	154.694	174.737
dh3_8c_e69c2	8cell	2021-03-17 09:59:00	7.6415	20	17.415	136.161
dh3_8c_e69c3	8cell	2021-03-17 10:01:00	7.6415	30	17.4915	203.545
dh3_8c_e69c4	8cell	2021-03-17 10:03:00	7.6415	27	17.017	187.241
dh3_8c_e69c5	8cell	2021-03-17 10:06:00	7.6415	28	17.252	192.044
dh3_8c_e62c1	8cell	2021-03-17 10:10:00	7.6415	14	17.82	93.6484	129.617
dh3_8c_e62c2	8cell	2021-03-17 10:12:00	7.6415	16	16.848	111.872
dh3_8c_e62c3	8cell	2021-03-17 10:14:00	7.6415	14	17.25	96.0307
dh3_8c_e62c4	8cell	2021-03-17 10:17:00	7.6415	18	17.6615	121.222
dh3_8c_e62c5	8cell	2021-03-17 10:20:00	7.6415	26	16.686	183.269
dh3_8c_e62c6	8cell	2021-03-17 10:22:00	7.6415	28	17.176	192.722
dh3_8c_e62c7	8cell	2021-03-17 10:24:00	7.6415	16	17.4915	108.557
dh3_8c_e59c1	8cell	2021-03-17 10:29:00	7.6415	34	18.475	221.535	208.021
dh3_8c_e59c2	8cell	2021-03-17 10:31:00	7.6415	25	18.063	165.557
dh3_8c_e59c3	8cell	2021-03-17 10:34:00	7.6415	37	18	245.655
dh3_8c_e59c4	8cell	2021-03-17 10:36:00	7.6415	30	17.981	199.335
dh3_8c_e58c1	8cell	2021-03-17 10:42:00	7.6415	21.5	18.063	142.379	141.804
dh3_8c_e58c2	8cell	2021-03-17 10:48:00	7.6415	13	17.172	89.4947
dh3_8c_e58c3	8cell	2021-03-17 10:50:00	7.6415	18	18.475	117.283
dh3_8c_e58c4	8cell	2021-03-17 10:53:00	7.6415	35.3	75.8	149.994
dh3_8c_e58c5	8cell	2021-03-17 10:56:00	7.6415	32	18.306	209.871
dh3_8c_e66c1	8cell	2021-03-17 11:51:00	7.6415	15	18.064	99.3303	159.623
dh3_8c_e66c2	8cell	2021-03-17 11:54:00	7.6415	30	17.4915	203.545
dh3_8c_e66c3	8cell	2021-03-17 11:57:00	7.6415	26	17.334	181.792
dh3_8c_e66c4	8cell	2021-03-17 11:59:00	7.6415	22	16.848	153.824
dh3_8c_e67c1	8cell	2021-03-17 12:02:00	7.6415	17	17.176	117.01	115.394
dh3_8c_e67c2	8cell	2021-03-17 12:07:00	7.6415	17.8	17.017	123.44
dh3_8c_e67c3	8cell	2021-03-17 12:09:00	7.6415	12.5	17.581	84.4768
dh3_8c_e67c4	8cell	2021-03-17 12:12:00	7.6415	20	17.336	136.648
dh3_8c_e75c1	8cell	2021-03-17 12:15:00	7.6415	18	18.226	118.425	120.408
dh3_8c_e75c2	8cell	2021-03-17 12:17:00	7.6415	12	16.1225	87.1596
dh3_8c_e75c3	8cell	2021-03-17 12:19:00	7.6415	13	17.74	87.2547
dh3_8c_e75c4	8cell	2021-03-17 12:22:00	7.6415	23	17.176	158.307
dh3_8c_e75c5	8cell	2021-03-17 12:24:00	7.6415	22	17.252	150.891
dh1dp7_e12bc1	8cell	2021-03-26 08:30:00	8.0685	35	16.6865	273.394	154.722
dh1dp7_e12bc2	8cell	2021-03-26 08:44:00	8.0685	38	17.226	288.373
dh1dp7_e12bc3	8cell	2021-03-26 08:46:00	8.0685	15	17.6615	111.411
dh1dp7_e12bc4	8cell	2021-03-26 08:48:00	8.0685	14	18.475	100.27
dh1dp7_e12bc5	8cell	2021-03-26 08:52:00	8.0685	16	17.909	117.473
dh1dp7_e12bc6	8cell	2021-03-26 08:54:00	8.0685	13	18.064	94.7798
dh1dp7_e12bc7	8cell	2021-03-26 08:57:00	8.0685	13	17.4915	97.3518
dh1dp9_e16c1	8cell	2021-03-26 09:00:00	8.0685	10	17.909	73.4204	95.3621
dh1dp9_e16c2	8cell	2021-03-26 09:04:00	8.0685	18	17.4915	134.795
dh1dp9_e16c3	8cell	2021-03-26 09:07:00	8.0685	10.7	17.981	78.3028
dh1dp9_e16c4	8cell	2021-03-26 09:09:00	8.0685	7	17.176	53.2579
dh1dp9_e16c5	8cell	2021-03-26 09:17:00	8.0685	11	16.5245	86.7199
dh1dp9_e16c6	8cell	2021-03-26 09:20:00	8.0685	15	17.416	112.748
dh1dp9_e16c7	8cell	2021-03-26 09:22:00	8.0685	17	17.336	128.292
dh1dr8_e15c1	8cell	2021-03-26 09:26:00	8.0685	30	18.064	218.723	226.567
dh1dr8_e15c2	8cell	2021-03-26 09:28:00	8.0685	30	17.6615	222.822
dh1dr8_e15c3	8cell	2021-03-26 09:30:00	8.0685	30	17.4915	224.658
dh1dr8_e15c4	8cell	2021-03-26 09:32:00	8.0685	35	17.74	258.995
dh1dr8_e15c5	8cell	2021-03-26 09:34:00	8.0685	35	34.983	183.528
dh1dr8_e15c6	8cell	2021-03-26 09:35:59	8.0685	35	18.475	250.675
dh1dr5_e10c1	8cell	2021-03-26 09:41:00	8.0685	46	17.581	342.981	299.997
dh1dr5_e10c2	8cell	2021-03-26 09:44:00	8.0685	30	17.8225	221.141
dh1dr5_e10c3	8cell	2021-03-26 09:47:00	8.0685	40	18.064	291.63
dh1dr5_e10c4	8cell	2021-03-26 09:52:00	8.0685	45	17.176	342.372
dh1dr5_e10c5	8cell	2021-03-26 09:59:00	8.0685	40	17.336	301.862
dh2d11_e21c1	8cell	2021-03-26 10:03:00	8.0685	45	17.336	339.595	325.475
dh2d11_e21c2	8cell	2021-03-26 10:08:00	8.0685	45	17.176	342.372
dh2d11_e21c3	8cell	2021-03-26 10:12:00	8.0685	45	18.7915	318.142
dh2d11_e21c4	8cell	2021-03-26 10:14:00	8.0685	43	18.3865	309.125
dh2d11_e21c5	8cell	2021-03-26 10:16:00	8.0685	45	18.7915	318.142
dh2d12_e22c1	8cell	2021-03-26 10:19:00	8.0685	28	18.3865	201.291	185.267
dh2d12_e22c2	8cell	2021-03-26 10:24:00	8.0685	25	17.6615	185.685
dh2d12_e22c3	8cell	2021-03-26 10:26:00	8.0685	25	18.1485	181.586
dh2d12_e22c4	8cell	2021-03-26 10:28:00	8.0685	25	17.253	189.458
dh2d12_e22c5	8cell	2021-03-26 10:30:00	8.0685	23	17.981	168.314
dh2d13_e25c1	8cell	2021-03-26 10:36:00	8.0685	50	17.74	369.992	264.397
dh2d13_e25c2	8cell	2021-03-26 10:38:00	8.0685	25	18.309	180.321
dh2d13_e25c3	8cell	2021-03-26 10:41:00	8.0685	36	18.309	259.662
dh2d13_e25c4	8cell	2021-03-26 10:44:00	8.0685	35	18.5485	249.907
dh2d13_e25c5	8cell	2021-03-26 10:46:00	8.0685	35	17.4915	262.101
dh1d4_e7c1	8cell	2021-03-26 11:04:00	8.0685	21.5	16.9295	165.715	194.85
dh1d4_e7c2	8cell	2021-03-26 11:06:00	8.0685	26	17.253	197.036
dh1d4_e7c3	8cell	2021-03-26 11:08:00	8.0685	28	17.82	206.423
dh1d4_e7c4	8cell	2021-03-26 11:10:00	8.0685	30	17.017	230.153
dh1d4_e7c5	8cell	2021-03-26 11:12:00	8.0685	21.5	17.4915	161.005
dh1d4_e7c6	8cell	2021-03-26 11:13:00	8.0685	28	17.581	208.771
dh1dp6_e12c1	8cell	2021-03-26 11:20:00	8.0685	20	17.581	149.122	193.358
dh1dp6_e12c2	8cell	2021-03-26 11:22:00	8.0685	30	17.336	226.397
dh1dp6_e12c3	8cell	2021-03-26 11:27:00	8.0685	25	16.517	197.176
dh1dp6_e12c4	8cell	2021-03-26 11:30:00	8.0685	30	16.2	241.117
dh1dp6_e12c5	8cell	2021-03-26 11:33:00	8.0685	21.5	18.6335	152.977
dh2dr4_e8c1	8cell	2021-03-26 11:59:00	8.0685	38	17.176	289.114	291.829
dh2dr4_e8c2	8cell	2021-03-26 12:01:00	8.0685	45	17.176	342.372
dh2dr4_e8c3	8cell	2021-03-26 12:04:00	8.0685	41.2	17.981	301.502
dh2dr4_e8c4	8cell	2021-03-26 12:06:00	8.0685	28	17.416	210.462
dh2dr4_e8c5	8cell	2021-03-26 12:10:00	8.0685	42	17.416	315.693
8c_e1_c1	8cell	2021-05-26 08:10:00	7.496	17.1	18.7915	106.623	90.7284
8c_e1_c2	8cell	2021-05-26 08:13:00	7.496	12	17.909	77.3528
8c_e1_c3	8cell	2021-05-26 08:16:00	7.496	13	19.283	79.7103
8c_e1_c4	8cell	2021-05-26 08:19:00	7.496	11	18.475	69.3767
8c_e1_c5	8cell	2021-05-26 08:20:00	7.496	19	19.1955	120.579
8c_e3_c1	8cell	2021-05-26 08:24:00	7.496	32	18.309	203.08	176.546
8c_e3_c2	8cell	2021-05-26 08:27:00	7.496	28	18.06	179.41
8c_e3_c3	8cell	2021-05-26 08:29:00	7.496	23.5	18.877	146.09
8c_e3_c4	8cell	2021-05-26 08:31:00	7.496	30	17.0925	200.269
8c_e3_c5	8cell	2021-05-26 08:33:00	7.496	22	17.8225	142.311
8c_e3_c6	8cell	2021-05-26 08:35:00	7.496	30	18.6335	188.117
8c_e4_c1	8cell	2021-05-26 08:37:00	7.496	28	18.064	179.382	123.04
8c_e4_c2	8cell	2021-05-26 08:41:00	7.496	26	18.309	165.003
8c_e4_c3	8cell	2021-05-26 08:45:00	7.496	26	18.3865	164.522
8c_e4_c4	8cell	2021-05-26 08:48:00	7.496	15	18.7155	93.7818
8c_e4_c5	8cell	2021-05-26 08:50:00	7.496	10.7	19.0375	66.1502
8c_e4_c6	8cell	2021-05-26 08:55:00	7.496	11.1	18.7155	69.3986
8c_e6_c1	8cell	2021-05-26 09:01:00	7.496	11.1	16.6865	75.5351	122.594
8c_e6_c2	8cell	2021-05-26 09:05:00	7.496	32	17.252	212.089
8c_e6_c3	8cell	2021-05-26 09:06:00	7.496	18	18.7915	112.235
8c_e6_c4	8cell	2021-05-26 09:08:00	7.496	22	17.252	145.811
8c_e6_c5	8cell	2021-05-26 09:10:00	7.496	10.7	18.5485	67.3026
8c_e8_c1	8cell	2021-05-26 09:12:00	7.496	15	18.226	95.4954	133.074
8c_e8_c2	8cell	2021-05-26 09:15:00	7.496	18	17.6485	117.275
8c_e8_c3	8cell	2021-05-26 09:18:00	7.496	18	17.415	118.448
8c_e8_c4	8cell	2021-05-26 09:20:00	7.496	20	17.416	131.603
8c_e8_c5	8cell	2021-05-26 09:22:00	7.496	31	17.581	202.548
8c_e9_c1	8cell	2021-05-26 09:25:00	7.496	22	17.581	143.744	153.126
8c_e9_c2	8cell	2021-05-26 09:29:00	7.496	30	17.901	193.444
8c_e9_c3	8cell	2021-05-26 09:31:00	7.496	28	18.226	178.258
8c_e9_c4	8cell	2021-05-26 09:33:00	7.496	21.8	18.6335	136.698
8c_e9_c5	8cell	2021-05-26 09:35:00	7.496	17	17.909	113.486
8c_e10_c1	8cell	2021-05-26 09:40:00	7.496	24	17.0925	160.215	206.617
8c_e10_c2	8cell	2021-05-26 09:44:00	7.496	26	18.226	165.525
8c_e10_c3	8cell	2021-05-26 09:44:00	7.496	28	18.3865	177.178
8c_e10_c4	8cell	2021-05-26 09:48:00	7.496	33	19.6955	199.682
8c_e10_c5	8cell	2021-05-26 09:50:00	7.496	55	19.923	330.484
8c_e13_c1	8cell	2021-05-26 09:54:00	7.496	10.7	17.909	68.973	94.858
8c_e13_c2	8cell	2021-05-26 09:56:00	7.496	16.5	18.475	104.065
8c_e13_c3	8cell	2021-05-26 09:57:00	7.496	16	18.1485	102.167
8c_e13_c4	8cell	2021-05-26 09:59:00	7.496	15.1	18.6335	94.6855
8c_e13_c5	8cell	2021-05-26 10:01:00	7.496	16	18.63	100.342
8c_e13_c6	8cell	2021-05-26 10:03:00	7.496	16	19.0375	98.9162
8c_e16_c1	8cell	2021-05-26 10:06:00	7.496	25	17.658	162.818	113.36
8c_e16_c2	8cell	2021-05-26 10:08:00	7.496	25	18.957	154.984
8c_e16_c3	8cell	2021-05-26 10:10:00	7.496	11	17.82	71.1626
8c_e16_c4	8cell	2021-05-26 10:12:00	7.496	13.5	34.83	64.4739

## Sheet: Fig4-D-E
measure ID	stage	drugs	Date and time tension measure	Rp = pipette radius (µm)	Pc (Pa)	Rc = cell curvature radius (µm)	gcm = surface tension cell-medium (pN/µm)	Average gcm
2c_DMOS_e1c1	2cell	DMSO	2021-09-07 10:38:00	11.914	170	27.461	1788.74	1678.29
2c_DMOS_e1c2	2cell	DMSO	2021-09-07 10:43:00	11.914	150	27.702	1567.84
2c_DMOS_e3c1	2cell	DMSO	2021-09-07 10:47:00	11.914	130	26.163	1421.92	1293.6
2c_DMOS_e3c2	2cell	DMSO	2021-09-07 10:50:00	11.914	110	27.221	1165.29
2c_DMOS_e5c1	2cell	DMSO	2021-09-07 10:53:00	11.914	145	27.297	1532.74	1451.38
2c_DMOS_e5c2	2cell	DMSO	2021-09-07 10:55:00	11.914	129	27.1335	1370.01
2c_DMOS_e6c1	2cell	DMSO	2021-09-07 10:56:00	11.914	170	26.3255	1849.88	1879.05
2c_DMOS_e6c2	2cell	DMSO	2021-09-07 10:58:00	11.914	183	27.79	1908.21
2c_DMOS_e7c1	2cell	DMSO	2021-09-07 11:50:00	11.914	86	26.4915	931	991.599
2c_DMOS_e7c2	2cell	DMSO	2021-09-07 11:52:00	11.914	100	27.461	1052.2
2c_DMOS_e8c1	2cell	DMSO	2021-09-07 11:55:00	11.914	100	27.055	1064.44	1176.97
2c_DMOS_e8c2	2cell	DMSO	2021-09-07 11:57:00	11.914	118.2	26.2445	1289.5
2c_DMOS_e9c1	2cell	DMSO	2021-09-07 12:40:00	11.7045	215	25.189	2350.38	2276.55
2c_DMOS_e9c2	2cell	DMSO	2021-09-07 12:43:00	11.7045	215	27.297	2202.73
2c_DMOS_e11c1	2cell	DMSO	2021-09-07 12:50:00	11.7045	10.7	27.221	109.854	116.911
2c_DMOS_e11c2	2cell	DMSO	2021-09-07 12:48:00	11.7045	12.1	27.297	123.967
2c_DMOS_e12c1	2cell	DMSO	2021-09-07 12:52:00	11.7045	98.7	26.4915	1034.82	952.168
2c_DMOS_e12c2	2cell	DMSO	2021-09-07 12:54:00	11.7045	86	27.79	869.511
2c_DMOS_e13c1	2cell	DMSO	2021-09-07 12:56:00	11.7045	43	26.89	445.608	425.893
2c_DMOS_e13c2	2cell	DMSO	2021-09-07 12:57:00	11.7045	40	27.626	406.178
2c_DMOS_e1c1	2cell	DMSO	2021-09-10 10:35:00	9.885	25.2	27.626	193.949	194.162
2c_DMOS_e1c2	2cell	DMSO	2021-09-10 10:37:00	9.885	25	27.1335	194.375
2c_DMOS_e2c1	2cell	DMSO	2021-09-10 10:40:00	9.885	70	27.8655	536.179	534.919
2c_DMOS_e2c2	2cell	DMSO	2021-09-10 10:42:00	9.885	70	28.107	533.658
2c_DMOS_e3c1	2cell	DMSO	2021-09-10 10:45:00	9.885	110	27.0555	856.667	810.735
2c_DMOS_e3c2	2cell	DMSO	2021-09-10 10:47:00	9.885	100	27.943	764.804
2c_DMOS_e4c1	2cell	DMSO	2021-09-10 10:51:00	9.885	155	27.221	1202.91	1116.73
2c_DMOS_e4c2	2cell	DMSO	2021-09-10 10:55:00	9.885	133	27.297	1030.54
2c_DMOS_e5c1	2cell	DMSO	2021-09-10 10:57:00	9.885	86	27.702	660.879	700.984
2c_DMOS_e5c2	2cell	DMSO	2021-09-10 10:59:00	9.885	95	26.977	741.09
2c_DMOS_e3c1	2cell	DMSO	2021-09-14 11:55:00	7.7825	90	29.159	477.714	639.006
2c_DMOS_e3c2	2cell	DMSO	2021-09-14 10:57:00	7.7825	150	28.7535	800.298
2c_DMOS_e4c1	2cell	DMSO	2021-09-14 10:40:00	7.7825	205	27.545	1111.84	1254.69
2c_DMOS_e4c2	2cell	DMSO	2021-09-14 10:42:00	7.7825	260	28.1905	1397.54
2c_DMOS_e5c1	2cell	DMSO	2021-09-14 11:55:00	7.7825	67	28.678	357.816	445.104
2c_DMOS_e5c2	2cell	DMSO	2021-09-14 11:55:00	7.7825	100	28.9205	532.391
2c_DMOS_e6c1	2cell	DMSO	2021-09-14 11:55:00	7.7825	160	28.0305	861.902	798.77
2c_DMOS_e6c2	2cell	DMSO	2021-09-14 11:55:00	7.7825	135	27.221	735.638
2c_DMOS_e7c1	2cell	DMSO	2021-09-14 11:55:00	7.7825	129	27.461	700.492	751.743
2c_DMOS_e7c2	2cell	DMSO	2021-09-14 11:55:00	7.7825	147	27.0555	802.995
2c_DMOS_e8c1	2cell	DMSO	2021-09-14 11:55:00	7.7825	75.2	27.297	409.321	349.629
2c_DMOS_e8c2	2cell	DMSO	2021-09-14 11:55:00	7.7825	53.7	27.8655	289.936
2c_DMOS_e9c1	2cell	DMSO	2021-09-14 11:55:00	7.7825	183	27.626	991.38	819.292
2c_DMOS_e9c2	2cell	DMSO	2021-09-14 11:55:00	7.7825	120	27.943	647.205
2c_DMOS_e10c1	2cell	DMSO	2021-09-14 11:55:00	7.7825	27	28.0305	145.446	130.57
2c_DMOS_e10c2	2cell	DMSO	2021-09-14 11:55:00	7.7825	21.5	28.109	115.694
2c_DMOS_e11c1	2cell	DMSO	2021-09-14 11:55:00	7.7825	45	27.626	243.782	208.724
2c_DMOS_e11c2	2cell	DMSO	2021-09-14 11:55:00	7.7825	32.2	27.943	173.667
2c_DMOS_e12c1	2cell	DMSO	2021-09-14 11:55:00	7.7825	55	27.8655	296.955	234.864
2c_DMOS_e12c2	2cell	DMSO	2021-09-14 11:55:00	7.7825	32	27.8655	172.774
2c_DMOS_e13c1	2cell	DMSO	2021-09-14 11:55:00	7.7825	35.2	27.7015	190.488	238.342
2c_DMOS_e13c2	2cell	DMSO	2021-09-14 11:55:00	7.7825	53.7	28.838	286.196
2c_DMOS_e1c1	2cell	DMSO	2021-09-17 11:01:00	13.13	21.5	27.545	269.713	378.834
2c_DMOS_e1c2	2cell	DMSO	2021-09-17 11:09:00	13.13	40	28.43	487.955
2c_DMOS_e2c1	2cell	DMSO	2021-09-17 11:16:00	13.13	58.4	27.54	732.736	727.875
2c_DMOS_e2c2	2cell	DMSO	2021-09-17 11:18:00	13.13	57	27.216	723.013
2c_DMOS_e3c1	2cell	DMSO	2021-09-17 11:20:00	13.13	32	27.054	408.18	340.659
2c_DMOS_e3c2	2cell	DMSO	2021-09-17 11:21:00	13.13	22	27.864	273.137
2c_DMOS_e4c1	2cell	DMSO	2021-09-17 11:24:00	13.13	22	27.459	276.775	391.376
2c_DMOS_e4c2	2cell	DMSO	2021-09-17 11:26:00	13.13	40	27.297	505.978
2c_DMOS_e5c1	2cell	DMSO	2021-09-17 11:28:00	13.13	107.5	26.973	1375.13	1412.06
2c_DMOS_e5c2	2cell	DMSO	2021-09-17 11:30:00	13.13	118.2	28.269	1448.99
2c_DMOS_e6c1	2cell	DMSO	2021-09-17 11:00:59	13.13	30	28.35	366.855	309.395
2c_DMOS_e6c2	2cell	DMSO	2021-09-17 11:00:59	13.13	21	28.999	251.934
2c_DMOS_e7c1	2cell	DMSO	2021-09-17 13:06:00	13.285	25	28.026	315.723	334.666
2c_DMOS_e7c2	2cell	DMSO	2021-09-17 13:08:00	13.285	28	28.026	353.609
2c_DMOS_e8c1	2cell	DMSO	2021-09-17 13:11:00	13.285	12	27.78	152.766	139.86
2c_DMOS_e8c2	2cell	DMSO	2021-09-17 13:13:00	13.285	10	27.864	126.954
2c_DMOS_e10c1	2cell	DMSO	2021-09-17 13:24:00	13.285	12	27.864	152.345	144.08
2c_DMOS_e10c2	2cell	DMSO	2021-09-17 13:26:00	13.285	11	28.755	135.815
2c_DMOS_e11c1	2cell	DMSO	2021-09-17 13:28:00	13.285	12	27.7015	153.164	233.229
2c_DMOS_e11c2	2cell	DMSO	2021-09-17 13:40:00	10.1	40	28.4315	313.295
2c_DMOS_e12c1	2cell	DMSO	2021-09-17 13:44:00	10.1	50	27.378	400.101	372.91
2c_DMOS_e12c2	2cell	DMSO	2021-09-17 13:46:00	10.1	44	28.269	345.719
measure ID	stage	drugs	Date and time tension measure	Rp = pipette radius (µm)	Pc (Pa)	Rc = cell curvature radius (µm)	gcm = surface tension cell-medium (pN/µm)	Average gcm
2c_lat_e1c1	2cell	latA 100mM	2021-09-07 11:05:00	11.914	12	27.626	125.688	143.435
2c_lat_e1c2	2cell	latA 100mM	2021-09-07 11:03:00	11.914	15	26.7355	161.181
2c_lat_e2c1	2cell	latA 100mM	2021-09-07 11:07:00	11.914	50	26.6495	538.669	616.066
2c_lat_e2c2	2cell	latA 100mM	2021-09-07 11:10:00	11.914	65	26.977	693.463
2c_lat_e3c1	2cell	latA 100mM	2021-09-07 11:12:00	11.914	14	26.89	149.744	153.427
2c_lat_e3c2	2cell	latA 100mM	2021-09-07 11:14:00	11.914	15	27.626	157.111
2c_lat_e4c1	2cell	latA 100mM	2021-09-07 11:17:00	11.914	14	27.79	145.983	141.701
2c_lat_e4c2	2cell	latA 100mM	2021-09-07 11:20:00	11.914	13	27.297	137.418
2c_lat_e5c1	2cell	latA 100mM	2021-09-07 11:24:00	11.914	32	26.4095	347.3	410.952
2c_lat_e5c2	2cell	latA 100mM	2021-09-07 11:26:00	11.914	45	27.377	474.605
2c_lat_e6c1	2cell	latA 100mM	2021-09-07 11:30:00	11.914	27.1	27.626	283.846	256.611
2c_lat_e6c2	2cell	latA 100mM	2021-09-07 11:33:00	11.914	21.5	26.977	229.376
2c_lat_e7c1	2cell	latA 100mM	2021-09-07 11:37:00	11.914	53.7	26.083	588.871	531.18
2c_lat_e7c2	2cell	latA 100mM	2021-09-07 11:40:00	11.914	45	27.461	473.489
2c_lat_e8c1	2cell	latA 100mM	2021-09-07 11:42:00	11.914	55	26.4915	595.407	631.626
2c_lat_e8c2	2cell	latA 100mM	2021-09-07 11:45:00	11.914	65	28.352	667.845
2c_lat_e9c1	2cell	latA 100mM	2021-09-07 13:00:00	11.7045	17.5	26.3255	184.4	172.323
2c_lat_e9c2	2cell	latA 100mM	2021-09-07 13:02:00	11.7045	15.5	26.973	160.246
2c_lat_e10c1	2cell	latA 100mM	2021-09-07 13:06:00	11.7045	6	27.8655	60.5442	70.2199
2c_lat_e10c2	2cell	latA 100mM	2021-09-07 13:08:00	11.7045	8	28.271	79.8957
2c_lat_e11c1	2cell	latA 100mM	2021-09-07 13:09:00	11.7045	7	27.377	71.5597	98.5422
2c_lat_e11c2	2cell	latA 100mM	2021-09-07 13:12:00	11.7045	12	26.569	125.525
2c_lat_e1c1	2cell	latA 100nM	2021-09-10 11:31:00	7.671	13	27.7015	68.9568	60.7979
2c_lat_e1c2	2cell	latA 100nM	2021-09-10 11:33:00	7.671	10	28.269	52.639
2c_lat_e2c1	2cell	latA 100nM	2021-09-10 11:36:00	7.671	10	28.188	52.6954	55.2676
2c_lat_e2c2	2cell	latA 100nM	2021-09-10 11:38:00	7.671	11	28.352	57.8398
2c_lat_e3c1	2cell	latA 100nM	2021-09-10 11:41:00	7.671	10.7	27.297	57.0806	62.683
2c_lat_e3c2	2cell	latA 100nM	2021-09-10 11:43:00	7.671	13	28.4315	68.2853
2c_lat_e4c1	2cell	latA 100nM	2021-09-10 11:46:00	7.671	10	28.595	52.4164	50.0779
2c_lat_e4c2	2cell	latA 100nM	2021-09-10 10:47:00	7.671	9	27.7015	47.7393
2c_lat_e5c1	2cell	latA 100nM	2021-09-10 10:52:00	7.671	9	27.7015	47.7393	47.5569
2c_lat_e5c2	2cell	latA 100nM	2021-09-10 10:54:00	7.671	9	28.27	47.3744
2c_lat_e1c1	2cell	latA 100nM	2021-09-14 10:43:00	9.1585	10	28.1905	67.8286	68.1191
2c_lat_e1c2	2cell	latA 100nM	2021-09-14 10:48:00	9.1585	10	27.7015	68.4097
2c_lat_e2c1	2cell	latA 100nM	2021-09-14 11:36:00	9.1585	10	28.109	67.9233	68.4674
2c_lat_e2c2	2cell	latA 100nM	2021-09-14 11:38:00	9.1585	10	27.221	69.0114
2c_lat_e3c1	2cell	latA 100nM	2021-09-14 10:43:00	9.1585	18	28.595	121.266	147.295
2c_lat_e3c2	2cell	latA 100nM	2021-09-14 10:43:00	9.1585	25	26.977	173.323
2c_lat_e4c1	2cell	latA 100nM	2021-09-14 10:43:00	9.1585	15	28.595	101.055	92.0021
2c_lat_e4c2	2cell	latA 100nM	2021-09-14 10:43:00	9.1585	12	27.1335	82.9493
2c_lat_e5c1	2cell	latA 100nM	2021-09-14 10:43:00	9.1585	13	27.461	89.319	94.7922
2c_lat_e5c2	2cell	latA 100nM	2021-09-14 10:43:00	9.1585	15	29.081	100.265
2c_lat_e6c1	2cell	latA 100nM	2021-09-14 10:43:00	9.1585	22	28.352	148.815	180.741
2c_lat_e6c2	2cell	latA 100nM	2021-09-14 10:43:00	9.1585	31	27.545	212.667
2c_lat_e7c1	2cell	latA 100nM	2021-09-14 10:43:00	9.1585	15	28.271	101.604	98.6193
2c_lat_e7c2	2cell	latA 100nM	2021-09-14 10:43:00	9.1585	14	27.783	95.635
2c_lat_e8c1	2cell	latA 100nM	2021-09-14 10:43:00	9.1585	23	28.4315	155.372	132.817
2c_lat_e8c2	2cell	latA 100nM	2021-09-14 10:43:00	9.1585	16	27.297	110.263
2c_lat_e9c1	2cell	latA 100nM	2021-09-14 10:43:00	9.1585	17	28.109	115.47	135.953
2c_lat_e9c2	2cell	latA 100nM	2021-09-14 10:43:00	9.1585	23	28.0305	156.435
2c_lat_e1c1	2cell	latA 100nM	2021-09-17 11:41:00	5.89	25	28.269	93.0026	86.5532
2c_lat_e1c2	2cell	latA 100nM	2021-09-17 11:44:00	5.89	21.5	28.107	80.1037
2c_lat_e2c1	2cell	latA 100nM	2021-09-17 11:46:00	5.89	10.7	28.352	39.7745	34.8841
2c_lat_e2c2	2cell	latA 100nM	2021-09-17 11:48:00	5.89	8	27.459	29.9937
2c_lat_e3c1	2cell	latA 100nM	2021-09-17 11:51:00	5.89	5	26.973	18.8388	28.1654
2c_lat_e3c2	2cell	latA 100nM	2021-09-17 11:53:00	5.89	10	27.459	37.4921
2c_lat_e4c1	2cell	latA 100nM	2021-09-17 11:57:00	5.89	10	28.352	37.1724	39.1413
2c_lat_e4c2	2cell	latA 100nM	2021-09-17 11:58:00	5.89	11.1	28.755	41.1103
2c_lat_e5c1	2cell	latA 100nM	2021-09-17 12:01:00	5.89	14	28.3	52.0664	57.5512
2c_lat_e5c2	2cell	latA 100nM	2021-09-17 12:03:00	5.89	17	28.624	63.036
2c_lat_e6c1	2cell	latA 100nM	2021-09-17 12:05:00	5.89	15	27.461	56.2371	56.0819
2c_lat_e6c2	2cell	latA 100nM	2021-09-17 12:07:00	5.89	15	28.0305	55.9268
2c_lat_e7c1	2cell	latA 100nM	2021-09-17 12:32:00	5.89	15	28.595	55.6346	50.2589
2c_lat_e7c2	2cell	latA 100nM	2021-09-17 12:34:00	5.89	12	27.7015	44.8833
2c_lat_e8c1	2cell	latA 100nM	2021-09-17 12:36:00	5.89	13	27.79	48.5817	48.4529
2c_lat_e8c2	2cell	latA 100nM	2021-09-17 12:38:00	5.89	13	28.352	48.3241
2c_lat_e9c1	2cell	latA 100nM	2021-09-17 12:40:00	5.89	13	27.545	48.6982	46.7907
2c_lat_e9c2	2cell	latA 100nM	2021-09-17 12:43:00	5.89	12	27.7015	44.8833
2c_lat_e10c1	2cell	latA 100nM	2021-09-17 12:45:00	5.89	10	28.109	37.2569	39.152
2c_lat_e10c2	2cell	latA 100nM	2021-09-17 12:47:00	5.89	11	27.943	41.0472
2c_lat_e11c1	2cell	latA 100nM	2021-09-17 12:49:00	5.89	14	27.7015	52.3638	76.3646
2c_lat_e11c2	2cell	latA 100nM	2021-09-17 12:51:00	5.89	27	28.352	100.365

## Sheet: Fig4-F-G
											FFT	0	0.0017	0.0034	0.0051	0.0068	0.0085	0.0102	0.0119	0.0136	0.0153	0.0169	0.0186	0.0203	0.022	0.0237	0.0254	0.0271	0.0288	0.0305	0.0322	0.0339	0.0356	0.0373	0.039	0.0407	0.0424	0.0441	0.0458	0.0475	0.0492
											Period (s)		588.235	294.118	196.078	147.059	117.647	98.0392	84.0336	73.5294	65.3595	59.1716	53.7634	49.2611	45.4545	42.1941	39.3701	36.9004	34.7222	32.7869	31.0559	29.4985	28.0899	26.8097	25.641	24.57	23.5849	22.6757	21.8341	21.0526	20.3252
name	date	stage	treatment	embryoID	t after treatment (min)	T	f	Peak vs average	A - Av A	amplitude peak	amplitude average	FFT_UandV
20210607_LatA100nM_from5min_2-cell-30min_e1_t1	20210607	2-cell	LatA 100nM	1	5			1.65601	0.0945185	0.2386	0.144081	0.1168	0.1292	0.117	0.1788	0.1451	0.1573	0.1829	0.1852	0.1884	0.1966	0.2386	0.1631	0.1628	0.1177	0.1299	0.11	0.1597	0.1513	0.1193	0.0909	0.1625	0.105	0.1206	0.1294	0.124	0.1246	0.1653	0.1537	0.0801	0.0474
20210607_LatA100nM_from5min_2-cell-30min_e1_t2	20210607	2-cell	LatA 100nM	1	15	196.078		2.13112	0.175152	0.33	0.154848	0.1122	0.1139	0.322	0.33	0.2031	0.1716	0.1789	0.1982	0.1622	0.1625	0.2025	0.2125	0.1245	0.126	0.135	0.1923	0.1049	0.1194	0.1333	0.1983	0.117	0.1229	0.0945	0.2038	0.1429	0.1301	0.099	0.1482	0.1065	0.0608
20210607_LatA100nM_from5min_2-cell-30min_e1_t3	20210607	2-cell	LatA 100nM	1	20	98.0392	0.0102	1.80862	0.117585	0.263	0.145415	0.1026	0.1448	0.1714	0.1143	0.193	0.1611	0.263	0.2157	0.1999	0.1801	0.1835	0.1446	0.1973	0.1156	0.1211	0.1941	0.1422	0.11	0.1271	0.2071	0.1102	0.0946	0.1187	0.1058	0.1347	0.1275	0.0785	0.1469	0.0954	0.0442
20210607_LatA100nM_from5min_2-cell-30min_e2_t1	20210607	2-cell	LatA 100nM	2	5	98.0392	0.0102	2.20094	0.148089	0.2714	0.123311	0.1182	0.1636	0.1867	0.1455	0.1898	0.2148	0.2714	0.1782	0.167	0.1626	0.1629	0.1256	0.108	0.1041	0.12	0.1089	0.0958	0.1227	0.1097	0.0894	0.1084	0.0877	0.1083	0.0823	0.0891	0.0898	0.0961	0.0705	0.0756	0.0452
20210607_LatA100nM_from5min_2-cell-30min_e2_t2	20210607	2-cell	LatA 100nM	2	15	147.059	0.0068	2.45839	0.199919	0.337	0.137081	0.0789	0.1378	0.2005	0.2165	0.337	0.2406	0.1714	0.2694	0.1788	0.1537	0.1697	0.1387	0.1446	0.1355	0.0912	0.1105	0.0929	0.1015	0.1036	0.1242	0.0895	0.1074	0.0899	0.1171	0.0943	0.0854	0.0787	0.1101	0.1022	0.0468
20210607_LatA100nM_from5min_2-cell-30min_e2_t3	20210607	2-cell	LatA 100nM	2	20	98.0392	0.0102	2.39874	0.206422	0.354	0.147578	0.1209	0.1379	0.1426	0.2156	0.2453	0.334	0.354	0.1859	0.1841	0.1695	0.1877	0.1763	0.1062	0.1399	0.1393	0.1202	0.0813	0.1038	0.1237	0.128	0.1035	0.1229	0.1182	0.079	0.1207	0.0826	0.1109	0.0927	0.116	0.0433
20210607_LatA100nM_from5min_2-cell-30min_e3_t1	20210607	2-cell	LatA 100nM	3	5			1.43576	0.0662556	0.2183	0.152044	0.1443	0.112	0.1799	0.1512	0.195	0.1479	0.1597	0.1743	0.2183	0.1341	0.1846	0.1553	0.1293	0.1907	0.1645	0.1612	0.1259	0.1633	0.1689	0.1852	0.2011	0.1373	0.1557	0.1012	0.1159	0.1097	0.1109	0.1408	0.1426	0.0806
20210607_LatA100nM_from5min_2-cell-30min_e3_t2	20210607	2-cell	LatA 100nM	3	15			1.60745	0.0805296	0.2131	0.13257	0.1009	0.0973	0.1264	0.1063	0.1623	0.1547	0.1447	0.1485	0.2131	0.1455	0.1232	0.1378	0.1631	0.1217	0.1223	0.1592	0.1611	0.1336	0.1075	0.0994	0.1347	0.1363	0.1121	0.0941	0.1238	0.151	0.1239	0.1104	0.1299	0.0592
20210607_LatA100nM_from5min_2-cell-30min_e3_t3	20210607	2-cell	LatA 100nM	3	20			1.64864	0.0793963	0.2018	0.122404	0.0825	0.0915	0.0897	0.1187	0.2018	0.155	0.1638	0.1563	0.1351	0.126	0.1366	0.1075	0.1259	0.1639	0.1098	0.1192	0.1574	0.0977	0.1291	0.1263	0.0955	0.0931	0.093	0.0946	0.1145	0.106	0.1002	0.101	0.1035	0.0734
20210607_LatA100nM_from5min_2-cell-30min_e4_t1	20210607	2-cell	LatA 100nM	4	5			1.35015	0.0356074	0.1373	0.101693	0.1253	0.0836	0.0911	0.1159	0.1373	0.1143	0.1029	0.1093	0.0966	0.1137	0.1162	0.0928	0.0861	0.0956	0.1124	0.0923	0.1108	0.0889	0.1003	0.106	0.1068	0.0864	0.0993	0.1296	0.1019	0.0855	0.0876	0.1156	0.0931	0.0485
20210607_LatA100nM_from5min_2-cell-30min_e4_t2	20210607	2-cell	LatA 100nM	4	15			1.43878	0.0449519	0.1474	0.102448	0.1179	0.0924	0.1079	0.1108	0.121	0.1141	0.1027	0.0981	0.0998	0.1044	0.1295	0.1026	0.1474	0.0841	0.1072	0.1104	0.1018	0.0903	0.095	0.0898	0.1013	0.1006	0.0955	0.0948	0.1105	0.1207	0.087	0.1098	0.0943	0.0426
20210607_LatA100nM_from5min_2-cell-30min_e4_t3	20210607	2-cell	LatA 100nM	4	20			1.32444	0.0317963	0.1298	0.0980037	0.1211	0.0899	0.0872	0.0848	0.1105	0.1115	0.0939	0.1001	0.1283	0.0884	0.0788	0.106	0.1298	0.0833	0.1367	0.0914	0.1052	0.1145	0.0899	0.1205	0.0985	0.0859	0.0767	0.0892	0.0867	0.088	0.0938	0.0939	0.1095	0.0503
20210607_LatA100nM_from5min_2-cell-30min_e5_t1	20210607	2-cell	LatA 100nM	5	5			1.38758	0.0358926	0.1285	0.0926074	0.149	0.1255	0.1097	0.0888	0.081	0.0796	0.0969	0.1285	0.076	0.0932	0.1045	0.0938	0.0922	0.0801	0.0899	0.091	0.1073	0.1039	0.103	0.0901	0.0901	0.0919	0.1141	0.0879	0.0991	0.0988	0.0922	0.1014	0.083	0.0421
20210607_LatA100nM_from5min_2-cell-30min_e5_t2	20210607	2-cell	LatA 100nM	5	15			1.18232	0.0165	0.107	0.0905	0.1117	0.1286	0.0773	0.107	0.1002	0.087	0.0838	0.0937	0.0928	0.0993	0.1	0.0907	0.0897	0.1083	0.0831	0.0812	0.0999	0.0819	0.085	0.0836	0.0951	0.1005	0.0819	0.1016	0.0837	0.0959	0.1	0.0865	0.0861	0.045
20210607_LatA100nM_from5min_2-cell-30min_e5_t3	20210607	2-cell	LatA 100nM	5	20			1.37757	0.0342333	0.1249	0.0906667	0.0782	0.0858	0.0903	0.1249	0.0866	0.0902	0.1032	0.0933	0.0879	0.0848	0.0717	0.099	0.0974	0.1153	0.0934	0.089	0.0797	0.0972	0.0896	0.1064	0.086	0.0842	0.0798	0.0902	0.0953	0.0829	0.091	0.0785	0.1044	0.0461
20210607_LatA100nM_from5min_2-cell-30min_e6_t1	20210607	2-cell	LatA 100nM	6	5			1.39692	0.0928	0.3266	0.2338	0.191	0.2527	0.2155	0.3266	0.1865	0.3245	0.1729	0.3049	0.2269	0.2851	0.2902	0.2366	0.2072	0.2299	0.2464	0.1413	0.2035	0.2314	0.2046	0.4518	0.1965	0.1784	0.2537	0.2624	0.1733	0.1664	0.192	0.353	0.1706	0.096
20210607_LatA100nM_from5min_2-cell-30min_e6_t2	20210607	2-cell	LatA 100nM	6	15			1.55448	0.0680222	0.1907	0.122678	0.0934	0.1034	0.09	0.1478	0.1907	0.1512	0.1655	0.1213	0.1413	0.1467	0.1591	0.1268	0.142	0.1327	0.1199	0.0981	0.0798	0.1117	0.1663	0.1025	0.0851	0.1024	0.0843	0.1259	0.1133	0.0948	0.0986	0.1371	0.1254	0.042
20210607_LatA100nM_from5min_2-cell-30min_e6_t3	20210607	2-cell	LatA 100nM	6	20			1.3555	0.0410185	0.1564	0.115381	0.1016	0.131	0.1385	0.1564	0.1457	0.154	0.1355	0.1334	0.1155	0.14	0.1406	0.1148	0.107	0.1096	0.1023	0.0977	0.1138	0.1186	0.1659	0.1089	0.1123	0.0886	0.0985	0.0998	0.0814	0.0963	0.1245	0.0931	0.1184	0.0427
20210607_LatA100nM_from5min_2-cell-30min_e7_t1	20210607	2-cell	LatA 100nM	7	5			1.66254	0.0874333	0.2194	0.131967	0.1163	0.1302	0.1594	0.2053	0.2006	0.2009	0.2003	0.2194	0.2	0.1378	0.1157	0.1539	0.1404	0.1451	0.1193	0.1377	0.1076	0.1131	0.0968	0.0768	0.099	0.1134	0.1043	0.1148	0.1004	0.1135	0.1042	0.1054	0.0922	0.0452
20210607_LatA100nM_from5min_2-cell-30min_e7_t2	20210607	2-cell	LatA 100nM	7	15	73.5294	0.0136	2.32898	0.183	0.3207	0.1377	0.0984	0.1085	0.177	0.1894	0.1791	0.2357	0.256	0.2112	0.3207	0.1592	0.1301	0.1173	0.1746	0.0979	0.1208	0.1341	0.1219	0.1142	0.0956	0.0911	0.0696	0.1059	0.1303	0.0955	0.0921	0.0967	0.1056	0.1153	0.0986	0.0594
20210607_LatA100nM_from5min_2-cell-30min_e7_t3	20210607	2-cell	LatA 100nM	7	20	117.647	0.0085	1.93564	0.108663	0.2248	0.116137	0.0926	0.1123	0.1207	0.1267	0.1273	0.2248	0.2141	0.1755	0.1861	0.1217	0.1752	0.1123	0.1169	0.0954	0.1179	0.1102	0.0828	0.083	0.1101	0.1027	0.0927	0.0906	0.0905	0.0949	0.0758	0.1141	0.0931	0.085	0.0784	0.0379
20210607_LatA100nM_from5min_2-cell-30min_e8_t1	20210607	2-cell	LatA 100nM	8	5	65.3595	0.0153	1.23407	0.0225519	0.1189	0.0963481	0.1539	0.1055	0.1247	0.0951	0.1013	0.1128	0.0881	0.1048	0.0961	0.1189	0.1163	0.1012	0.1014	0.1061	0.0914	0.0947	0.1011	0.0833	0.1185	0.1045	0.1205	0.0747	0.0907	0.0897	0.0917	0.085	0.0871	0.0843	0.0974	0.0447
20210607_LatA100nM_from5min_2-cell-30min_e8_t2	20210607	2-cell	LatA 100nM	8	15			1.55883	0.0536667	0.1497	0.0960333	0.1361	0.1803	0.1139	0.1202	0.0955	0.088	0.0921	0.1206	0.0908	0.1497	0.0975	0.1008	0.104	0.1108	0.0943	0.1053	0.0986	0.0733	0.0837	0.0894	0.0962	0.0907	0.0917	0.0858	0.1104	0.0774	0.0902	0.1077	0.0856	0.0426
20210607_LatA100nM_from5min_2-cell-30min_e8_t3	20210607	2-cell	LatA 100nM	8	20			1.3958	0.0391037	0.1379	0.0987963	0.0997	0.1121	0.1059	0.101	0.1067	0.1114	0.0869	0.0844	0.1379	0.1073	0.1248	0.0964	0.0965	0.1077	0.1085	0.0947	0.088	0.0876	0.1229	0.0849	0.0989	0.1101	0.1092	0.0904	0.1021	0.0949	0.0955	0.0833	0.0855	0.05
20210607_LatA100nM_from50min_2-cell-30min_e1_t1	20210607	2-cell	LatA 100nM	1	50	117.647	0.0085	1.80745	0.159707	0.3575	0.197793	0.1118	0.1749	0.1598	0.2475	0.2874	0.3575	0.2812	0.1902	0.2662	0.1682	0.2886	0.1514	0.1693	0.173	0.1349	0.1827	0.1402	0.1394	0.1359	0.1848	0.1624	0.1375	0.3133	0.1932	0.2905	0.1096	0.1777	0.2332	0.1421	0.0825
20210607_LatA100nM_from50min_2-cell-30min_e1_t2	20210607	2-cell	LatA 100nM	1	60	147.059	0.0068	1.97646	0.151326	0.3063	0.154974	0.0774	0.1354	0.2337	0.1852	0.3063	0.278	0.2972	0.203	0.2646	0.1637	0.1133	0.1602	0.1772	0.1019	0.1049	0.1336	0.1315	0.1343	0.1093	0.0948	0.1327	0.1472	0.1079	0.1133	0.116	0.1232	0.127	0.1461	0.1483	0.0636
20210607_LatA100nM_from50min_2-cell-30min_e1_t3	20210607	2-cell	LatA 100nM	1	70	117.647	0.0085	2.00927	0.145619	0.2899	0.144281	0.1035	0.2183	0.1774	0.1935	0.1887	0.2899	0.245	0.191	0.1687	0.1747	0.1983	0.1905	0.1004	0.1898	0.0959	0.1654	0.1123	0.1005	0.0935	0.1196	0.1217	0.1064	0.1312	0.0804	0.1119	0.129	0.1168	0.0897	0.1435	0.0473
20210607_LatA100nM_from50min_2-cell-30min_e2_t1	20210607	2-cell	LatA 100nM	2	50	98.0392	0.0102	1.91652	0.173259	0.3623	0.189041	0.0841	0.1143	0.1443	0.244	0.2911	0.2362	0.3623	0.2631	0.2169	0.1961	0.1673	0.2008	0.1587	0.1749	0.1202	0.1483	0.1116	0.1437	0.1519	0.1514	0.1828	0.1494	0.2184	0.1426	0.1937	0.1779	0.1599	0.2182	0.2447	0.078
20210607_LatA100nM_from50min_2-cell-30min_e2_t2	20210607	2-cell	LatA 100nM	2	60	98.0392	0.0102	2.55133	0.239267	0.3935	0.154233	0.0951	0.1212	0.1635	0.2497	0.1916	0.2933	0.3935	0.1972	0.1901	0.1605	0.1309	0.1848	0.11	0.1199	0.1647	0.1268	0.1825	0.1368	0.1184	0.1033	0.1914	0.1251	0.0976	0.098	0.1189	0.1314	0.0939	0.096	0.0866	0.0714
20210607_LatA100nM_from50min_2-cell-30min_e2_t3	20210607	2-cell	LatA 100nM	2	70	117.647	0.0085	2.35725	0.183385	0.3185	0.135115	0.0858	0.1155	0.1528	0.1901	0.242	0.3185	0.2909	0.1887	0.2288	0.1481	0.1209	0.1202	0.1358	0.1236	0.1182	0.1306	0.0829	0.1082	0.0857	0.1193	0.0814	0.1088	0.0962	0.0783	0.0811	0.0943	0.096	0.0958	0.1064	0.0573
20210607_LatA100nM_from50min_2-cell-30min_e3_t1	20210607	2-cell	LatA 100nM	3	50			1.59621	0.115267	0.3086	0.193333	0.0732	0.135	0.1515	0.1787	0.2271	0.1643	0.1324	0.1096	0.1656	0.284	0.3086	0.1403	0.3003	0.288	0.15	0.1882	0.272	0.2363	0.1275	0.1331	0.1931	0.1971	0.2543	0.2178	0.1655	0.1119	0.1233	0.2897	0.1628	0.0985
20210607_LatA100nM_from50min_2-cell-30min_e3_t2	20210607	2-cell	LatA 100nM	3	60			1.07781	0.0123444	0.171	0.158656	0.0774	0.1551	0.1883	0.1521	0.1612	0.1506	0.1415	0.171	0.0934	0.1415	0.1577	0.1516	0.1212	0.1754	0.2588	0.1963	0.1722	0.0962	0.1957	0.254	0.1337	0.0758	0.2005	0.1673	0.1578	0.1539	0.1149	0.2663	0.1133	0.1098
20210607_LatA100nM_from50min_2-cell-30min_e3_t3	20210607	2-cell	LatA 100nM	3	70			1.31844	0.0527741	0.2185	0.165726	0.0742	0.0996	0.2585	0.0976	0.1619	0.1429	0.2185	0.1475	0.1024	0.1303	0.1305	0.1656	0.1627	0.1798	0.2336	0.148	0.3107	0.1364	0.2308	0.1195	0.2414	0.2587	0.1831	0.2003	0.117	0.1179	0.1565	0.1223	0.1973	0.0614
20210607_LatA100nM_from50min_2-cell-30min_e4_t1	20210607	2-cell	LatA 100nM	4	50			1.40622	0.0615593	0.2131	0.151541	0.076	0.1076	0.102	0.2131	0.1456	0.2081	0.0793	0.1695	0.1704	0.1265	0.1727	0.1065	0.1625	0.1394	0.1189	0.1567	0.0924	0.1702	0.1043	0.1581	0.1594	0.1334	0.2196	0.125	0.1788	0.1636	0.1307	0.2516	0.1439	0.0914
20210607_LatA100nM_from50min_2-cell-30min_e4_t2	20210607	2-cell	LatA 100nM	4	60			1.46328	0.0541074	0.1709	0.116793	0.0836	0.1166	0.1051	0.0869	0.1348	0.1709	0.167	0.1283	0.1211	0.1227	0.1207	0.1171	0.1439	0.118	0.149	0.1056	0.1535	0.1525	0.0978	0.1186	0.1084	0.1132	0.1033	0.0914	0.1026	0.0879	0.1109	0.0943	0.0907	0.0423
20210607_LatA100nM_from50min_2-cell-30min_e4_t3	20210607	2-cell	LatA 100nM	4	70			1.27714	0.0292519	0.1348	0.105548	0.055	0.087	0.1411	0.1083	0.1348	0.1235	0.1216	0.1125	0.1007	0.1175	0.1209	0.1232	0.1074	0.1328	0.1183	0.0806	0.1046	0.105	0.116	0.0845	0.1075	0.1032	0.0936	0.0909	0.107	0.0894	0.1181	0.0866	0.0914	0.0499
20210607_LatA100nM_from50min_2-cell-30min_e5_t1	20210607	2-cell	LatA 100nM	5	50			1.28457	0.0365963	0.1652	0.128604	0.0418	0.1005	0.1209	0.1189	0.1242	0.1268	0.1284	0.1215	0.1232	0.1178	0.1652	0.1158	0.1576	0.0914	0.1021	0.1317	0.1162	0.1375	0.1111	0.1021	0.1345	0.115	0.1384	0.1582	0.1559	0.1803	0.102	0.1833	0.1443	0.0689
20210607_LatA100nM_from50min_2-cell-30min_e5_t2	20210607	2-cell	LatA 100nM	5	60			1.19003	0.0187148	0.1172	0.0984852	0.0771	0.0783	0.0996	0.0821	0.0879	0.1129	0.1089	0.0862	0.1172	0.1036	0.1143	0.102	0.1016	0.1259	0.0891	0.0915	0.1221	0.0943	0.0851	0.0832	0.093	0.1049	0.1105	0.0916	0.0895	0.0949	0.1039	0.1255	0.0779	0.0595
20210607_LatA100nM_from50min_2-cell-30min_e5_t3	20210607	2-cell	LatA 100nM	5	70			1.1549	0.0140296	0.1046	0.0905704	0.0739	0.0796	0.1221	0.0913	0.1046	0.0993	0.0957	0.0947	0.0874	0.0995	0.0958	0.1014	0.0816	0.0778	0.0975	0.0861	0.097	0.1001	0.1057	0.0851	0.102	0.1006	0.0895	0.0789	0.0772	0.0922	0.0949	0.0794	0.0779	0.0522
20210607_LatA100nM_from50min_2-cell-30min_e6_t1	20210607	2-cell	LatA 100nM	6	50			1.75092	0.094137	0.2195	0.125363	0.0692	0.1085	0.183	0.1421	0.2195	0.1824	0.1435	0.1485	0.1247	0.1265	0.128	0.1109	0.0964	0.1208	0.1239	0.1258	0.102	0.121	0.1032	0.124	0.1402	0.1392	0.1288	0.0959	0.0933	0.0796	0.1152	0.1568	0.1287	0.0639
20210607_LatA100nM_from50min_2-cell-30min_e6_t2	20210607	2-cell	LatA 100nM	6	60			1.7446	0.093	0.2179	0.1249	0.1318	0.1023	0.163	0.1299	0.1843	0.1481	0.2092	0.2179	0.1363	0.1213	0.1324	0.0987	0.1272	0.121	0.1173	0.0906	0.1131	0.0981	0.0803	0.1269	0.1147	0.1087	0.0945	0.1013	0.1066	0.1657	0.1486	0.106	0.1167	0.0569
20210607_LatA100nM_from50min_2-cell-30min_e6_t3	20210607	2-cell	LatA 100nM	6	70			1.65239	0.0852407	0.2159	0.130659	0.0509	0.1129	0.128	0.1902	0.1662	0.2159	0.2056	0.1329	0.1402	0.1449	0.1688	0.1711	0.1533	0.0963	0.1069	0.1493	0.1105	0.1258	0.1041	0.0971	0.1182	0.1234	0.1071	0.1155	0.1403	0.0982	0.1107	0.1014	0.0935	0.0404
20210607_LatA100nM_from50min_2-cell-30min_e7_t1	20210607	2-cell	LatA 100nM	7	50			1.63919	0.0747519	0.1917	0.116948	0.1141	0.1343	0.1021	0.1637	0.1421	0.1917	0.1452	0.1443	0.1228	0.1352	0.1064	0.1222	0.114	0.0985	0.1105	0.1185	0.1106	0.0861	0.0921	0.0973	0.1098	0.1259	0.1301	0.1216	0.1043	0.1449	0.0943	0.0936	0.0967	0.0352
20210607_LatA100nM_from50min_2-cell-30min_e7_t2	20210607	2-cell	LatA 100nM	7	60			1.75985	0.0829	0.192	0.1091	0.0678	0.1044	0.1012	0.1564	0.1403	0.192	0.1258	0.1623	0.1212	0.1457	0.1198	0.1146	0.1034	0.112	0.097	0.1131	0.0877	0.084	0.0905	0.1112	0.0704	0.0922	0.0841	0.0958	0.0952	0.1152	0.0775	0.0824	0.1125	0.0434
20210607_LatA100nM_from50min_2-cell-30min_e7_t3	20210607	2-cell	LatA 100nM	7	70			1.73154	0.0744407	0.1762	0.101759	0.0362	0.1103	0.0954	0.1762	0.1452	0.1469	0.1393	0.1188	0.139	0.1128	0.1027	0.1291	0.1054	0.086	0.1112	0.0715	0.0788	0.0987	0.0721	0.0794	0.0914	0.0896	0.0758	0.0986	0.1162	0.0869	0.0811	0.0806	0.0775	0.0367
20210607_LatA100nM_from50min_2-cell-30min_e8_t1	20210607	2-cell	LatA 100nM	8	50			1.39973	0.0427222	0.1496	0.106878	0.1427	0.0991	0.1486	0.1188	0.1226	0.1024	0.1282	0.1205	0.1075	0.1496	0.1156	0.1237	0.0995	0.1295	0.1234	0.1223	0.0825	0.0979	0.0924	0.0834	0.104	0.1163	0.1055	0.1044	0.1012	0.1187	0.0991	0.0762	0.1004	0.0401
20210607_LatA100nM_from50min_2-cell-30min_e8_t2	20210607	2-cell	LatA 100nM	8	60			1.27434	0.0267593	0.1243	0.0975407	0.0852	0.1008	0.0806	0.0964	0.0995	0.1075	0.0985	0.1243	0.1085	0.1139	0.0799	0.1115	0.0847	0.0927	0.0879	0.1094	0.0811	0.1195	0.0986	0.0953	0.1026	0.0944	0.1014	0.0964	0.1011	0.1	0.0856	0.1082	0.0914	0.0433
20210607_LatA100nM_from50min_2-cell-30min_e8_t3	20210607	2-cell	LatA 100nM	8	70			1.66288	0.0662926	0.1663	0.100007	0.0555	0.0736	0.0753	0.1042	0.0971	0.1015	0.1079	0.1402	0.1092	0.1122	0.1663	0.1225	0.0921	0.1012	0.0871	0.0831	0.0847	0.0941	0.0836	0.1178	0.1038	0.0844	0.1087	0.0956	0.0981	0.1005	0.0837	0.0915	0.0882	0.0409
20210607_LatA100nM_from1h30min_2-cell-30min_e1_t1	20210607	2-cell	LatA 100nM	1	90	147.059	0.0068	1.95049	0.146533	0.3007	0.154167	0.0782	0.17	0.1425	0.2841	0.3007	0.2585	0.2955	0.1558	0.1773	0.1545	0.1159	0.1921	0.1719	0.1685	0.1346	0.1719	0.1249	0.1134	0.1186	0.0747	0.1285	0.1367	0.1308	0.1466	0.0966	0.1153	0.1089	0.1442	0.093	0.049
20210607_LatA100nM_from1h30min_2-cell-30min_e1_t2	20210607	2-cell	LatA 100nM	1	100			1.69358	0.0984519	0.2404	0.141948	0.065	0.1976	0.1638	0.1804	0.2086	0.2251	0.2404	0.1806	0.2041	0.1457	0.1566	0.2059	0.1445	0.123	0.1729	0.1198	0.1079	0.1319	0.0967	0.1061	0.1242	0.1043	0.0905	0.0994	0.1497	0.1194	0.1011	0.1408	0.0935	0.0595
20210607_LatA100nM_from1h30min_2-cell-30min_e1_t3	20210607	2-cell	LatA 100nM	1	110	196.078	0.0051	1.91405	0.127696	0.2674	0.139704	0.1045	0.1858	0.1601	0.2674	0.2457	0.2143	0.2221	0.2374	0.1491	0.1355	0.1607	0.126	0.1383	0.0882	0.1039	0.114	0.1189	0.1333	0.1062	0.1345	0.1183	0.1259	0.0806	0.1241	0.1181	0.1144	0.101	0.1052	0.1275	0.0614
20210607_LatA100nM_from1h30min_2-cell-30min_e2_t1	20210607	2-cell	LatA 100nM	2	90	117.647	0.0085	2.03302	0.124896	0.2458	0.120904	0.0639	0.1855	0.2171	0.137	0.2132	0.2458	0.2235	0.1873	0.111	0.1425	0.1162	0.1297	0.1533	0.1001	0.0865	0.0994	0.0981	0.1099	0.0863	0.1094	0.1024	0.0849	0.1007	0.1096	0.0921	0.0782	0.1036	0.0892	0.1149	0.0396
20210607_LatA100nM_from1h30min_2-cell-30min_e2_t2	20210607	2-cell	LatA 100nM	2	100	147.059	0.0068	2.15823	0.151659	0.2826	0.130941	0.0772	0.1357	0.1474	0.1972	0.2826	0.2174	0.1856	0.1522	0.1401	0.0968	0.139	0.112	0.1085	0.1346	0.1353	0.1185	0.1164	0.1119	0.124	0.1248	0.0933	0.1357	0.0996	0.1116	0.0877	0.0952	0.1343	0.124	0.103	0.0541
20210607_LatA100nM_from1h30min_2-cell-30min_e2_t3	20210607	2-cell	LatA 100nM	2	110	196.078	0.0051	1.95137	0.113548	0.2329	0.119352	0.0534	0.1471	0.1524	0.2329	0.1835	0.1665	0.2131	0.1518	0.1536	0.1333	0.1579	0.1362	0.1159	0.0979	0.1	0.1577	0.118	0.1094	0.0898	0.0777	0.0716	0.0913	0.0696	0.0979	0.0792	0.0877	0.1088	0.0741	0.1036	0.0435
20210607_LatA100nM_from1h30min_2-cell-30min_e3_t1	20210607	2-cell	LatA 100nM	3	90	98.0392	0.0102	2.17465	0.197211	0.3651	0.167889	0.0557	0.1661	0.1544	0.178	0.14	0.181	0.3651	0.2975	0.2386	0.2018	0.1347	0.1679	0.2492	0.1038	0.1423	0.1111	0.1933	0.1977	0.131	0.1829	0.1534	0.1402	0.1519	0.1099	0.1055	0.141	0.1245	0.1177	0.1314	0.1416
20210607_LatA100nM_from1h30min_2-cell-30min_e3_t2	20210607	2-cell	LatA 100nM	3	100			1.42765	0.0672185	0.2244	0.157181	0.0604	0.134	0.1418	0.1801	0.2244	0.181	0.1987	0.1478	0.2035	0.1386	0.2225	0.1495	0.2066	0.157	0.1395	0.1372	0.1274	0.1468	0.1033	0.1177	0.105	0.1352	0.2424	0.1343	0.1476	0.1693	0.1108	0.1863	0.1584	0.073
20210607_LatA100nM_from1h30min_2-cell-30min_e3_t3	20210607	2-cell	LatA 100nM	3	110	117.647	0.0085	1.95715	0.147107	0.3008	0.153693	0.0789	0.194	0.1302	0.2629	0.1452	0.3008	0.1456	0.1585	0.118	0.1731	0.1771	0.1525	0.2291	0.1485	0.1402	0.1244	0.2315	0.1055	0.1715	0.1125	0.0987	0.1292	0.1233	0.1238	0.1072	0.1372	0.2092	0.088	0.1701	0.0661
20210607_LatA100nM_from1h30min_2-cell-30min_e4_t1	20210607	2-cell	LatA 100nM	4	90	84.0336	0.0119	2.05974	0.128059	0.2489	0.120841	0.0671	0.1037	0.1431	0.1753	0.1123	0.1428	0.1149	0.2489	0.1346	0.1774	0.1221	0.1347	0.1136	0.1176	0.0926	0.1018	0.1111	0.124	0.1286	0.1046	0.1159	0.1079	0.1038	0.1215	0.0973	0.1125	0.1007	0.09	0.0994	0.0568
20210607_LatA100nM_from1h30min_2-cell-30min_e4_t2	20210607	2-cell	LatA 100nM	4	100			1.66058	0.0719222	0.1808	0.108878	0.061	0.1412	0.0984	0.1394	0.0976	0.1808	0.1538	0.178	0.1358	0.101	0.0996	0.0941	0.0997	0.1086	0.0972	0.0968	0.0972	0.0901	0.1047	0.1039	0.1382	0.1119	0.1079	0.0749	0.0917	0.0979	0.1025	0.0987	0.0927	0.045
20210607_LatA100nM_from1h30min_2-cell-30min_e4_t3	20210607	2-cell	LatA 100nM	4	110	147.059	0.0068	1.88906	0.101093	0.2148	0.113707	0.0442	0.1283	0.1262	0.1402	0.2148	0.1593	0.1808	0.1593	0.1286	0.1295	0.1268	0.091	0.1204	0.1138	0.1172	0.0961	0.0914	0.1142	0.1372	0.0935	0.0841	0.1103	0.0916	0.0828	0.0823	0.0993	0.0951	0.0898	0.0851	0.0356
20210607_LatA100nM_from1h30min_2-cell-30min_e5_t1	20210607	2-cell	LatA 100nM	5	90			1.36818	0.0391815	0.1456	0.106419	0.0955	0.1353	0.1187	0.1324	0.124	0.1456	0.1415	0.1128	0.1359	0.1023	0.0889	0.0914	0.1043	0.0993	0.1135	0.0985	0.0929	0.1099	0.1052	0.0979	0.0767	0.0898	0.1046	0.1256	0.0827	0.1174	0.1137	0.1102	0.1019	0.0544
20210607_LatA100nM_from1h30min_2-cell-30min_e5_t2	20210607	2-cell	LatA 100nM	5	100			1.33371	0.0303259	0.1212	0.0908741	0.0393	0.1132	0.1004	0.0962	0.1138	0.0894	0.0938	0.1156	0.093	0.0894	0.1059	0.1074	0.1212	0.0951	0.1003	0.0838	0.0814	0.081	0.0773	0.1263	0.0903	0.0777	0.0966	0.0658	0.0696	0.0914	0.0879	0.0726	0.0879	0.0429
20210607_LatA100nM_from1h30min_2-cell-30min_e5_t3	20210607	2-cell	LatA 100nM	5	110			1.30474	0.027	0.1156	0.0886	0.0436	0.076	0.0936	0.0734	0.0897	0.0829	0.092	0.1156	0.1067	0.0913	0.1097	0.0887	0.0737	0.1027	0.0965	0.0828	0.0826	0.0961	0.0843	0.0896	0.0891	0.0884	0.0925	0.081	0.0892	0.0855	0.0717	0.0864	0.095	0.0551
20210607_LatA100nM_from1h30min_2-cell-30min_e6_t1	20210607	2-cell	LatA 100nM	6	90			1.5206	0.0695	0.203	0.1335	0.0844	0.1353	0.1619	0.1491	0.1878	0.203	0.1906	0.1592	0.1859	0.1055	0.1217	0.1284	0.1118	0.1425	0.1238	0.1614	0.1871	0.1177	0.1194	0.1225	0.1257	0.1225	0.0949	0.1189	0.0927	0.1353	0.138	0.0919	0.1168	0.0504
20210607_LatA100nM_from1h30min_2-cell-30min_e6_t2	20210607	2-cell	LatA 100nM	6	100	147.059	0.0068	1.9222	0.120948	0.2521	0.131152	0.0538	0.1555	0.1765	0.1913	0.2521	0.2434	0.1561	0.151	0.1122	0.1507	0.2252	0.1706	0.1522	0.1134	0.1015	0.083	0.0897	0.0881	0.1528	0.1017	0.1155	0.0951	0.1434	0.0844	0.1194	0.0952	0.1209	0.0865	0.093	0.0527
20210607_LatA100nM_from1h30min_2-cell-30min_e6_t3	20210607	2-cell	LatA 100nM	6	110			1.63452	0.0854037	0.22	0.134596	0.0643	0.1445	0.0975	0.22	0.2088	0.1803	0.1587	0.1909	0.1098	0.1161	0.1635	0.1134	0.1175	0.1595	0.0977	0.1393	0.1205	0.0917	0.102	0.1109	0.1047	0.1415	0.1084	0.1746	0.1512	0.1273	0.1169	0.1517	0.1046	0.0526
20210607_LatA100nM_from1h30min_2-cell-30min_e7_t1	20210607	2-cell	LatA 100nM	7	90			1.64823	0.0835741	0.2125	0.128926	0.0847	0.1626	0.1647	0.1909	0.1414	0.2125	0.1457	0.1785	0.112	0.1061	0.0984	0.1584	0.145	0.1095	0.1198	0.1364	0.0925	0.1002	0.1214	0.0995	0.0756	0.1427	0.1279	0.0877	0.1595	0.1035	0.1776	0.0936	0.1933	0.0514
20210607_LatA100nM_from1h30min_2-cell-30min_e7_t2	20210607	2-cell	LatA 100nM	7	100			1.75891	0.0935852	0.2169	0.123315	0.0349	0.1022	0.1192	0.1411	0.2087	0.2169	0.1745	0.1267	0.1274	0.0953	0.1733	0.1131	0.1084	0.1222	0.1446	0.1271	0.1053	0.1213	0.096	0.1158	0.0875	0.1404	0.0917	0.0944	0.1598	0.1151	0.1001	0.0891	0.0848	0.0489
20210607_LatA100nM_from1h30min_2-cell-30min_e7_t3	20210607	2-cell	LatA 100nM	7	110			1.73344	0.0832259	0.1967	0.113474	0.0371	0.1372	0.1532	0.1622	0.1967	0.1961	0.1344	0.1381	0.1356	0.1121	0.1204	0.104	0.1074	0.1075	0.1317	0.1056	0.1022	0.096	0.1108	0.0987	0.0996	0.0866	0.1161	0.0942	0.0799	0.1145	0.0835	0.0904	0.0973	0.0422
20210607_LatA100nM_from1h30min_2-cell-30min_e8_t1	20210607	2-cell	LatA 100nM	8	90			1.53406	0.0717852	0.2062	0.134415	0.0784	0.1895	0.1543	0.157	0.161	0.1677	0.2062	0.1517	0.134	0.174	0.1082	0.1483	0.1914	0.123	0.1629	0.1085	0.0875	0.1177	0.1159	0.0954	0.1294	0.1279	0.176	0.1301	0.1116	0.1119	0.1128	0.1053	0.16	0.0538
20210607_LatA100nM_from1h30min_2-cell-30min_e8_t2	20210607	2-cell	LatA 100nM	8	100			1.51654	0.0583111	0.1712	0.112889	0.0913	0.1417	0.1507	0.1436	0.1379	0.1712	0.121	0.1346	0.153	0.1271	0.1441	0.1339	0.1197	0.1129	0.0955	0.1094	0.0984	0.1041	0.1132	0.0973	0.1079	0.1121	0.0894	0.086	0.0835	0.113	0.0913	0.1058	0.0876	0.0545
20210607_LatA100nM_from1h30min_2-cell-30min_e8_t3	20210607	2-cell	LatA 100nM	8	110	117.647	0.0085	1.79498	0.0886667	0.2002	0.111533	0.0656	0.0872	0.1122	0.105	0.1435	0.2002	0.1399	0.1844	0.0984	0.1003	0.1207	0.1452	0.1082	0.0981	0.1144	0.0941	0.1078	0.1349	0.0851	0.1258	0.0924	0.0884	0.0896	0.1003	0.0869	0.1096	0.0924	0.0996	0.1009	0.0453
20210607_LatA100nM_from2h10min_2-cell-30min_e1_t1	20210607	2-cell	LatA 100nM	1	130			1.60241	0.0955259	0.2541	0.158574	0.1165	0.1915	0.2201	0.2348	0.225	0.2111	0.2541	0.156	0.1295	0.1653	0.1098	0.1725	0.1343	0.1585	0.1661	0.1379	0.1417	0.1397	0.1246	0.1114	0.1679	0.1754	0.1794	0.1574	0.1797	0.2292	0.151	0.1169	0.0885	0.0638
20210607_LatA100nM_from2h10min_2-cell-30min_e1_t2	20210607	2-cell	LatA 100nM	1	140	117.647	0.0085	2.08692	0.148852	0.2858	0.136948	0.0559	0.1521	0.1999	0.2152	0.2133	0.2858	0.1926	0.2321	0.1277	0.1858	0.1419	0.1317	0.1449	0.1285	0.1009	0.1381	0.117	0.1409	0.1141	0.0977	0.1039	0.1123	0.1107	0.1107	0.0968	0.1098	0.0853	0.1227	0.0994	0.0378
20210607_LatA100nM_from2h10min_2-cell-30min_e1_t3	20210607	2-cell	LatA 100nM	1	150	147.059	0.0068	2.52613	0.20293	0.3359	0.13297	0.0555	0.1204	0.2216	0.2256	0.3359	0.2139	0.1815	0.1652	0.1441	0.1526	0.1152	0.1012	0.0996	0.1127	0.1372	0.1407	0.1289	0.1319	0.0961	0.1108	0.1116	0.0908	0.0991	0.1186	0.1104	0.0993	0.1106	0.0975	0.092	0.0672
20210607_LatA100nM_from2h10min_2-cell-30min_e2_t1	20210607	2-cell	LatA 100nM	2	130			1.67357	0.104281	0.2591	0.154819	0.0829	0.2071	0.2217	0.2547	0.2439	0.2591	0.2289	0.2005	0.1333	0.2211	0.1808	0.1492	0.1608	0.1066	0.1395	0.1725	0.1216	0.1173	0.0926	0.1221	0.09	0.1171	0.1705	0.122	0.0922	0.1506	0.1986	0.1468	0.1281	0.0597
20210607_LatA100nM_from2h10min_2-cell-30min_e2_t2	20210607	2-cell	LatA 100nM	2	140	73.5294	0.0136	1.90872	0.120974	0.2541	0.133126	0.0771	0.1307	0.1615	0.1981	0.2335	0.1657	0.1749	0.114	0.2541	0.1645	0.1682	0.1674	0.1381	0.139	0.131	0.1361	0.1313	0.1414	0.0967	0.0834	0.1004	0.1232	0.1307	0.0876	0.0873	0.088	0.1104	0.0826	0.0951	0.0517
20210607_LatA100nM_from2h10min_2-cell-30min_e2_t3	20210607	2-cell	LatA 100nM	2	150	147.059	0.0068	1.92695	0.114441	0.2379	0.123459	0.0772	0.1255	0.1784	0.1594	0.2379	0.2251	0.1825	0.174	0.1607	0.1355	0.0942	0.1162	0.0823	0.0772	0.1101	0.0925	0.0836	0.104	0.1129	0.1184	0.0892	0.1213	0.0956	0.1071	0.1054	0.1436	0.1111	0.0876	0.1581	0.0479
20210607_LatA100nM_from2h10min_2-cell-30min_e3_t1	20210607	2-cell	LatA 100nM	3	130			1.62639	0.0932815	0.2422	0.148919	0.0917	0.1699	0.2264	0.1653	0.1559	0.2162	0.1631	0.2422	0.1573	0.1108	0.1274	0.1982	0.1244	0.1468	0.1372	0.0902	0.13	0.1724	0.1232	0.114	0.159	0.1565	0.1731	0.14	0.1332	0.2196	0.1559	0.1376	0.1029	0.0684
20210607_LatA100nM_from2h10min_2-cell-30min_e3_t2	20210607	2-cell	LatA 100nM	3	140	196.078	0.0051	1.77932	0.114578	0.2616	0.147022	0.0596	0.1216	0.1789	0.2616	0.1665	0.1896	0.1993	0.1655	0.1291	0.2574	0.109	0.135	0.1168	0.1325	0.1471	0.0918	0.1076	0.1126	0.1283	0.1579	0.1368	0.126	0.1165	0.1476	0.1634	0.093	0.2018	0.1913	0.1217	0.0639
20210607_LatA100nM_from2h10min_2-cell-30min_e3_t3	20210607	2-cell	LatA 100nM	3	150			1.53844	0.0798333	0.2281	0.148267	0.0924	0.1158	0.1961	0.1874	0.182	0.201	0.1521	0.1412	0.1375	0.1172	0.1789	0.1375	0.2281	0.1384	0.1676	0.1508	0.1609	0.1431	0.0961	0.0892	0.1788	0.126	0.1546	0.1304	0.1137	0.1385	0.1785	0.1524	0.1583	0.063
20210607_LatA100nM_from2h10min_2-cell-30min_e4_t1	20210607	2-cell	LatA 100nM	4	130	147.059	0.0068	1.9411	0.126637	0.2612	0.134563	0.0741	0.132	0.1451	0.2111	0.2612	0.2003	0.1869	0.1309	0.145	0.1844	0.1874	0.1988	0.1532	0.1015	0.1067	0.127	0.1017	0.1136	0.0813	0.1224	0.1134	0.0943	0.1292	0.1212	0.0915	0.102	0.1216	0.1049	0.0864	0.0553
20210607_LatA100nM_from2h10min_2-cell-30min_e4_t2	20210607	2-cell	LatA 100nM	4	140			1.72777	0.092963	0.2207	0.127737	0.0449	0.122	0.1852	0.1623	0.2207	0.1346	0.1858	0.1618	0.1438	0.1536	0.1614	0.1256	0.1541	0.1235	0.1313	0.0985	0.1072	0.1191	0.0973	0.0872	0.1573	0.1182	0.111	0.1015	0.1028	0.0862	0.1113	0.1079	0.1198	0.0651
20210607_LatA100nM_from2h10min_2-cell-30min_e4_t3	20210607	2-cell	LatA 100nM	4	150	117.647	0.0085	2.14769	0.1492	0.2792	0.13	0.0699	0.1222	0.1439	0.1758	0.1813	0.2792	0.2088	0.1398	0.1624	0.1573	0.1301	0.1259	0.1742	0.1073	0.0928	0.1029	0.115	0.1281	0.1078	0.1438	0.1046	0.074	0.0861	0.0979	0.108	0.0974	0.1045	0.1079	0.1267	0.0704
20210607_LatA100nM_from2h10min_2-cell-30min_e5_t1	20210607	2-cell	LatA 100nM	5	130			1.60017	0.0739259	0.1971	0.123174	0.0476	0.1656	0.1397	0.1107	0.1422	0.1417	0.1918	0.1054	0.1221	0.1171	0.1025	0.1357	0.1971	0.1138	0.1891	0.0959	0.1023	0.1727	0.0873	0.0945	0.1095	0.1394	0.1393	0.1113	0.0959	0.1202	0.1152	0.1066	0.1263	0.0401
20210607_LatA100nM_from2h10min_2-cell-30min_e5_t2	20210607	2-cell	LatA 100nM	5	140			1.49631	0.0515444	0.1554	0.103856	0.0523	0.0878	0.1106	0.13	0.1051	0.117	0.1224	0.0838	0.0867	0.106	0.1554	0.1021	0.0914	0.1109	0.1075	0.111	0.1075	0.1055	0.1179	0.0941	0.1121	0.0904	0.0984	0.0792	0.1318	0.103	0.087	0.0967	0.1002	0.051
20210607_LatA100nM_from2h10min_2-cell-30min_e5_t3	20210607	2-cell	LatA 100nM	5	150			1.3203	0.030737	0.1267	0.095963	0.0529	0.0912	0.1405	0.0976	0.0994	0.1067	0.1127	0.097	0.1099	0.1267	0.1142	0.098	0.1084	0.1002	0.1098	0.0852	0.1005	0.0983	0.0896	0.0939	0.0949	0.0877	0.0755	0.076	0.0968	0.0973	0.0879	0.0927	0.094	0.0401
20210607_LatA100nM_from2h10min_2-cell-30min_e6_t1	20210607	2-cell	LatA 100nM	6	130			1.5206	0.0695	0.203	0.1335	0.0844	0.1353	0.1619	0.1491	0.1878	0.203	0.1906	0.1592	0.1859	0.1055	0.1217	0.1284	0.1118	0.1425	0.1238	0.1614	0.1871	0.1177	0.1194	0.1225	0.1257	0.1225	0.0949	0.1189	0.0927	0.1353	0.138	0.0919	0.1168	0.0504
20210607_LatA100nM_from2h10min_2-cell-30min_e6_t2	20210607	2-cell	LatA 100nM	6	140	147.059	0.0068	1.9222	0.120948	0.2521	0.131152	0.0538	0.1555	0.1765	0.1913	0.2521	0.2434	0.1561	0.151	0.1122	0.1507	0.2252	0.1706	0.1522	0.1134	0.1015	0.083	0.0897	0.0881	0.1528	0.1017	0.1155	0.0951	0.1434	0.0844	0.1194	0.0952	0.1209	0.0865	0.093	0.0527
20210607_LatA100nM_from2h10min_2-cell-30min_e6_t3	20210607	2-cell	LatA 100nM	6	150			1.63452	0.0854037	0.22	0.134596	0.0643	0.1445	0.0975	0.22	0.2088	0.1803	0.1587	0.1909	0.1098	0.1161	0.1635	0.1134	0.1175	0.1595	0.0977	0.1393	0.1205	0.0917	0.102	0.1109	0.1047	0.1415	0.1084	0.1746	0.1512	0.1273	0.1169	0.1517	0.1046	0.0526
20210607_LatA100nM_from2h10min_2-cell-30min_e7_t1	20210607	2-cell	LatA 100nM	7	130			1.64823	0.0835741	0.2125	0.128926	0.0847	0.1626	0.1647	0.1909	0.1414	0.2125	0.1457	0.1785	0.112	0.1061	0.0984	0.1584	0.145	0.1095	0.1198	0.1364	0.0925	0.1002	0.1214	0.0995	0.0756	0.1427	0.1279	0.0877	0.1595	0.1035	0.1776	0.0936	0.1933	0.0514
20210607_LatA100nM_from2h10min_2-cell-30min_e7_t2	20210607	2-cell	LatA 100nM	7	140			1.75891	0.0935852	0.2169	0.123315	0.0349	0.1022	0.1192	0.1411	0.2087	0.2169	0.1745	0.1267	0.1274	0.0953	0.1733	0.1131	0.1084	0.1222	0.1446	0.1271	0.1053	0.1213	0.096	0.1158	0.0875	0.1404	0.0917	0.0944	0.1598	0.1151	0.1001	0.0891	0.0848	0.0489
20210607_LatA100nM_from2h10min_2-cell-30min_e7_t3	20210607	2-cell	LatA 100nM	7	150			1.73344	0.0832259	0.1967	0.113474	0.0371	0.1372	0.1532	0.1622	0.1967	0.1961	0.1344	0.1381	0.1356	0.1121	0.1204	0.104	0.1074	0.1075	0.1317	0.1056	0.1022	0.096	0.1108	0.0987	0.0996	0.0866	0.1161	0.0942	0.0799	0.1145	0.0835	0.0904	0.0973	0.0422
20210607_LatA100nM_from2h10min_2-cell-30min_e8_t1	20210607	2-cell	LatA 100nM	8	130			1.53406	0.0717852	0.2062	0.134415	0.0784	0.1895	0.1543	0.157	0.161	0.1677	0.2062	0.1517	0.134	0.174	0.1082	0.1483	0.1914	0.123	0.1629	0.1085	0.0875	0.1177	0.1159	0.0954	0.1294	0.1279	0.176	0.1301	0.1116	0.1119	0.1128	0.1053	0.16	0.0538
20210607_LatA100nM_from2h10min_2-cell-30min_e8_t2	20210607	2-cell	LatA 100nM	8	140			1.51654	0.0583111	0.1712	0.112889	0.0913	0.1417	0.1507	0.1436	0.1379	0.1712	0.121	0.1346	0.153	0.1271	0.1441	0.1339	0.1197	0.1129	0.0955	0.1094	0.0984	0.1041	0.1132	0.0973	0.1079	0.1121	0.0894	0.086	0.0835	0.113	0.0913	0.1058	0.0876	0.0545
20210607_LatA100nM_from2h10min_2-cell-30min_e8_t3	20210607	2-cell	LatA 100nM	8	150	117.647	0.0085	1.79498	0.0886667	0.2002	0.111533	0.0656	0.0872	0.1122	0.105	0.1435	0.2002	0.1399	0.1844	0.0984	0.1003	0.1207	0.1452	0.1082	0.0981	0.1144	0.0941	0.1078	0.1349	0.0851	0.1258	0.0924	0.0884	0.0896	0.1003	0.0869	0.1096	0.0924	0.0996	0.1009	0.0453
20210608_early2cell-01_AcquisitionBlock1_pt1_e1_t1	20210610	2-cell	LatA 100nM	9	5	196.078	0.0051	1.98962	0.135589	0.2726	0.137011	0.2538	0.1926	0.1422	0.2726	0.1674	0.1732	0.1822	0.2081	0.2114	0.1421	0.1302	0.1228	0.1186	0.1216	0.1101	0.1688	0.1347	0.0946	0.1246	0.1203	0.141	0.093	0.0949	0.1046	0.1463	0.1459	0.0931	0.0951	0.128	0.0541
20210608_early2cell-01_AcquisitionBlock1_pt1_e1_t2	20210610	2-cell	LatA 100nM	9	15	73.5294	0.0136	2.00579	0.151937	0.303	0.151063	0.1553	0.1334	0.1571	0.2079	0.2881	0.1826	0.2337	0.23	0.303	0.1832	0.1703	0.126	0.1339	0.1627	0.1261	0.1029	0.1052	0.1403	0.0918	0.1041	0.1294	0.137	0.1317	0.1337	0.1037	0.1302	0.1058	0.1137	0.1418	0.0599
20210608_early2cell-01_AcquisitionBlock1_pt1_e2_t1	20210610	2-cell	LatA 100nM	10	5	98.0392	0.0102	1.78008	0.112537	0.2568	0.144263	0.2959	0.2212	0.1659	0.1843	0.1722	0.1539	0.2568	0.1151	0.1993	0.1871	0.1941	0.1316	0.1212	0.1651	0.0929	0.1139	0.1927	0.1695	0.1279	0.1758	0.13	0.164	0.1386	0.0918	0.1126	0.1063	0.0997	0.1088	0.1412	0.0487
20210608_early2cell-01_AcquisitionBlock1_pt1_e2_t2	20210610	2-cell	LatA 100nM	10	15			1.53888	0.0724519	0.2069	0.134448	0.1965	0.1783	0.1625	0.1437	0.1379	0.1786	0.2069	0.1322	0.1647	0.1418	0.1594	0.1578	0.1364	0.1244	0.1182	0.1051	0.1312	0.1604	0.128	0.1549	0.192	0.0931	0.1325	0.0996	0.1019	0.0993	0.1392	0.1278	0.1111	0.052
20210608_early2cell-01_AcquisitionBlock1_pt1_e3_t1	20210610	2-cell	LatA 100nM	11	5			1.27524	0.0336704	0.156	0.12233	0.3166	0.2418	0.1704	0.156	0.1457	0.1101	0.1364	0.1018	0.1189	0.0979	0.1544	0.1243	0.1429	0.1447	0.1368	0.1234	0.103	0.1302	0.115	0.1081	0.1598	0.0974	0.1188	0.1126	0.1505	0.1267	0.1023	0.1048	0.1049	0.0755
20210608_early2cell-01_AcquisitionBlock1_pt1_e3_t2	20210610	2-cell	LatA 100nM	11	15			1.36523	0.038737	0.1448	0.106063	0.2399	0.154	0.1374	0.1448	0.1172	0.1341	0.1307	0.094	0.1222	0.1044	0.1009	0.0954	0.097	0.0867	0.1302	0.1088	0.1167	0.113	0.1299	0.1089	0.081	0.0956	0.0949	0.1062	0.1028	0.1091	0.0851	0.1102	0.0962	0.0477
20210608_early2cell-01_AcquisitionBlock1_pt1_e4_t1	20210610	2-cell	LatA 100nM	12	5			1.21732	0.0553074	0.3098	0.254493	0.2973	0.3019	0.2906	0.2595	0.2102	0.3092	0.3098	0.2648	0.3049	0.306	0.2262	0.2111	0.2782	0.2168	0.3201	0.2507	0.2501	0.2279	0.2855	0.3092	0.2296	0.2077	0.2381	0.1888	0.3271	0.2842	0.2548	0.2525	0.2338	0.1145
20210608_early2cell-01_AcquisitionBlock1_pt1_e4_t2	20210610	2-cell	LatA 100nM	12	15			1.62486	0.102678	0.267	0.164322	0.1136	0.1647	0.207	0.1461	0.2319	0.1592	0.165	0.1954	0.137	0.2439	0.267	0.2192	0.1795	0.1865	0.1839	0.137	0.1388	0.1463	0.1749	0.1378	0.1829	0.1433	0.1656	0.1814	0.1289	0.1399	0.1263	0.1246	0.1227	0.0717
20210608_early2cell-01_AcquisitionBlock1_pt1_e5_t1	20210610	2-cell	LatA 100nM	13	5			1.23077	0.037463	0.1998	0.162337	0.3065	0.203	0.1829	0.1786	0.1801	0.1541	0.1998	0.1265	0.174	0.1708	0.1492	0.1973	0.1587	0.1309	0.1165	0.1687	0.1538	0.1478	0.1805	0.1503	0.1641	0.2317	0.1791	0.1692	0.1761	0.1434	0.1388	0.1909	0.1663	0.0859
20210608_early2cell-01_AcquisitionBlock1_pt1_e5_t2	20210610	2-cell	LatA 100nM	13	15			1.50046	0.0720111	0.2159	0.143889	0.1537	0.1465	0.2041	0.1563	0.1494	0.1976	0.1856	0.2159	0.1441	0.1481	0.1357	0.1547	0.1642	0.2285	0.1483	0.1781	0.1797	0.1249	0.1113	0.1157	0.1276	0.1224	0.0962	0.1334	0.1053	0.1111	0.1419	0.1153	0.1196	0.0741
20210608_early2cell-01_AcquisitionBlock1_pt3_e1_t1	20210610	2-cell	LatA 100nM	9	50			1.35859	0.0410963	0.1557	0.114604	0.0769	0.1125	0.1411	0.1223	0.1281	0.1432	0.1557	0.1269	0.1468	0.1244	0.1316	0.1011	0.0991	0.1209	0.1317	0.1084	0.101	0.145	0.1121	0.1284	0.1462	0.0957	0.0991	0.1007	0.0829	0.0924	0.1233	0.0874	0.0911	0.0488
20210608_early2cell-01_AcquisitionBlock1_pt3_e1_t2	20210610	2-cell	LatA 100nM	9	60			1.6648	0.0777889	0.1948	0.117011	0.0575	0.1079	0.0984	0.1395	0.1451	0.1235	0.131	0.1948	0.1382	0.0962	0.1421	0.129	0.1444	0.1127	0.1178	0.1061	0.1006	0.1063	0.1208	0.1051	0.1259	0.0788	0.1327	0.121	0.1048	0.096	0.1137	0.1076	0.0758	0.0498
20210608_early2cell-01_AcquisitionBlock1_pt3_e2_t1	20210610	2-cell	LatA 100nM	10	50			1.63351	0.0847	0.2184	0.1337	0.0782	0.1731	0.1011	0.1687	0.1828	0.1419	0.2184	0.1432	0.1496	0.1237	0.137	0.0869	0.1604	0.1229	0.1695	0.1231	0.1126	0.1504	0.1004	0.139	0.1391	0.109	0.185	0.1439	0.0928	0.1055	0.1065	0.1228	0.1211	0.0537
20210608_early2cell-01_AcquisitionBlock1_pt3_e2_t2	20210610	2-cell	LatA 100nM	10	60			1.48101	0.0550185	0.1694	0.114381	0.0769	0.1408	0.1001	0.1638	0.1283	0.144	0.1137	0.0909	0.119	0.1034	0.1694	0.1052	0.0984	0.1013	0.1416	0.0863	0.1325	0.1022	0.0914	0.121	0.1047	0.1459	0.1213	0.0972	0.1271	0.1171	0.1208	0.0903	0.1	0.0515
20210608_early2cell-01_AcquisitionBlock1_pt3_e3_t1	20210610	2-cell	LatA 100nM	11	50			1.73241	0.0820593	0.1941	0.112041	0.148	0.2061	0.1548	0.136	0.1941	0.1232	0.1164	0.1065	0.1138	0.1243	0.1037	0.0942	0.1017	0.0842	0.1678	0.0968	0.0878	0.1001	0.1047	0.1183	0.1443	0.1169	0.1251	0.0865	0.0901	0.1047	0.0966	0.1232	0.1095	0.0546
20210608_early2cell-01_AcquisitionBlock1_pt3_e3_t2	20210610	2-cell	LatA 100nM	11	60			1.39217	0.0407333	0.1446	0.103867	0.1199	0.1553	0.1446	0.117	0.1066	0.1192	0.1054	0.1305	0.1067	0.0966	0.0985	0.1446	0.1292	0.125	0.0828	0.0897	0.1125	0.1288	0.0971	0.1004	0.1104	0.1046	0.1085	0.0903	0.088	0.0739	0.0934	0.0994	0.1083	0.037
20210608_early2cell-01_AcquisitionBlock1_pt3_e4_t1	20210610	2-cell	LatA 100nM	12	50	98.0392	0.0102	1.81815	0.119293	0.2651	0.145807	0.0521	0.149	0.1817	0.1189	0.1646	0.2146	0.2651	0.1187	0.2282	0.1343	0.1517	0.1263	0.1684	0.167	0.1342	0.1394	0.1149	0.195	0.1302	0.1302	0.1502	0.1344	0.0949	0.1518	0.143	0.1269	0.1164	0.1118	0.1124	0.0933
20210608_early2cell-01_AcquisitionBlock1_pt3_e4_t2	20210610	2-cell	LatA 100nM	12	60	147.059	0.0068	2.06144	0.160856	0.3124	0.151544	0.1272	0.1669	0.2017	0.2256	0.3124	0.2503	0.1638	0.2462	0.1891	0.1531	0.1721	0.1544	0.1229	0.1326	0.1332	0.1507	0.1248	0.1496	0.1018	0.1232	0.1437	0.1274	0.1222	0.1179	0.1049	0.1138	0.1482	0.1359	0.1143	0.0576
20210608_early2cell-01_AcquisitionBlock1_pt3_e5_t1	20210610	2-cell	LatA 100nM	13	50			1.35546	0.0458926	0.175	0.129107	0.0881	0.1094	0.2426	0.1301	0.1482	0.1422	0.094	0.175	0.1648	0.1429	0.1276	0.101	0.1355	0.1968	0.1149	0.1237	0.1059	0.1227	0.1487	0.0907	0.1207	0.1401	0.1199	0.1505	0.144	0.1082	0.1195	0.1232	0.1457	0.0494
20210608_early2cell-01_AcquisitionBlock1_pt3_e5_t2	20210610	2-cell	LatA 100nM	13	60			1.5383	0.0701963	0.2006	0.130404	0.0945	0.1994	0.1111	0.138	0.1983	0.1459	0.1413	0.1368	0.1669	0.0986	0.1157	0.2006	0.1326	0.1457	0.1378	0.1571	0.1229	0.171	0.1091	0.1469	0.1111	0.1206	0.0947	0.1094	0.122	0.1123	0.1064	0.1124	0.1045	0.0623
20210608_early2cell-01_AcquisitionBlock1_pt5_e1_t1	20210610	2-cell	LatA 100nM	9	90			1.36612	0.0471148	0.1758	0.128685	0.0402	0.1301	0.1302	0.1617	0.1652	0.1399	0.1758	0.1733	0.1316	0.1528	0.1658	0.1509	0.1234	0.1338	0.1688	0.1135	0.1126	0.1057	0.1208	0.1118	0.1045	0.1298	0.0871	0.0925	0.1019	0.1376	0.1031	0.1078	0.1431	0.0597
20210608_early2cell-01_AcquisitionBlock1_pt5_e1_t2	20210610	2-cell	LatA 100nM	9	100			1.38291	0.0425296	0.1536	0.11107	0.0484	0.0905	0.1144	0.1029	0.1529	0.1232	0.1418	0.1536	0.1144	0.1095	0.1303	0.1218	0.1069	0.1022	0.1083	0.099	0.1176	0.113	0.0944	0.1201	0.0755	0.1043	0.1029	0.0952	0.0897	0.126	0.1288	0.1083	0.1033	0.053
20210608_early2cell-01_AcquisitionBlock1_pt5_e2_t1	20210610	2-cell	LatA 100nM	10	90			1.53004	0.0646074	0.1865	0.121893	0.0596	0.1283	0.122	0.1662	0.1185	0.1253	0.1461	0.1357	0.1219	0.1269	0.1501	0.1865	0.1233	0.1171	0.1022	0.1149	0.1093	0.1228	0.1147	0.0974	0.1033	0.1102	0.1349	0.144	0.0982	0.0975	0.1254	0.1174	0.1312	0.0501
20210608_early2cell-01_AcquisitionBlock1_pt5_e2_t2	20210610	2-cell	LatA 100nM	10	100	196.078	0.0051	1.95177	0.120741	0.2476	0.126859	0.0908	0.1003	0.1111	0.2476	0.1461	0.1396	0.1411	0.1765	0.1198	0.105	0.1585	0.1996	0.1293	0.1017	0.0968	0.1219	0.1266	0.1241	0.127	0.118	0.1082	0.1337	0.131	0.1388	0.0962	0.0907	0.0939	0.0971	0.0934	0.063
20210608_early2cell-01_AcquisitionBlock1_pt5_e3_t1	20210610	2-cell	LatA 100nM	11	90			1.46735	0.0574889	0.1805	0.123011	0.0911	0.1963	0.1806	0.1805	0.1703	0.1549	0.1399	0.1778	0.1413	0.1197	0.1252	0.109	0.1047	0.1304	0.1607	0.1346	0.1042	0.1327	0.1105	0.084	0.1431	0.0853	0.0816	0.1029	0.1185	0.1057	0.0956	0.1295	0.121	0.0577
20210608_early2cell-01_AcquisitionBlock1_pt5_e3_t2	20210610	2-cell	LatA 100nM	11	100			1.67325	0.0758852	0.1886	0.112715	0.0679	0.1027	0.1626	0.1886	0.1618	0.1319	0.1139	0.1309	0.1257	0.1387	0.0917	0.0906	0.0992	0.0903	0.0995	0.0956	0.1215	0.1774	0.1013	0.1302	0.0956	0.077	0.1095	0.1223	0.0899	0.1157	0.1099	0.1162	0.0796	0.0388
20210608_early2cell-01_AcquisitionBlock1_pt5_e4_t1	20210610	2-cell	LatA 100nM	12	90	117.647	0.0085	2.65662	0.286785	0.4599	0.173115	0.0885	0.1506	0.3123	0.2843	0.2257	0.4599	0.2975	0.2009	0.2325	0.1132	0.2035	0.2129	0.1479	0.1286	0.1537	0.1295	0.1575	0.1474	0.1634	0.175	0.1067	0.1439	0.1387	0.1365	0.1304	0.1582	0.1465	0.1126	0.0965	0.0707
20210608_early2cell-01_AcquisitionBlock1_pt5_e4_t2	20210610	2-cell	LatA 100nM	12	100	117.647	0.0085	2.12329	0.182993	0.3459	0.162907	0.0711	0.1751	0.1595	0.1836	0.2052	0.3459	0.2799	0.2909	0.2359	0.187	0.1686	0.1481	0.1165	0.1427	0.1644	0.144	0.1333	0.1238	0.2097	0.1142	0.1233	0.0901	0.1601	0.1213	0.1369	0.1395	0.1367	0.1346	0.1086	0.0537
20210608_early2cell-01_AcquisitionBlock1_pt5_e5_t1	20210610	2-cell	LatA 100nM	13	90	147.059	0.0068	1.93191	0.141481	0.2933	0.151819	0.0601	0.1208	0.1575	0.1984	0.2933	0.1481	0.2654	0.1752	0.1899	0.1808	0.1729	0.1695	0.1879	0.1386	0.1458	0.1752	0.146	0.1181	0.111	0.1717	0.121	0.1195	0.12	0.1166	0.124	0.1249	0.0758	0.1334	0.1074	0.0687
20210608_early2cell-01_AcquisitionBlock1_pt5_e5_t2	20210610	2-cell	LatA 100nM	13	100			1.67633	0.0968704	0.2401	0.14323	0.1216	0.178	0.167	0.1633	0.2401	0.2191	0.1329	0.2074	0.1403	0.151	0.1602	0.1149	0.1467	0.1273	0.1681	0.1207	0.0999	0.1444	0.0918	0.1432	0.1164	0.1395	0.1297	0.1221	0.0829	0.1316	0.1355	0.1435	0.2358	0.0589
20210608_early2cell-01_AcquisitionBlock1_pt7_e1_t1	20210610	2-cell	LatA 100nM	9	130			1.32999	0.0387556	0.1562	0.117444	0.0483	0.1569	0.1164	0.1562	0.1534	0.1265	0.145	0.1519	0.1089	0.1323	0.1187	0.1131	0.115	0.1119	0.0976	0.1242	0.0998	0.1113	0.1016	0.109	0.0962	0.1217	0.1354	0.1116	0.1195	0.1041	0.1349	0.1015	0.1099	0.0598
20210608_early2cell-01_AcquisitionBlock1_pt7_e1_t2	20210610	2-cell	LatA 100nM	9	140			1.37549	0.0404296	0.1481	0.10767	0.041	0.0975	0.1193	0.1321	0.1481	0.0933	0.1414	0.1137	0.1067	0.1274	0.1123	0.1254	0.0857	0.086	0.1054	0.0845	0.1332	0.0998	0.1262	0.1128	0.1103	0.1071	0.1109	0.1001	0.0846	0.1114	0.1032	0.081	0.106	0.0585
20210608_early2cell-01_AcquisitionBlock1_pt7_e2_t1	20210610	2-cell	LatA 100nM	10	130			1.42174	0.0518222	0.1747	0.122878	0.0819	0.145	0.2243	0.1747	0.1641	0.1513	0.1441	0.1378	0.1584	0.1249	0.1075	0.1342	0.1235	0.1953	0.0978	0.106	0.0992	0.1361	0.1041	0.1039	0.1362	0.0965	0.1133	0.116	0.1105	0.0868	0.0954	0.1026	0.1438	0.0537
20210608_early2cell-01_AcquisitionBlock1_pt7_e2_t2	20210610	2-cell	LatA 100nM	10	140	147.059	0.0068	2.02114	0.124337	0.2461	0.121763	0.0575	0.0946	0.1534	0.12	0.2461	0.2006	0.1342	0.1628	0.1744	0.1398	0.1265	0.183	0.1227	0.1137	0.0792	0.1085	0.1001	0.0784	0.1227	0.0819	0.1354	0.0817	0.1049	0.1146	0.0944	0.1066	0.0796	0.1012	0.1239	0.0507
20210608_early2cell-01_AcquisitionBlock1_pt7_e3_t1	20210610	2-cell	LatA 100nM	11	130			1.62745	0.0778407	0.2019	0.124059	0.0629	0.158	0.191	0.169	0.1242	0.2019	0.1581	0.1241	0.1509	0.1866	0.1121	0.1213	0.1334	0.1144	0.0973	0.1122	0.1085	0.1211	0.122	0.0984	0.107	0.1193	0.1186	0.1258	0.1244	0.0925	0.0972	0.1474	0.1123	0.0496
20210608_early2cell-01_AcquisitionBlock1_pt7_e3_t2	20210610	2-cell	LatA 100nM	11	140			1.60838	0.0765593	0.2024	0.125841	0.0837	0.177	0.1476	0.1766	0.1788	0.1311	0.2024	0.154	0.125	0.1524	0.1307	0.15	0.137	0.1526	0.104	0.0955	0.0789	0.1229	0.1055	0.107	0.0984	0.1434	0.1285	0.0945	0.1098	0.1399	0.1241	0.0924	0.1162	0.0461
20210608_early2cell-01_AcquisitionBlock1_pt7_e4_t1	20210610	2-cell	LatA 100nM	12	130	117.647	0.0085	1.79392	0.124493	0.2813	0.156807	0.0889	0.1593	0.274	0.1724	0.2743	0.2813	0.2281	0.2451	0.2576	0.1267	0.2249	0.13	0.1869	0.1425	0.1307	0.196	0.0974	0.109	0.1535	0.1223	0.1158	0.0932	0.154	0.1114	0.1381	0.12	0.1387	0.1107	0.1114	0.0618
20210608_early2cell-01_AcquisitionBlock1_pt7_e4_t2	20210610	2-cell	LatA 100nM	12	140	196.078	0.0051	1.98112	0.155356	0.3137	0.158344	0.0646	0.1697	0.1596	0.3137	0.2447	0.2097	0.215	0.2024	0.2038	0.1679	0.1724	0.1463	0.1509	0.158	0.1358	0.1364	0.154	0.1284	0.2034	0.1431	0.1308	0.1184	0.1357	0.1546	0.1171	0.1509	0.1214	0.0919	0.1113	0.0573
20210608_early2cell-01_AcquisitionBlock1_pt7_e5_t1	20210610	2-cell	LatA 100nM	13	130	147.059	0.0068	1.93411	0.145856	0.302	0.156144	0.1414	0.2374	0.1616	0.1965	0.302	0.2184	0.2474	0.1846	0.146	0.1793	0.1475	0.1709	0.1772	0.1454	0.1502	0.1541	0.1417	0.1165	0.1402	0.1614	0.1631	0.1392	0.0997	0.1255	0.1143	0.1166	0.1284	0.1029	0.1875	0.0594
20210608_early2cell-01_AcquisitionBlock1_pt7_e5_t2	20210610	2-cell	LatA 100nM	13	140			1.59449	0.0884	0.2371	0.1487	0.0875	0.2126	0.1551	0.2371	0.2225	0.1889	0.1814	0.1976	0.163	0.1591	0.127	0.1761	0.1021	0.1425	0.13	0.1501	0.1259	0.1306	0.1249	0.1186	0.1595	0.1609	0.1128	0.1328	0.1639	0.1237	0.1487	0.125	0.1315	0.0787
20210617_early2-01_LatA100nM_pt1_e1_t1	20210617	2-cell	LatA 100nM	14	5	84.0336	0.0119	1.89315	0.178852	0.3791	0.200248	0.2205	0.3405	0.3095	0.2095	0.3503	0.2664	0.2617	0.3791	0.2257	0.2531	0.2365	0.2461	0.2424	0.2025	0.1558	0.2028	0.1458	0.2059	0.1802	0.1289	0.1918	0.1331	0.1788	0.1652	0.124	0.1368	0.1878	0.1734	0.1137	0.1094
20210617_early2-01_LatA100nM_pt1_e1_t2	20210617	2-cell	LatA 100nM	14	15	98.0392	0.0102	2.29708	0.250033	0.4428	0.192767	0.1973	0.2098	0.1747	0.2371	0.2709	0.3164	0.4428	0.2703	0.2642	0.305	0.2713	0.2245	0.1969	0.1899	0.1776	0.1785	0.1031	0.1049	0.1289	0.1893	0.1186	0.126	0.1413	0.1598	0.1628	0.1473	0.1874	0.1235	0.1082	0.0582
20210617_early2-01_LatA100nM_pt1_e2_t1	20210617	2-cell	LatA 100nM	15	5			1.77114	0.197363	0.4533	0.255937	0.2945	0.3316	0.2742	0.3001	0.298	0.3207	0.4533	0.4177	0.3488	0.2579	0.3437	0.3719	0.2716	0.2026	0.2215	0.2218	0.1409	0.2562	0.3214	0.2713	0.1695	0.2002	0.235	0.3246	0.1842	0.1578	0.2044	0.1797	0.1348	0.1007
20210617_early2-01_LatA100nM_pt1_e2_t2	20210617	2-cell	LatA 100nM	15	15	98.0392	0.0102	2.12298	0.216081	0.4085	0.192419	0.0919	0.1991	0.1806	0.1717	0.3035	0.3724	0.4085	0.3853	0.3531	0.2668	0.2233	0.163	0.2187	0.2094	0.1871	0.1846	0.1339	0.1764	0.1314	0.1636	0.1457	0.1128	0.1102	0.112	0.1446	0.1159	0.1114	0.1219	0.0969	0.0712
20210617_early2-01_LatA100nM_pt1_e3_t1	20210617	2-cell	LatA 100nM	16	5	147.059	0.0068	2.06184	0.1511	0.2934	0.1423	0.3038	0.3227	0.2239	0.214	0.2934	0.2181	0.244	0.1871	0.1311	0.1319	0.1291	0.1735	0.1301	0.1308	0.1321	0.1089	0.1352	0.1137	0.1584	0.1119	0.1118	0.1084	0.1132	0.0957	0.1106	0.1475	0.1266	0.1215	0.1135	0.05
20210617_early2-01_LatA100nM_pt1_e3_t2	20210617	2-cell	LatA 100nM	16	15	147.059	0.0068	2.12557	0.126719	0.2393	0.112581	0.2007	0.2602	0.1785	0.2286	0.2393	0.1795	0.1709	0.139	0.1216	0.106	0.1335	0.1202	0.1062	0.14	0.0861	0.0847	0.0956	0.0959	0.095	0.1	0.0903	0.0791	0.0915	0.088	0.0754	0.0737	0.1085	0.0794	0.0693	0.0424
20210617_early2-01_LatA100nM_pt1_e4_t1	20210617	2-cell	LatA 100nM	17	5			1.4239	0.065137	0.2188	0.153663	0.1219	0.1639	0.1076	0.1429	0.1622	0.1834	0.1938	0.1856	0.2188	0.1817	0.1751	0.1896	0.16	0.2061	0.1235	0.1236	0.1535	0.1285	0.1756	0.1343	0.1086	0.1402	0.1338	0.135	0.1277	0.1253	0.1519	0.1481	0.1484	0.0917
20210617_early2-01_LatA100nM_pt1_e4_t2	20210617	2-cell	LatA 100nM	17	15	117.647	0.0085	2.02688	0.151381	0.2988	0.147419	0.1237	0.1331	0.1692	0.1718	0.1298	0.2988	0.2099	0.2244	0.1823	0.1873	0.1952	0.1412	0.1751	0.2139	0.1248	0.1359	0.1292	0.127	0.1184	0.1184	0.1069	0.147	0.092	0.0853	0.1364	0.1023	0.1325	0.1181	0.1268	0.0496
20210617_early2-01_LatA100nM_pt1_e5_t1	20210617	2-cell	LatA 100nM	18	5			1.59403	0.0843704	0.2264	0.14203	0.1262	0.162	0.1615	0.1887	0.1894	0.1894	0.2264	0.201	0.2167	0.1754	0.1898	0.1455	0.1526	0.1769	0.1289	0.1014	0.1167	0.1544	0.1034	0.1172	0.1224	0.1201	0.1012	0.0976	0.1275	0.1171	0.1192	0.0871	0.1209	0.0479
20210617_early2-01_LatA100nM_pt1_e5_t2	20210617	2-cell	LatA 100nM	18	15	73.5294	0.0136	2.0132	0.1535	0.305	0.1515	0.1281	0.1655	0.1559	0.2697	0.2773	0.2477	0.1895	0.2606	0.305	0.1907	0.1777	0.1587	0.1859	0.1033	0.1264	0.1131	0.116	0.1322	0.0863	0.1331	0.1101	0.0875	0.1057	0.1034	0.1529	0.101	0.0928	0.1359	0.0754	0.0526
20210617_early2-01_LatA100nM_pt3_e1_t1	20210617	2-cell	LatA 100nM	14	50	98.0392	0.0102	1.91808	0.141919	0.2965	0.154581	0.0835	0.2569	0.187	0.2356	0.2164	0.194	0.2965	0.1905	0.2129	0.2182	0.2184	0.1614	0.1344	0.1613	0.1733	0.132	0.1322	0.1332	0.1133	0.1388	0.0909	0.1145	0.1274	0.1104	0.1005	0.1634	0.1139	0.1151	0.0989	0.0763
20210617_early2-01_LatA100nM_pt3_e1_t2	20210617	2-cell	LatA 100nM	14	60	84.0336	0.0119	2.03252	0.160274	0.3155	0.155226	0.1053	0.1983	0.1858	0.1878	0.3131	0.2189	0.2155	0.3155	0.221	0.2186	0.1517	0.128	0.1708	0.1359	0.15	0.1984	0.0994	0.109	0.1141	0.1252	0.1109	0.138	0.1166	0.115	0.1165	0.0914	0.1615	0.0994	0.1144	0.0545
20210617_early2-01_LatA100nM_pt3_e2_t1	20210617	2-cell	LatA 100nM	15	50			1.72791	0.121704	0.2889	0.167196	0.1007	0.2245	0.1944	0.2361	0.2376	0.2889	0.2695	0.2872	0.2034	0.1464	0.1786	0.174	0.1593	0.205	0.2002	0.1759	0.1074	0.1228	0.1126	0.1134	0.1556	0.1663	0.1387	0.1691	0.1373	0.1511	0.1231	0.1055	0.1016	0.0477
20210617_early2-01_LatA100nM_pt3_e2_t2	20210617	2-cell	LatA 100nM	15	60	147.059	0.0068	2.04368	0.164952	0.323	0.158048	0.1022	0.1496	0.2276	0.1834	0.323	0.2631	0.2057	0.27	0.1939	0.1697	0.1848	0.1604	0.1789	0.1089	0.1362	0.1134	0.1031	0.1486	0.1673	0.1338	0.1292	0.1185	0.1554	0.0974	0.1364	0.136	0.0955	0.147	0.1134	0.0943
20210617_early2-01_LatA100nM_pt3_e3_t1	20210617	2-cell	LatA 100nM	16	50	98.0392	0.0102	1.96861	0.135307	0.275	0.139693	0.0965	0.1906	0.1731	0.2094	0.2195	0.2749	0.275	0.1947	0.1849	0.1425	0.1686	0.1256	0.1539	0.1167	0.1237	0.126	0.1693	0.0964	0.1131	0.1048	0.1174	0.0941	0.076	0.0972	0.0988	0.1152	0.0872	0.1233	0.1038	0.0597
20210617_early2-01_LatA100nM_pt3_e3_t2	20210617	2-cell	LatA 100nM	16	60	98.0392	0.0102	1.9797	0.132478	0.2677	0.135222	0.0876	0.1981	0.2095	0.2176	0.1645	0.239	0.2677	0.1913	0.2143	0.1511	0.1373	0.1537	0.1481	0.1259	0.112	0.1126	0.1223	0.1328	0.0954	0.1	0.0908	0.096	0.1175	0.0984	0.0943	0.1238	0.0941	0.1048	0.0887	0.057
20210617_early2-01_LatA100nM_pt3_e4_t1	20210617	2-cell	LatA 100nM	17	50	98.0392	0.0102	1.79623	0.101467	0.2289	0.127433	0.0847	0.1601	0.133	0.1434	0.1719	0.1676	0.2289	0.1339	0.1284	0.1388	0.1989	0.1501	0.1234	0.1196	0.1427	0.1315	0.1414	0.1275	0.1272	0.1024	0.102	0.1009	0.0983	0.0995	0.1083	0.086	0.0923	0.1153	0.1054	0.0551
20210617_early2-01_LatA100nM_pt3_e4_t2	20210617	2-cell	LatA 100nM	17	60			1.47211	0.0531407	0.1657	0.112559	0.0865	0.0893	0.1442	0.1106	0.1657	0.1249	0.1452	0.1445	0.1193	0.1654	0.1115	0.0979	0.1168	0.1245	0.1292	0.0898	0.1258	0.1319	0.0807	0.0931	0.0921	0.0907	0.12	0.0767	0.1135	0.1119	0.0927	0.0981	0.1168	0.0498
20210617_early2-01_LatA100nM_pt3_e5_t1	20210617	2-cell	LatA 100nM	18	50	147.059	0.0068	1.88964	0.123396	0.2621	0.138704	0.0637	0.1546	0.1636	0.1869	0.2621	0.2426	0.1875	0.2193	0.2137	0.1809	0.172	0.1085	0.122	0.1354	0.1368	0.0935	0.107	0.1272	0.1333	0.104	0.1127	0.1002	0.1181	0.1203	0.1062	0.1147	0.083	0.0917	0.1249	0.0405
20210617_early2-01_LatA100nM_pt3_e5_t2	20210617	2-cell	LatA 100nM	18	60	147.059	0.0068	2.03462	0.136381	0.2682	0.131819	0.0829	0.1789	0.2198	0.2671	0.2682	0.167	0.2261	0.1951	0.179	0.1337	0.1649	0.1491	0.1171	0.0975	0.0893	0.088	0.0976	0.0906	0.0946	0.0858	0.1192	0.1446	0.1327	0.1147	0.1145	0.0788	0.0916	0.104	0.1033	0.045
20210617_early2-01_LatA100nM_pt5_e1_t1	20210617	2-cell	LatA 100nM	14	90	117.647	0.0085	2.04026	0.154744	0.3035	0.148756	0.0801	0.1758	0.2486	0.1622	0.2431	0.3035	0.2385	0.1822	0.1997	0.1875	0.169	0.1655	0.1554	0.1371	0.1256	0.1432	0.106	0.1207	0.1052	0.1122	0.1324	0.1194	0.1149	0.1052	0.0895	0.1702	0.1324	0.1367	0.1149	0.0442
20210617_early2-01_LatA100nM_pt5_e1_t2	20210617	2-cell	LatA 100nM	14	100	147.059	0.0068	2.02046	0.149044	0.2951	0.146056	0.0791	0.1397	0.216	0.1882	0.2951	0.1989	0.2522	0.2256	0.2292	0.1421	0.1638	0.1544	0.1472	0.1112	0.1953	0.0978	0.1054	0.1246	0.1133	0.1466	0.1029	0.1205	0.1044	0.1222	0.1203	0.0967	0.1193	0.1196	0.103	0.0437
20210617_early2-01_LatA100nM_pt5_e2_t1	20210617	2-cell	LatA 100nM	15	90	147.059	0.0068	2.03671	0.161611	0.3175	0.155889	0.1388	0.1756	0.2035	0.2162	0.3175	0.2058	0.2671	0.1776	0.1907	0.1785	0.1361	0.1052	0.1466	0.1624	0.1296	0.141	0.153	0.1982	0.1006	0.1104	0.2034	0.0911	0.1207	0.1557	0.115	0.1381	0.1483	0.1107	0.1287	0.0608
20210617_early2-01_LatA100nM_pt5_e2_t2	20210617	2-cell	LatA 100nM	15	100	117.647	0.0085	2.80198	0.253385	0.394	0.140615	0.0624	0.1834	0.1896	0.2832	0.1774	0.394	0.1855	0.2195	0.1395	0.1171	0.1358	0.1054	0.1703	0.0907	0.0982	0.1044	0.1228	0.1038	0.107	0.1644	0.1309	0.1302	0.1262	0.1075	0.1202	0.1045	0.0993	0.1232	0.0966	0.039
20210617_early2-01_LatA100nM_pt5_e3_t1	20210617	2-cell	LatA 100nM	16	90	98.0392	0.0102	2.17938	0.16673	0.3081	0.14137	0.0592	0.2447	0.1272	0.2245	0.1744	0.2559	0.3081	0.1478	0.1711	0.1471	0.1342	0.169	0.1486	0.1165	0.1404	0.1457	0.1331	0.0994	0.1255	0.1034	0.1127	0.12	0.1146	0.1017	0.1163	0.1135	0.128	0.1082	0.1123	0.045
20210617_early2-01_LatA100nM_pt5_e3_t2	20210617	2-cell	LatA 100nM	16	100	147.059	0.0068	2.21547	0.167496	0.3053	0.137804	0.0711	0.1528	0.1324	0.2046	0.3053	0.1519	0.2126	0.2603	0.1676	0.1934	0.1007	0.1386	0.1534	0.1583	0.0918	0.1074	0.1176	0.1154	0.1333	0.0933	0.1012	0.0955	0.1025	0.0994	0.1489	0.106	0.0847	0.0974	0.1351	0.0445
20210617_early2-01_LatA100nM_pt5_e4_t1	20210617	2-cell	LatA 100nM	17	90			1.64561	0.0820741	0.2092	0.127126	0.0691	0.1438	0.1585	0.1016	0.1443	0.1695	0.1493	0.1685	0.2092	0.1431	0.1339	0.1472	0.1438	0.1148	0.1141	0.1553	0.1504	0.1087	0.1173	0.1176	0.1203	0.102	0.0827	0.0841	0.1404	0.1215	0.142	0.0756	0.117	0.0582
20210617_early2-01_LatA100nM_pt5_e4_t2	20210617	2-cell	LatA 100nM	17	100			1.60762	0.0748741	0.1981	0.123226	0.0671	0.1255	0.1285	0.1402	0.1092	0.1981	0.1558	0.1323	0.1506	0.129	0.115	0.1298	0.1063	0.1349	0.1357	0.1061	0.1422	0.0866	0.1251	0.1075	0.1076	0.1232	0.1204	0.1391	0.1017	0.1243	0.1397	0.0997	0.1165	0.0505
20210617_early2-01_LatA100nM_pt5_e5_t1	20210617	2-cell	LatA 100nM	18	90	98.0392	0.0102	2.07997	0.130844	0.252	0.121156	0.0606	0.1521	0.204	0.1718	0.1855	0.1587	0.252	0.1568	0.1393	0.1535	0.1425	0.1995	0.1175	0.098	0.1221	0.0933	0.0935	0.095	0.1342	0.1114	0.0697	0.0897	0.0877	0.0984	0.0852	0.092	0.0959	0.0922	0.0838	0.052
20210617_early2-01_LatA100nM_pt5_e5_t2	20210617	2-cell	LatA 100nM	18	100			1.77629	0.0905963	0.2073	0.116704	0.0568	0.2202	0.1617	0.1453	0.1929	0.2073	0.2031	0.1816	0.1224	0.1292	0.1367	0.1061	0.0672	0.1168	0.1146	0.1405	0.1017	0.1154	0.0878	0.0728	0.0992	0.0853	0.1001	0.1072	0.0745	0.1098	0.116	0.0822	0.09	0.0453
20210617_early2-01_LatA100nM_pt7_e2_t1	20210617	2-cell	LatA 100nM	15	130			1.5842	0.0799852	0.2169	0.136915	0.0842	0.1933	0.2061	0.1801	0.2018	0.2169	0.1682	0.1443	0.11	0.1463	0.1853	0.1152	0.142	0.1334	0.11	0.1103	0.1686	0.1489	0.1173	0.105	0.1291	0.137	0.134	0.098	0.1022	0.1245	0.1248	0.1346	0.1215	0.0874
20210617_early2-01_LatA100nM_pt7_e2_t2	20210617	2-cell	LatA 100nM	15	140			1.74685	0.0969667	0.2268	0.129833	0.0581	0.1742	0.1362	0.1807	0.2009	0.2268	0.1619	0.1286	0.1599	0.1462	0.1833	0.156	0.1249	0.1162	0.1153	0.117	0.0835	0.1123	0.1288	0.1003	0.086	0.0913	0.1063	0.1056	0.0991	0.1599	0.0804	0.127	0.1332	0.0741
20210617_early2-01_LatA100nM_pt7_e3_t1	20210617	2-cell	LatA 100nM	16	130			1.7127	0.0915481	0.22	0.128452	0.0714	0.1854	0.2876	0.1956	0.22	0.1649	0.2142	0.1581	0.1624	0.1583	0.1413	0.1153	0.1229	0.1457	0.0968	0.114	0.1108	0.111	0.0945	0.0946	0.0969	0.1182	0.0934	0.1136	0.1184	0.1001	0.1326	0.1392	0.0858	0.0496
20210617_early2-01_LatA100nM_pt7_e3_t2	20210617	2-cell	LatA 100nM	16	140			1.64216	0.0823148	0.2105	0.128185	0.0761	0.1189	0.1351	0.1587	0.1918	0.2105	0.154	0.2076	0.1807	0.1001	0.1165	0.1285	0.1096	0.1221	0.098	0.1708	0.1148	0.108	0.1216	0.1188	0.1192	0.1228	0.1077	0.1001	0.1038	0.1117	0.1225	0.1081	0.1004	0.0526
20210617_early2-01_LatA100nM_pt7_e4_t1	20210617	2-cell	LatA 100nM	17	130			1.4249	0.0517074	0.1734	0.121693	0.0782	0.1461	0.1282	0.1734	0.1438	0.1389	0.1722	0.1264	0.1716	0.1155	0.1167	0.158	0.1323	0.1038	0.1215	0.1077	0.0914	0.1607	0.0898	0.0933	0.1473	0.111	0.1215	0.1178	0.1153	0.0998	0.1055	0.0993	0.0946	0.0566
20210617_early2-01_LatA100nM_pt7_e4_t2	20210617	2-cell	LatA 100nM	17	140			1.48317	0.0574333	0.1763	0.118867	0.0464	0.1156	0.1097	0.0933	0.1763	0.1512	0.1588	0.1432	0.131	0.1754	0.121	0.1102	0.1033	0.1106	0.1433	0.1337	0.1114	0.1219	0.0912	0.1369	0.106	0.1306	0.1107	0.0889	0.1199	0.1073	0.094	0.0845	0.1035	0.0513
20210617_early2-01_LatA100nM_pt7_e5_t1	20210617	2-cell	LatA 100nM	18	130			1.68628	0.0806222	0.1981	0.117478	0.0736	0.1478	0.1397	0.1771	0.1855	0.1981	0.1751	0.1367	0.1423	0.1385	0.1285	0.0967	0.0999	0.1675	0.097	0.1024	0.129	0.083	0.0814	0.1031	0.1226	0.0779	0.0713	0.1074	0.0907	0.0902	0.1103	0.1102	0.0971	0.0524
20210617_early2-01_LatA100nM_pt7_e5_t2	20210617	2-cell	LatA 100nM	18	140			1.76728	0.0840963	0.1937	0.109604	0.0437	0.1683	0.1507	0.1427	0.1357	0.1754	0.1937	0.1262	0.1452	0.1396	0.0993	0.1116	0.093	0.1106	0.1394	0.1032	0.1125	0.0879	0.0872	0.1064	0.0816	0.0972	0.0982	0.0835	0.0928	0.0905	0.0849	0.0676	0.1012	0.0522
20210629_2c_LatA100nM_e1_t1-1	20210629	2-cell	LatA 100nM	19	5	147.059	0.0068	2.07629	0.168885	0.3258	0.156915	0.1551	0.2091	0.2703	0.1958	0.3258	0.2957	0.2429	0.1793	0.1994	0.2007	0.1424	0.1368	0.1144	0.1505	0.1465	0.1367	0.1358	0.1153	0.167	0.1644	0.1474	0.1162	0.1209	0.1173	0.1571	0.1346	0.1066	0.0852	0.1203	0.0817
20210629_2c_LatA100nM_e1_t1-2	20210629	2-cell	LatA 100nM	19	15	117.647	0.0085	2.601	0.252122	0.4096	0.157478	0.0738	0.2252	0.1719	0.1702	0.2879	0.4096	0.3371	0.1847	0.1865	0.1899	0.1664	0.1763	0.1228	0.1457	0.1207	0.1123	0.1283	0.0986	0.131	0.1321	0.1541	0.117	0.1269	0.1344	0.1352	0.1033	0.1157	0.1045	0.1093	0.0514
20210629_2c_LatA100nM_e1_t2-1	20210629	2-cell	LatA 100nM	19	50			1.72054	0.0937667	0.2239	0.130133	0.1328	0.1436	0.2083	0.2208	0.2239	0.1859	0.2127	0.1423	0.1823	0.0886	0.1175	0.1043	0.1447	0.1317	0.1155	0.103	0.0964	0.1049	0.1305	0.1047	0.0982	0.1037	0.1386	0.1747	0.0876	0.1094	0.1305	0.0969	0.109	0.0553
20210629_2c_LatA100nM_e1_t2-2	20210629	2-cell	LatA 100nM	19	60	196.078	0.0051	2.20929	0.166344	0.3039	0.137556	0.0812	0.1452	0.1933	0.3039	0.247	0.2132	0.1996	0.176	0.1058	0.0825	0.2253	0.142	0.1222	0.1236	0.1488	0.1235	0.084	0.1229	0.1163	0.1224	0.1461	0.1097	0.1085	0.1094	0.0931	0.144	0.0784	0.111	0.1056	0.0492
20210629_2c_LatA100nM_e1_t3-1	20210629	2-cell	LatA 100nM	19	90	117.647	0.0085	2.20475	0.153985	0.2818	0.127815	0.0791	0.1647	0.2414	0.1707	0.2608	0.2818	0.2027	0.139	0.1671	0.0963	0.0851	0.1101	0.126	0.1357	0.1185	0.1104	0.1028	0.1478	0.0804	0.1311	0.134	0.1125	0.0791	0.0969	0.1164	0.1005	0.0769	0.1116	0.0955	0.0613
20210629_2c_LatA100nM_e1_t3-2	20210629	2-cell	LatA 100nM	19	100	196.078	0.0051	2.20263	0.15763	0.2887	0.13107	0.0693	0.164	0.1791	0.2887	0.1573	0.1868	0.2246	0.1136	0.1605	0.1471	0.1865	0.161	0.1329	0.1384	0.0885	0.0925	0.1094	0.1378	0.118	0.0898	0.1133	0.1268	0.0837	0.1095	0.0957	0.0937	0.0812	0.1289	0.1257	0.047
20210629_2c_LatA100nM_e1_t4-1	20210629	2-cell	LatA 100nM	19	130	117.647	0.0085	1.81632	0.102381	0.2278	0.125419	0.1208	0.1666	0.167	0.2011	0.165	0.2278	0.133	0.1598	0.1461	0.1235	0.1353	0.1043	0.1305	0.1126	0.1183	0.0846	0.1271	0.1002	0.1214	0.1131	0.1094	0.1231	0.105	0.1387	0.1167	0.083	0.1197	0.1022	0.1266	0.0582
20210629_2c_LatA100nM_e1_t4-2	20210629	2-cell	LatA 100nM	19	140	98.0392	0.0102	1.89343	0.110226	0.2336	0.123374	0.0464	0.1548	0.2288	0.2173	0.2139	0.2137	0.2336	0.132	0.082	0.1401	0.1129	0.1401	0.1241	0.128	0.1026	0.1039	0.0766	0.103	0.1561	0.122	0.0801	0.1121	0.0836	0.0965	0.1206	0.0975	0.0736	0.1306	0.0825	0.0521
20210629_2c_LatA100nM_e2_t1-1	20210629	2-cell	LatA 100nM	20	5	98.0392	0.0102	1.9821	0.224604	0.4533	0.228696	0.0915	0.3381	0.265	0.2297	0.3223	0.3309	0.4533	0.2707	0.2593	0.2988	0.1975	0.2055	0.2618	0.1941	0.2085	0.1337	0.2244	0.1687	0.2132	0.226	0.1808	0.2104	0.132	0.191	0.2384	0.1877	0.2308	0.1792	0.2806	0.1455
20210629_2c_LatA100nM_e2_t1-2	20210629	2-cell	LatA 100nM	20	15			1.66578	0.143485	0.359	0.215515	0.1487	0.1861	0.1739	0.1969	0.359	0.3279	0.2567	0.2948	0.3489	0.3404	0.2381	0.2353	0.2177	0.2035	0.1287	0.1972	0.1255	0.261	0.2219	0.1636	0.128	0.1518	0.1998	0.1728	0.1552	0.2515	0.1639	0.2367	0.162	0.0801
20210629_2c_LatA100nM_e2_t2-1	20210629	2-cell	LatA 100nM	20	50			1.76554	0.157267	0.3627	0.205433	0.0616	0.2343	0.2244	0.2868	0.2878	0.3627	0.241	0.1864	0.2995	0.2634	0.1792	0.2977	0.2226	0.1979	0.1976	0.1297	0.1554	0.2018	0.1074	0.1513	0.1519	0.2643	0.1448	0.0881	0.1186	0.199	0.1646	0.3623	0.1444	0.1405
20210629_2c_LatA100nM_e2_t2-2	20210629	2-cell	LatA 100nM	20	60	196.078	0.0051	2.00884	0.199474	0.3972	0.197726	0.0615	0.1537	0.2108	0.3972	0.1797	0.2425	0.3333	0.2325	0.1896	0.3146	0.1797	0.2243	0.1987	0.1155	0.264	0.1802	0.1823	0.232	0.0961	0.164	0.1857	0.121	0.1818	0.1461	0.1245	0.1301	0.22	0.246	0.1351	0.1221
20210629_2c_LatA100nM_e2_t3-1	20210629	2-cell	LatA 100nM	20	90	196.078	0.0051	2.16932	0.232752	0.4318	0.199048	0.2761	0.2594	0.2434	0.4318	0.2798	0.3803	0.2665	0.2304	0.2263	0.3307	0.1296	0.2925	0.1857	0.1857	0.1378	0.148	0.1384	0.113	0.2608	0.1136	0.2479	0.2051	0.1895	0.1065	0.1225	0.1923	0.1173	0.173	0.0867	0.0826
20210629_2c_LatA100nM_e2_t3-2	20210629	2-cell	LatA 100nM	20	100	98.0392	0.0102	1.94337	0.18393	0.3789	0.19497	0.2408	0.2345	0.294	0.1704	0.164	0.2456	0.3789	0.2842	0.2634	0.1478	0.2267	0.2077	0.1221	0.1637	0.1387	0.1578	0.2697	0.1219	0.1856	0.0975	0.165	0.1449	0.1172	0.1459	0.1151	0.2996	0.3067	0.2443	0.311	0.0688
20210629_2c_LatA100nM_e2_t4-1	20210629	2-cell	LatA 100nM	20	130			1.74345	0.111126	0.2606	0.149474	0.0511	0.1668	0.1886	0.2028	0.1937	0.1864	0.2606	0.2165	0.182	0.1232	0.0954	0.1548	0.1258	0.0951	0.1549	0.2208	0.1425	0.1074	0.1141	0.1216	0.1296	0.1482	0.0896	0.1754	0.1188	0.1451	0.2252	0.1044	0.1403	0.0616
20210629_2c_LatA100nM_e2_t4-2	20210629	2-cell	LatA 100nM	20	140			1.77403	0.107115	0.2455	0.138385	0.0644	0.1632	0.2522	0.177	0.2455	0.1733	0.2224	0.1981	0.1653	0.1569	0.1886	0.1246	0.1286	0.1022	0.0879	0.0988	0.1236	0.1588	0.1078	0.1129	0.0837	0.0951	0.125	0.1783	0.1074	0.1295	0.1052	0.1171	0.1449	0.0779
20210629_2c_LatA100nM_e3_t1-1	20210629	2-cell	LatA 100nM	21	5	98.0392	0.0102	2.13719	0.184478	0.3467	0.162222	0.1463	0.2982	0.1362	0.1675	0.2306	0.2186	0.3467	0.3019	0.3052	0.2428	0.14	0.2104	0.1416	0.1464	0.1398	0.1754	0.1261	0.0971	0.129	0.1168	0.1217	0.1019	0.1101	0.1279	0.125	0.1613	0.1067	0.1139	0.1195	0.0561
20210629_2c_LatA100nM_e3_t1-2	20210629	2-cell	LatA 100nM	21	15	84.0336	0.0119	2.05431	0.155659	0.3033	0.147641	0.1621	0.1626	0.1981	0.1759	0.1861	0.2859	0.2826	0.3033	0.2029	0.2567	0.1502	0.1479	0.114	0.1063	0.1264	0.1457	0.126	0.1057	0.1369	0.1265	0.0903	0.103	0.1149	0.1002	0.0854	0.1186	0.1123	0.1174	0.1025	0.0627
20210629_2c_LatA100nM_e3_t2-1	20210629	2-cell	LatA 100nM	21	50			1.41904	0.0450037	0.1524	0.107396	0.0701	0.1436	0.1374	0.1203	0.1394	0.1524	0.1244	0.1454	0.098	0.1167	0.1061	0.1299	0.0946	0.1442	0.1015	0.1126	0.0952	0.1013	0.078	0.0914	0.0979	0.1199	0.1145	0.1241	0.0941	0.085	0.0953	0.0878	0.0876	0.0421
20210629_2c_LatA100nM_e3_t2-2	20210629	2-cell	LatA 100nM	21	60			1.58702	0.0654333	0.1769	0.111467	0.055	0.1341	0.1294	0.1051	0.1438	0.1337	0.1498	0.1769	0.0948	0.1114	0.1357	0.138	0.0998	0.0979	0.1022	0.099	0.1148	0.1248	0.1149	0.1208	0.1106	0.0791	0.1109	0.1037	0.1035	0.0932	0.0945	0.1097	0.0947	0.0463
20210629_2c_LatA100nM_e3_t3-1	20210629	2-cell	LatA 100nM	21	90			1.57078	0.0603926	0.1662	0.105807	0.0799	0.1146	0.1163	0.1054	0.1155	0.1543	0.1662	0.1034	0.1034	0.1005	0.102	0.1223	0.0926	0.0845	0.1106	0.1056	0.0951	0.1092	0.1217	0.0797	0.0834	0.0981	0.0884	0.117	0.1004	0.1167	0.1012	0.0792	0.1607	0.0397
20210629_2c_LatA100nM_e3_t3-2	20210629	2-cell	LatA 100nM	21	100			1.52857	0.0594074	0.1718	0.112393	0.0411	0.112	0.0989	0.115	0.1098	0.1718	0.109	0.1153	0.1475	0.1294	0.0828	0.1026	0.1309	0.1343	0.1197	0.1117	0.0921	0.1	0.1016	0.1047	0.0945	0.105	0.1012	0.0984	0.1145	0.1311	0.1093	0.1546	0.0999	0.0479
20210629_2c_LatA100nM_e3_t4-1	20210629	2-cell	LatA 100nM	21	130			1.34527	0.0386519	0.1506	0.111948	0.0806	0.1087	0.112	0.1276	0.1506	0.135	0.1257	0.1399	0.1334	0.1186	0.1179	0.1075	0.1176	0.0884	0.13	0.1093	0.0868	0.1102	0.1042	0.1227	0.1143	0.0963	0.0845	0.1146	0.0838	0.1155	0.1273	0.1106	0.0984	0.0519
20210629_2c_LatA100nM_e3_t4-2	20210629	2-cell	LatA 100nM	21	140			1.51349	0.0577444	0.1702	0.112456	0.0394	0.141	0.1372	0.1295	0.1702	0.1552	0.1383	0.1116	0.11	0.1353	0.1052	0.16	0.1207	0.1016	0.11	0.1075	0.1069	0.1194	0.1105	0.1049	0.1083	0.1075	0.0876	0.1145	0.0978	0.0967	0.0838	0.0907	0.0993	0.0533
20210629_2c_LatA100nM_e4_t1-1	20210629	2-cell	LatA 100nM	22	5	147.059	0.0068	1.837	0.208863	0.4584	0.249537	0.1608	0.2178	0.2431	0.3172	0.4584	0.3544	0.4138	0.2993	0.3319	0.2737	0.2875	0.1794	0.2096	0.3257	0.1905	0.2815	0.1548	0.2708	0.1789	0.1634	0.1893	0.1747	0.2292	0.1884	0.1668	0.3503	0.2402	0.2475	0.1724	0.0879
20210629_2c_LatA100nM_e4_t1-2	20210629	2-cell	LatA 100nM	22	15	65.3595	0.0153	1.97123	0.191267	0.3882	0.196933	0.1053	0.1711	0.2169	0.3795	0.2859	0.265	0.3177	0.3096	0.244	0.3882	0.1674	0.1675	0.1567	0.1674	0.1919	0.2759	0.1445	0.1294	0.1476	0.1259	0.1635	0.1584	0.1652	0.1198	0.1605	0.1313	0.1206	0.2027	0.1275	0.1036
20210629_2c_LatA100nM_e4_t2-1	20210629	2-cell	LatA 100nM	22	50			1.75005	0.0957037	0.2233	0.127596	0.0628	0.1126	0.2232	0.1346	0.2233	0.121	0.1376	0.1139	0.1542	0.1991	0.142	0.1212	0.1338	0.1521	0.093	0.167	0.112	0.1536	0.1522	0.118	0.1015	0.1066	0.1112	0.1251	0.1073	0.1188	0.0938	0.097	0.1116	0.0436
20210629_2c_LatA100nM_e4_t2-2	20210629	2-cell	LatA 100nM	22	60	84.0336	0.0119	1.90971	0.116422	0.2444	0.127978	0.0622	0.1645	0.1529	0.1279	0.1758	0.1752	0.1502	0.2444	0.144	0.2219	0.1331	0.0962	0.1504	0.1588	0.1397	0.0883	0.1164	0.1233	0.1367	0.1095	0.1163	0.1148	0.1202	0.0934	0.0928	0.0852	0.0807	0.1199	0.1036	0.0367
20210629_2c_LatA100nM_e4_t3-1	20210629	2-cell	LatA 100nM	22	90	117.647	0.0085	2.24186	0.170337	0.3075	0.137163	0.0643	0.1441	0.1906	0.1272	0.2022	0.3075	0.1453	0.1786	0.2145	0.1455	0.1663	0.1306	0.181	0.1513	0.1505	0.0937	0.1263	0.0889	0.0755	0.1098	0.1818	0.0838	0.1083	0.1173	0.1337	0.1368	0.0818	0.0896	0.1269	0.0487
20210629_2c_LatA100nM_e4_t3-2	20210629	2-cell	LatA 100nM	22	100	147.059	0.0068	1.83655	0.109548	0.2405	0.130952	0.0591	0.0956	0.2311	0.1819	0.2405	0.2013	0.1904	0.1522	0.119	0.1583	0.1217	0.1138	0.1151	0.1202	0.1431	0.1051	0.1022	0.1422	0.1033	0.1335	0.129	0.125	0.1125	0.1454	0.088	0.0964	0.1101	0.1141	0.1159	0.0555
20210629_2c_LatA100nM_e4_t4-1	20210629	2-cell	LatA 100nM	22	130	117.647	0.0085	1.85862	0.114059	0.2469	0.132841	0.0745	0.1348	0.1109	0.1644	0.1662	0.2469	0.21	0.1763	0.1505	0.1282	0.1317	0.1485	0.1306	0.1835	0.1026	0.1061	0.1299	0.1451	0.1414	0.1296	0.0908	0.1223	0.082	0.0923	0.1022	0.1274	0.1246	0.0988	0.0962	0.0586
20210629_2c_LatA100nM_e4_t4-2	20210629	2-cell	LatA 100nM	22	140	147.059	0.0068	1.9166	0.1231	0.2574	0.1343	0.0442	0.1441	0.2558	0.1714	0.2574	0.2201	0.164	0.1373	0.1102	0.1959	0.1479	0.1367	0.1751	0.1271	0.1067	0.1723	0.1212	0.1058	0.1201	0.0962	0.131	0.1172	0.1082	0.122	0.1436	0.1017	0.0769	0.1069	0.0987	0.0545
20210629_2c_LatA100nM_e5_t1-1	20210629	2-cell	LatA 100nM	23	5			1.6223	0.149793	0.3905	0.240707	0.1734	0.235	0.2945	0.2996	0.3512	0.3302	0.2698	0.3485	0.3905	0.374	0.2934	0.3099	0.1897	0.29	0.316	0.1446	0.2454	0.1597	0.2082	0.1511	0.1458	0.2576	0.1636	0.2435	0.2462	0.1477	0.1679	0.238	0.1472	0.0698
20210629_2c_LatA100nM_e5_t1-2	20210629	2-cell	LatA 100nM	23	15			1.4983	0.106159	0.3192	0.213041	0.1797	0.1979	0.1748	0.2251	0.3192	0.3031	0.2909	0.2972	0.2711	0.1986	0.1449	0.1668	0.2443	0.1546	0.2734	0.1452	0.1755	0.2758	0.2004	0.113	0.2853	0.1456	0.2234	0.1834	0.2199	0.1801	0.209	0.1645	0.232	0.1098
20210629_2c_LatA100nM_e5_t2-1	20210629	2-cell	LatA 100nM	23	50			1.5044	0.117885	0.3516	0.233715	0.1833	0.1682	0.32	0.2208	0.3516	0.2488	0.3025	0.1937	0.1768	0.3135	0.1949	0.1678	0.3306	0.3299	0.2778	0.3549	0.222	0.235	0.3101	0.328	0.1491	0.1677	0.2185	0.1828	0.144	0.1638	0.1087	0.3136	0.196	0.1074
20210629_2c_LatA100nM_e5_t2-2	20210629	2-cell	LatA 100nM	23	60			1.67745	0.154233	0.3819	0.227667	0.0831	0.1707	0.1577	0.2936	0.1909	0.3819	0.3523	0.334	0.1464	0.2105	0.2025	0.1595	0.189	0.1736	0.208	0.2874	0.1634	0.2425	0.2035	0.2388	0.2902	0.1633	0.2031	0.1874	0.3772	0.2066	0.2395	0.197	0.1959	0.109
20210629_2c_LatA100nM_e5_t3-1	20210629	2-cell	LatA 100nM	23	90			1.66102	0.108126	0.2717	0.163574	0.0789	0.1902	0.1409	0.2355	0.2717	0.2042	0.2314	0.2186	0.1899	0.1677	0.185	0.1541	0.1897	0.1123	0.1732	0.1109	0.1598	0.2191	0.0944	0.1983	0.2107	0.1888	0.1219	0.1414	0.1363	0.1142	0.1151	0.1121	0.1055	0.0547
20210629_2c_LatA100nM_e5_t3-2	20210629	2-cell	LatA 100nM	23	100	98.0392	0.0102	1.85353	0.137133	0.2978	0.160667	0.0899	0.1434	0.1629	0.2515	0.2873	0.2286	0.2978	0.1893	0.1731	0.2287	0.165	0.2182	0.1459	0.1213	0.1618	0.138	0.0903	0.1484	0.1075	0.142	0.1503	0.109	0.0957	0.1961	0.1197	0.0957	0.1423	0.1251	0.1437	0.0657
20210629_2c_LatA100nM_e5_t4-1	20210629	2-cell	LatA 100nM	23	130	117.647	0.0085	1.79066	0.117363	0.2658	0.148437	0.1216	0.1689	0.195	0.2233	0.1509	0.2658	0.1935	0.1942	0.1675	0.155	0.1552	0.1176	0.1308	0.1371	0.1341	0.1547	0.1134	0.1114	0.1587	0.1081	0.145	0.1939	0.1414	0.1226	0.1025	0.1733	0.133	0.1463	0.1142	0.0643
20210629_2c_LatA100nM_e5_t4-2	20210629	2-cell	LatA 100nM	23	140	117.647	0.0085	1.97932	0.148185	0.2995	0.151315	0.0487	0.1614	0.1523	0.2095	0.2892	0.2995	0.1802	0.2361	0.2066	0.1594	0.119	0.1791	0.1167	0.1603	0.1252	0.168	0.1227	0.1078	0.1488	0.1374	0.1099	0.1371	0.0925	0.1392	0.131	0.1172	0.0978	0.1099	0.1204	0.065
20210629_2c_LatA100nM_e6_t1-1	20210629	2-cell	LatA 100nM	24	5	117.647	0.0085	2.19654	0.20907	0.3838	0.17473	0.1449	0.2843	0.3225	0.2439	0.3423	0.3838	0.2416	0.2116	0.214	0.2176	0.1364	0.181	0.151	0.2096	0.1423	0.1327	0.1397	0.1265	0.1231	0.1615	0.1093	0.1605	0.2113	0.1636	0.1546	0.1633	0.0889	0.0981	0.1424	0.0671
20210629_2c_LatA100nM_e6_t1-2	20210629	2-cell	LatA 100nM	24	15	98.0392	0.0102	2.35631	0.261959	0.4551	0.193141	0.1478	0.3755	0.2463	0.2641	0.3817	0.3179	0.4551	0.2952	0.2412	0.1943	0.2033	0.229	0.1917	0.1646	0.179	0.1669	0.1984	0.1656	0.1701	0.1163	0.1894	0.1236	0.0995	0.1593	0.1642	0.1069	0.1243	0.136	0.1033	0.0739
20210629_2c_LatA100nM_e6_t2-1	20210629	2-cell	LatA 100nM	24	50	147.059	0.0068	2.03249	0.179626	0.3536	0.173974	0.1787	0.2173	0.2599	0.2127	0.3536	0.3482	0.2747	0.2382	0.1942	0.2834	0.1802	0.2377	0.206	0.1518	0.1412	0.1303	0.1518	0.1363	0.1131	0.1414	0.1495	0.1028	0.1159	0.1355	0.1549	0.1212	0.1147	0.1101	0.1475	0.0504
20210629_2c_LatA100nM_e6_t2-2	20210629	2-cell	LatA 100nM	24	60	98.0392	0.0102	2.10557	0.1728	0.3291	0.1563	0.1255	0.2079	0.2241	0.2316	0.2196	0.234	0.3291	0.2421	0.1695	0.1781	0.2088	0.1723	0.1065	0.1336	0.1474	0.1284	0.1171	0.1443	0.13	0.1356	0.156	0.1245	0.1284	0.1026	0.1158	0.1247	0.0962	0.1608	0.1288	0.0543
20210629_2c_LatA100nM_e6_t3-1	20210629	2-cell	LatA 100nM	24	90	196.078	0.0051	2.4453	0.210415	0.356	0.145585	0.2078	0.2933	0.2144	0.356	0.184	0.1943	0.1957	0.1668	0.1763	0.1817	0.1576	0.1203	0.1375	0.1251	0.1168	0.1589	0.1597	0.1467	0.1189	0.0876	0.1481	0.1209	0.145	0.1268	0.0878	0.1212	0.1142	0.1018	0.1314	0.0497
20210629_2c_LatA100nM_e6_t3-2	20210629	2-cell	LatA 100nM	24	100	147.059	0.0068	1.98203	0.139474	0.2815	0.142026	0.1325	0.2105	0.2884	0.2161	0.2815	0.2148	0.1686	0.1189	0.2189	0.1707	0.187	0.1242	0.1083	0.1777	0.1493	0.1041	0.1074	0.1574	0.1161	0.1248	0.1612	0.1151	0.0864	0.1298	0.0939	0.0972	0.135	0.1147	0.0952	0.0604
20210629_2c_LatA100nM_e6_t4-1	20210629	2-cell	LatA 100nM	24	130	196.078	0.0051	1.91223	0.151941	0.3185	0.166559	0.176	0.211	0.2677	0.3185	0.2295	0.3005	0.2627	0.2256	0.1587	0.2438	0.1428	0.1374	0.1807	0.1902	0.1516	0.1319	0.1188	0.1613	0.1493	0.1229	0.0921	0.1447	0.1785	0.1206	0.0956	0.1711	0.1668	0.1284	0.1249	0.0482
20210629_2c_LatA100nM_e6_t4-2	20210629	2-cell	LatA 100nM	24	140			1.74499	0.102378	0.2398	0.137422	0.0837	0.1752	0.2083	0.1606	0.2398	0.1677	0.2342	0.1449	0.1432	0.1418	0.1817	0.1561	0.1152	0.1079	0.1301	0.0792	0.0845	0.1341	0.126	0.1358	0.1047	0.1167	0.1711	0.0903	0.1637	0.1576	0.1116	0.1449	0.0939	0.0731
20210629_2c_LatA100nM_e7_t1-1	20210629	2-cell	LatA 100nM	25	5	65.3595	0.0153	1.96077	0.182426	0.3723	0.189874	0.1601	0.2389	0.1794	0.2507	0.2672	0.295	0.3076	0.2243	0.2772	0.3723	0.2287	0.14	0.1955	0.1383	0.1371	0.1372	0.2221	0.1601	0.107	0.1304	0.1998	0.1787	0.1327	0.1561	0.211	0.169	0.1432	0.1291	0.1375	0.0788
20210629_2c_LatA100nM_e7_t1-2	20210629	2-cell	LatA 100nM	25	15	84.0336	0.0119	1.96607	0.162693	0.3311	0.168407	0.1241	0.2312	0.1571	0.2452	0.1952	0.316	0.2809	0.3311	0.2292	0.2191	0.2059	0.1661	0.175	0.1752	0.1682	0.1115	0.138	0.126	0.1147	0.1171	0.0822	0.1382	0.1171	0.1279	0.1402	0.1266	0.1444	0.1877	0.1009	0.0674
20210629_2c_LatA100nM_e7_t2-1	20210629	2-cell	LatA 100nM	25	50	98.0392	0.0102	1.69568	0.110033	0.2682	0.158167	0.0712	0.1311	0.2705	0.2294	0.2256	0.2145	0.2682	0.2517	0.213	0.1503	0.1198	0.1304	0.1497	0.1429	0.1118	0.1405	0.1456	0.1421	0.1591	0.1314	0.1456	0.1216	0.1686	0.1583	0.2059	0.099	0.1178	0.1283	0.1074	0.092
20210629_2c_LatA100nM_e7_t2-2	20210629	2-cell	LatA 100nM	25	60	84.0336	0.0119	2.04057	0.170881	0.3351	0.164219	0.0559	0.1455	0.205	0.2205	0.1718	0.2322	0.2315	0.3351	0.2018	0.1896	0.1653	0.141	0.0913	0.1574	0.1307	0.1529	0.1135	0.2	0.1077	0.1708	0.1834	0.1725	0.1296	0.1453	0.2033	0.1452	0.1433	0.114	0.138	0.0462
20210629_2c_LatA100nM_e7_t3-1	20210629	2-cell	LatA 100nM	25	90	117.647	0.0085	1.8262	0.116044	0.2565	0.140456	0.1034	0.1507	0.1395	0.2337	0.1859	0.2565	0.2303	0.2377	0.1365	0.1482	0.123	0.1158	0.1054	0.1099	0.1601	0.1396	0.1232	0.0986	0.0792	0.1208	0.0998	0.112	0.1103	0.1131	0.1194	0.1094	0.1213	0.1681	0.1812	0.0533
20210629_2c_LatA100nM_e7_t3-2	20210629	2-cell	LatA 100nM	25	100	73.5294	0.0136	1.98944	0.136074	0.2736	0.137526	0.0986	0.1359	0.2346	0.1839	0.2534	0.2705	0.1861	0.1763	0.2736	0.1461	0.1417	0.1271	0.1428	0.0888	0.1363	0.1154	0.1225	0.0953	0.1116	0.0845	0.118	0.1021	0.0944	0.1312	0.115	0.1338	0.1051	0.0884	0.1046	0.0647
20210629_2c_LatA100nM_e7_t4-1	20210629	2-cell	LatA 100nM	25	130			1.61693	0.0719593	0.1886	0.116641	0.0653	0.1551	0.2054	0.1517	0.1587	0.1886	0.1792	0.1836	0.1403	0.1357	0.1097	0.0912	0.0828	0.1034	0.1043	0.0853	0.1181	0.1144	0.1391	0.0874	0.1144	0.1028	0.1146	0.1247	0.0847	0.0996	0.1134	0.085	0.0879	0.0487
20210629_2c_LatA100nM_e7_t4-2	20210629	2-cell	LatA 100nM	25	140			1.72964	0.0873222	0.207	0.119678	0.057	0.2079	0.1466	0.152	0.1964	0.176	0.207	0.1633	0.1009	0.1273	0.1712	0.1373	0.1067	0.0948	0.0918	0.1252	0.0824	0.1116	0.1277	0.0874	0.0876	0.1143	0.0986	0.0799	0.1113	0.1233	0.1073	0.1068	0.0898	0.0534
20210629_2c_LatA100nM_e8_t1-1	20210629	2-cell	LatA 100nM	26	5	147.059	0.0068	1.84438	0.167056	0.3649	0.197844	0.243	0.3642	0.1564	0.2071	0.3649	0.1911	0.3288	0.2025	0.2249	0.2254	0.1533	0.1751	0.1154	0.1826	0.1709	0.2057	0.2064	0.2687	0.1072	0.1356	0.2509	0.1889	0.1987	0.2237	0.2497	0.0973	0.1335	0.2622	0.2191	0.0522
20210629_2c_LatA100nM_e8_t1-2	20210629	2-cell	LatA 100nM	26	15	117.647	0.0085	2.4763	0.242463	0.4067	0.164237	0.216	0.2475	0.2848	0.1668	0.2289	0.4067	0.3568	0.2168	0.2002	0.171	0.1773	0.1184	0.2335	0.1325	0.138	0.1099	0.1714	0.1033	0.1363	0.131	0.1375	0.1307	0.1345	0.0938	0.1225	0.0922	0.1375	0.1568	0.1713	0.0588
20210629_2c_LatA100nM_e8_t2-1	20210629	2-cell	LatA 100nM	26	50	196.078	0.0051	1.86247	0.133367	0.288	0.154633	0.182	0.2151	0.1299	0.288	0.2079	0.2648	0.2066	0.2381	0.1161	0.1087	0.1205	0.1552	0.1274	0.1399	0.1113	0.1109	0.1921	0.1039	0.1578	0.1281	0.1369	0.1139	0.1511	0.1484	0.2042	0.1361	0.1192	0.2071	0.0905	0.0904
20210629_2c_LatA100nM_e8_t2-2	20210629	2-cell	LatA 100nM	26	60			1.71359	0.115393	0.2771	0.161707	0.2089	0.2577	0.1749	0.226	0.2771	0.1766	0.1847	0.137	0.2042	0.1663	0.1424	0.1238	0.0936	0.197	0.1181	0.1422	0.2172	0.2503	0.1875	0.1549	0.1291	0.1299	0.1825	0.1452	0.1434	0.1095	0.0977	0.1579	0.1924	0.0796
20210629_2c_LatA100nM_e8_t3-1	20210629	2-cell	LatA 100nM	26	90			1.53386	0.0620222	0.1782	0.116178	0.078	0.1501	0.1146	0.1489	0.1238	0.1782	0.1741	0.1467	0.104	0.0899	0.1024	0.1281	0.1065	0.1023	0.1377	0.1694	0.0768	0.0933	0.1415	0.1118	0.118	0.1215	0.1304	0.0755	0.0915	0.1145	0.0902	0.1046	0.1151	0.0401
20210629_2c_LatA100nM_e8_t3-2	20210629	2-cell	LatA 100nM	26	100			1.44765	0.0479296	0.155	0.10707	0.0708	0.245	0.161	0.1389	0.1013	0.155	0.1227	0.1448	0.0947	0.1149	0.1111	0.0796	0.143	0.0992	0.1218	0.1122	0.0781	0.141	0.074	0.0939	0.1007	0.0935	0.0959	0.0795	0.101	0.0959	0.1109	0.0935	0.125	0.0688
20210629_2c_LatA100nM_e8_t4-1	20210629	2-cell	LatA 100nM	26	130	147.059	0.0068	1.90728	0.106507	0.2239	0.117393	0.0998	0.1558	0.1495	0.1178	0.2239	0.1326	0.1116	0.1141	0.1242	0.142	0.0871	0.1045	0.171	0.0725	0.0945	0.0986	0.1693	0.0976	0.1201	0.1303	0.1218	0.0986	0.0923	0.1603	0.0869	0.1189	0.0976	0.0891	0.1285	0.0639
20210629_2c_LatA100nM_e8_t4-2	20210629	2-cell	LatA 100nM	26	140			1.50958	0.0570481	0.169	0.111952	0.1031	0.1831	0.1114	0.1541	0.1109	0.169	0.1335	0.1217	0.117	0.1351	0.0916	0.0703	0.0847	0.1315	0.0792	0.0882	0.1392	0.1205	0.126	0.13	0.139	0.1316	0.0931	0.1022	0.1142	0.1384	0.0738	0.1166	0.0781	0.0332
20210629_2c_LatA100nM_e9_t1-1	20210629	2-cell	LatA 100nM	27	5			1.34741	0.0610815	0.2369	0.175819	0.1881	0.1913	0.1828	0.1702	0.2242	0.1664	0.2136	0.2262	0.2263	0.2369	0.199	0.1879	0.1595	0.1131	0.1588	0.1679	0.3231	0.1096	0.2817	0.1118	0.2152	0.1884	0.1942	0.1169	0.1308	0.1048	0.1268	0.131	0.1237	0.1391
20210629_2c_LatA100nM_e9_t1-2	20210629	2-cell	LatA 100nM	27	15	147.059	0.0068	2.03435	0.131381	0.2584	0.127019	0.1061	0.1228	0.1374	0.1444	0.2584	0.1713	0.1542	0.1656	0.1427	0.1503	0.2007	0.1254	0.1	0.1346	0.1162	0.1347	0.0998	0.1185	0.0878	0.1319	0.0906	0.1168	0.0923	0.1123	0.1056	0.1373	0.1314	0.0805	0.0802	0.046
20210629_2c_LatA100nM_e9_t2-1	20210629	2-cell	LatA 100nM	27	50	84.0336	0.0119	1.94237	0.132207	0.2725	0.140293	0.1289	0.0776	0.1779	0.1957	0.1132	0.1557	0.1467	0.2725	0.1737	0.2207	0.1473	0.1593	0.0838	0.124	0.1314	0.1065	0.1531	0.1249	0.2084	0.0994	0.0926	0.137	0.1132	0.0807	0.0776	0.166	0.1341	0.1649	0.1364	0.0691
20210629_2c_LatA100nM_e9_t2-2	20210629	2-cell	LatA 100nM	27	60			1.30353	0.043963	0.1888	0.144837	0.0791	0.1628	0.1126	0.1462	0.1072	0.1139	0.1826	0.1888	0.1457	0.1397	0.1218	0.1203	0.1757	0.1783	0.1098	0.166	0.1374	0.1617	0.1377	0.1937	0.1418	0.0995	0.2036	0.0917	0.148	0.1833	0.1397	0.1771	0.1197	0.0797
20210629_2c_LatA100nM_e9_t3-1	20210629	2-cell	LatA 100nM	27	90			1.62855	0.0716333	0.1856	0.113967	0.1103	0.1068	0.1619	0.0804	0.1114	0.1248	0.0873	0.1355	0.1856	0.1096	0.1532	0.1032	0.118	0.1015	0.1134	0.111	0.1275	0.0891	0.1089	0.1972	0.115	0.1258	0.1103	0.1229	0.068	0.1284	0.0966	0.1217	0.0776	0.0532
20210629_2c_LatA100nM_e9_t3-2	20210629	2-cell	LatA 100nM	27	100			1.30648	0.0406296	0.1732	0.13257	0.0533	0.1195	0.096	0.1638	0.1197	0.1376	0.1098	0.1732	0.1601	0.1404	0.1518	0.1065	0.1334	0.091	0.1004	0.112	0.1453	0.1539	0.1775	0.1631	0.1637	0.0843	0.105	0.1095	0.1383	0.1411	0.175	0.1346	0.1254	0.063
20210629_2c_LatA100nM_e9_t4-1	20210629	2-cell	LatA 100nM	27	130			1.40658	0.0505852	0.175	0.124415	0.0788	0.0971	0.132	0.1634	0.1017	0.1209	0.1228	0.1585	0.175	0.1564	0.1304	0.093	0.1606	0.1385	0.0887	0.1687	0.1204	0.1369	0.0978	0.1372	0.1418	0.1303	0.1036	0.1107	0.0785	0.1343	0.1075	0.1061	0.1065	0.069
20210629_2c_LatA100nM_e9_t4-2	20210629	2-cell	LatA 100nM	27	140			1.40701	0.0494074	0.1708	0.121393	0.0624	0.1322	0.1549	0.1353	0.138	0.1327	0.161	0.1708	0.0989	0.1376	0.1048	0.0912	0.1528	0.0777	0.1095	0.1929	0.1253	0.128	0.1081	0.1307	0.1104	0.0924	0.1387	0.1212	0.1412	0.1526	0.0827	0.0975	0.0828	0.0628
name	date	stage	treatment	embryoID	t after treatment (min)	Highest peak		Peak vs average	A - Av A	amplitude peak	amplitude average	FFT_UandV
20210607_DMSO_from30min_2-cell-10min_e1	20210607	2-cell	DMSO	1	30			1.67135	0.0659963	0.1643	0.0983037	0.1425	0.204	0.1659	0.1153	0.1291	0.1643	0.1496	0.1397	0.1118	0.144	0.103	0.0989	0.1043	0.1069	0.1075	0.0873	0.08	0.0927	0.0776	0.0738	0.1016	0.0648	0.0714	0.0778	0.0856	0.1037	0.0707	0.0765	0.0739	0.0424
20210607_DMSO_from30min_2-cell-10min_e2	20210607	2-cell	DMSO	2	30			1.46659	0.0486444	0.1529	0.104256	0.1716	0.1806	0.1904	0.1288	0.1529	0.12	0.117	0.1265	0.0989	0.1212	0.1405	0.1204	0.1335	0.1185	0.1166	0.0729	0.1066	0.1171	0.0931	0.0807	0.1271	0.0635	0.0833	0.1163	0.0695	0.0926	0.0837	0.0765	0.0843	0.0529
20210607_DMSO_from30min_2-cell-10min_e3	20210607	2-cell	DMSO	3	30			1.71227	0.0844852	0.2031	0.118615	0.0722	0.155	0.1435	0.2031	0.1482	0.1832	0.149	0.1069	0.1118	0.1202	0.0943	0.1053	0.1098	0.1029	0.1047	0.1162	0.0875	0.0856	0.1135	0.1156	0.1043	0.1	0.0965	0.1105	0.117	0.1659	0.1089	0.1391	0.1071	0.0955
20210607_DMSO_from30min_2-cell-10min_e4	20210607	2-cell	DMSO	4	30			1.73579	0.0880852	0.2078	0.119715	0.1204	0.1433	0.1811	0.1262	0.1686	0.2078	0.1548	0.1723	0.1282	0.1221	0.123	0.1318	0.122	0.1117	0.1305	0.1383	0.13	0.1105	0.0999	0.1246	0.0964	0.0839	0.0971	0.0815	0.1032	0.1056	0.0891	0.1138	0.112	0.0474
20210607_DMSO_from30min_2-cell-10min_e5	20210607	2-cell	DMSO	5	30			1.4442	0.0470593	0.153	0.105941	0.189	0.2261	0.1459	0.1427	0.153	0.1419	0.1208	0.1215	0.1113	0.1387	0.1059	0.1255	0.1146	0.0977	0.1329	0.1038	0.0859	0.0852	0.0863	0.0862	0.0956	0.0857	0.091	0.1046	0.0914	0.1139	0.0943	0.1082	0.0796	0.0422
20210607_-DMSO_early2_1h_e1	20210607	2-cell	DMSO	1	60			1.59558	0.0643889	0.1725	0.108111	0.0766	0.1287	0.1612	0.1593	0.1526	0.113	0.1725	0.1132	0.1395	0.1058	0.1008	0.086	0.0949	0.1261	0.1062	0.0725	0.0914	0.1003	0.1139	0.0805	0.1402	0.0879	0.1024	0.1145	0.1034	0.1073	0.096	0.0822	0.1005	0.0561
20210607_-DMSO_early2_1h_e2	20210607	2-cell	DMSO	2	60			1.60993	0.0544037	0.1436	0.0891963	0.0856	0.128	0.149	0.1376	0.1436	0.1217	0.0931	0.0785	0.1052	0.0892	0.1091	0.0911	0.0783	0.0831	0.0954	0.0893	0.0669	0.0762	0.0816	0.0807	0.0696	0.1105	0.0865	0.0913	0.0814	0.0746	0.0678	0.0745	0.0811	0.0504
20210607_-DMSO_early2_1h_e3	20210607	2-cell	DMSO	3	60	117.647	0.0085	2.47155	0.172248	0.2893	0.117052	0.0985	0.1748	0.1572	0.1199	0.161	0.2893	0.168	0.1394	0.1159	0.1061	0.1139	0.1312	0.1102	0.1243	0.0927	0.1089	0.0938	0.0873	0.1082	0.0954	0.1036	0.0967	0.1131	0.0926	0.0856	0.0802	0.116	0.1645	0.0881	0.0545
20210607_-DMSO_early2_1h_e4	20210607	2-cell	DMSO	4	60	117.647	0.0085	1.9114	0.0993222	0.2083	0.108978	0.1123	0.1869	0.1355	0.1718	0.1555	0.2083	0.1617	0.1136	0.1307	0.1122	0.122	0.1127	0.0839	0.1044	0.0898	0.1031	0.11	0.0944	0.1095	0.0942	0.0971	0.0902	0.0986	0.0869	0.0922	0.1075	0.0822	0.084	0.0818	0.0441
20210607_-DMSO_early2_1h_e5	20210607	2-cell	DMSO	5	60			1.45135	0.0494778	0.1591	0.109622	0.1519	0.164	0.1786	0.1428	0.1563	0.1591	0.139	0.1341	0.1324	0.1357	0.1052	0.1154	0.112	0.091	0.1049	0.1114	0.0899	0.1047	0.0872	0.0991	0.0787	0.1403	0.1093	0.0996	0.0812	0.089	0.0965	0.0957	0.1079	0.0414
20210607_-DMSO_early2_1h40min_e1	20210607	2-cell	DMSO	1	100			1.47218	0.0528889	0.1649	0.112011	0.0638	0.1093	0.1234	0.1649	0.1547	0.1361	0.121	0.1202	0.1129	0.0976	0.1077	0.1161	0.1107	0.0998	0.1068	0.0974	0.108	0.1412	0.0979	0.1014	0.094	0.1089	0.0864	0.099	0.1261	0.1117	0.0854	0.1208	0.1529	0.0447
20210607_-DMSO_early2_1h40min_e2	20210607	2-cell	DMSO	2	100	196.078	0.0051	2.0046	0.093063	0.1857	0.092637	0.115	0.1585	0.1674	0.1857	0.1109	0.1093	0.1266	0.0979	0.0828	0.1291	0.0795	0.0858	0.0864	0.1154	0.0966	0.0589	0.0771	0.0782	0.078	0.0853	0.0868	0.0863	0.092	0.0599	0.1086	0.0947	0.0909	0.068	0.0882	0.0423
20210607_-DMSO_early2_1h40min_e3	20210607	2-cell	DMSO	3	100			1.61125	0.0682852	0.18	0.111715	0.0795	0.1801	0.1571	0.1398	0.1474	0.18	0.1055	0.1723	0.1382	0.1158	0.1428	0.1009	0.1109	0.1196	0.1067	0.0924	0.103	0.0833	0.0851	0.0991	0.1358	0.106	0.0914	0.0734	0.1135	0.1006	0.0886	0.0923	0.1183	0.0536
20210607_-DMSO_early2_1h40min_e4	20210607	2-cell	DMSO	4	100			1.47668	0.0876741	0.2716	0.183926	0.1309	0.2007	0.1258	0.2216	0.2698	0.2398	0.1411	0.2254	0.2716	0.1548	0.2293	0.2354	0.2133	0.2008	0.1116	0.1183	0.1521	0.1451	0.2451	0.2274	0.1763	0.1188	0.1633	0.092	0.1292	0.1567	0.2336	0.2225	0.1172	0.1539
20210607_-DMSO_early2_1h40min_e5	20210607	2-cell	DMSO	5	100			1.49927	0.0533481	0.1602	0.106852	0.0795	0.1826	0.1336	0.1442	0.1602	0.123	0.1312	0.0982	0.1259	0.1075	0.1374	0.1167	0.1063	0.1383	0.0983	0.0964	0.0867	0.099	0.0875	0.0775	0.0833	0.1032	0.1302	0.0877	0.099	0.1014	0.1096	0.1035	0.0809	0.0519
20210607_-DMSO_early2_2h20min_e1	20210607	2-cell	DMSO	1	140			1.55601	0.0671778	0.188	0.120822	0.1282	0.2076	0.1701	0.1224	0.188	0.0975	0.1538	0.1345	0.1064	0.1086	0.1116	0.1032	0.1495	0.1228	0.1332	0.1176	0.0999	0.1183	0.1432	0.1198	0.1341	0.1268	0.1015	0.1268	0.1211	0.1057	0.1253	0.1119	0.1173	0.0614
20210607_-DMSO_early2_2h20min_e2	20210607	2-cell	DMSO	2	140			1.47709	0.0569111	0.1762	0.119289	0.1309	0.2031	0.1974	0.1236	0.1762	0.1446	0.1468	0.1187	0.1289	0.1142	0.0983	0.0957	0.1416	0.0944	0.1299	0.1236	0.143	0.1143	0.125	0.1261	0.0926	0.1441	0.0994	0.1214	0.1	0.1163	0.0951	0.1051	0.1414	0.0605
20210607_-DMSO_early2_2h20min_e3	20210607	2-cell	DMSO	3	140			1.61236	0.0756926	0.1993	0.123607	0.143	0.1453	0.1443	0.1711	0.1597	0.1152	0.1619	0.0988	0.1993	0.1133	0.0947	0.1525	0.1266	0.0953	0.1158	0.0912	0.1071	0.1712	0.1492	0.1287	0.1561	0.1216	0.0969	0.1145	0.1077	0.1093	0.0833	0.12	0.1299	0.0465
20210607_-DMSO_early2_2h20min_e4	20210607	2-cell	DMSO	4	140	196.078	0.0051	1.83524	0.103174	0.2267	0.123526	0.1142	0.1945	0.1943	0.2267	0.1867	0.1688	0.1339	0.1613	0.1432	0.1865	0.1093	0.1486	0.1398	0.1126	0.0981	0.0989	0.1119	0.1002	0.0999	0.0938	0.1151	0.1289	0.1056	0.0972	0.1365	0.0897	0.0857	0.1076	0.103	0.0457
20210607_-DMSO_early2_2h20min_e5	20210607	2-cell	DMSO	5	140	196.078	0.0051	1.98529	0.113156	0.228	0.114844	0.1052	0.2292	0.1064	0.228	0.1552	0.2058	0.1583	0.0912	0.1214	0.1156	0.1002	0.0786	0.1723	0.1162	0.1328	0.0889	0.1153	0.1133	0.0954	0.0925	0.0916	0.1023	0.0904	0.1004	0.1044	0.1016	0.0944	0.0977	0.0934	0.0436
20210608_early2cell-01_AcquisitionBlock2_pt2_e1_t1	20210608	2-cell	DMSO	6	30			1.74881	0.0819111	0.1913	0.109389	0.231	0.1428	0.1244	0.1405	0.1913	0.1175	0.1362	0.1105	0.1067	0.1034	0.1557	0.1175	0.0972	0.096	0.0942	0.1344	0.1057	0.0893	0.0803	0.1234	0.0859	0.1103	0.1108	0.0782	0.1269	0.0976	0.0835	0.0997	0.0992	0.0616
20210608_early2cell-01_AcquisitionBlock2_pt2_e1_t2	20210608	2-cell	DMSO	6	40			1.46149	0.0455333	0.1442	0.0986667	0.1383	0.1194	0.1335	0.1179	0.1442	0.1223	0.1138	0.0993	0.0986	0.1084	0.1104	0.0899	0.0943	0.074	0.0959	0.1173	0.0981	0.094	0.0889	0.0913	0.0906	0.1037	0.0754	0.1065	0.1312	0.0828	0.0812	0.0893	0.1063	0.0384
20210608_early2cell-01_AcquisitionBlock2_pt2_e2_t1	20210608	2-cell	DMSO	7	30			1.70987	0.0670481	0.1615	0.0944519	0.1594	0.1441	0.1563	0.1473	0.1195	0.1382	0.0997	0.1615	0.0866	0.0864	0.0904	0.0888	0.0878	0.1108	0.1066	0.0771	0.093	0.0761	0.0843	0.0856	0.1004	0.0824	0.086	0.091	0.0707	0.0755	0.1115	0.0944	0.0677	0.0309
20210608_early2cell-01_AcquisitionBlock2_pt2_e2_t2	20210608	2-cell	DMSO	7	40			1.35525	0.0317963	0.1213	0.0895037	0.1157	0.1087	0.1534	0.1158	0.0973	0.1083	0.1158	0.1103	0.0784	0.1213	0.0709	0.0969	0.0849	0.0808	0.0844	0.0901	0.0808	0.0877	0.1043	0.0704	0.0886	0.0823	0.0715	0.1112	0.0875	0.0707	0.0933	0.0966	0.0772	0.0393
20210608_early2cell-01_AcquisitionBlock2_pt2_e3_t1	20210608	2-cell	DMSO	8	30			1.44214	0.0447	0.1458	0.1011	0.2197	0.133	0.1252	0.0998	0.1057	0.1246	0.126	0.1458	0.1013	0.0794	0.0906	0.1108	0.0987	0.1311	0.1185	0.115	0.0962	0.08	0.0738	0.1155	0.0936	0.0968	0.0877	0.1075	0.0839	0.0955	0.1124	0.0911	0.0953	0.0531
20210608_early2cell-01_AcquisitionBlock2_pt2_e3_t2	20210608	2-cell	DMSO	8	40			1.32285	0.0299704	0.1228	0.0928296	0.1242	0.0821	0.0809	0.098	0.1219	0.109	0.1228	0.0891	0.103	0.0856	0.0625	0.0809	0.0764	0.0777	0.0745	0.0879	0.1211	0.1057	0.0988	0.0815	0.0606	0.0784	0.0922	0.0966	0.0942	0.1305	0.1133	0.1089	0.0991	0.0362
20210608_early2cell-01_AcquisitionBlock2_pt2_e4_t1	20210608	2-cell	DMSO	9	30			1.44967	0.0470556	0.1517	0.104644	0.2029	0.1452	0.1839	0.1214	0.149	0.1517	0.1109	0.1489	0.1107	0.1023	0.0963	0.0834	0.0817	0.1158	0.0992	0.1272	0.1177	0.085	0.0891	0.1294	0.1055	0.099	0.0724	0.0863	0.0775	0.1037	0.1121	0.0842	0.1	0.065
20210608_early2cell-01_AcquisitionBlock2_pt2_e4_t2	20210608	2-cell	DMSO	9	40			1.51755	0.0489741	0.1436	0.0946259	0.111	0.0977	0.1044	0.1386	0.1074	0.1436	0.1187	0.0901	0.118	0.0978	0.0956	0.0917	0.0924	0.0955	0.0854	0.0845	0.0854	0.0768	0.091	0.0935	0.1021	0.0858	0.0951	0.0923	0.0862	0.0771	0.0876	0.0945	0.0906	0.0376
20210608_early2cell-01_AcquisitionBlock2_pt2_e5_t1	20210608	2-cell	DMSO	10	30			1.24505	0.0273185	0.1388	0.111481	0.2219	0.141	0.1776	0.1359	0.1363	0.1388	0.1106	0.1373	0.1168	0.1248	0.1361	0.134	0.1021	0.0998	0.1072	0.1079	0.1129	0.0947	0.125	0.1045	0.0817	0.1108	0.1143	0.1183	0.0964	0.0889	0.1256	0.092	0.0923	0.065
20210608_early2cell-01_AcquisitionBlock2_pt2_e5_t2	20210608	2-cell	DMSO	10	40			1.53471	0.0612852	0.1759	0.114615	0.1942	0.11	0.1773	0.1759	0.1603	0.1687	0.151	0.1506	0.0976	0.1561	0.1342	0.0973	0.1201	0.0983	0.0969	0.0925	0.11	0.1073	0.1252	0.1146	0.1333	0.0889	0.0799	0.0964	0.0787	0.0961	0.1022	0.0864	0.1018	0.0743
20210608_early2cell-01_AcquisitionBlock2_pt4_e1_t1	20210608	2-cell	DMSO	6	80			1.43109	0.0429556	0.1426	0.0996444	0.1419	0.1377	0.1525	0.1426	0.1336	0.1179	0.112	0.1171	0.0883	0.1037	0.0819	0.1314	0.0996	0.1014	0.0831	0.0905	0.0867	0.0829	0.093	0.0904	0.0773	0.0935	0.1255	0.0934	0.1027	0.093	0.0993	0.0988	0.1012	0.0496
20210608_early2cell-01_AcquisitionBlock2_pt4_e1_t2	20210608	2-cell	DMSO	6	90			1.21475	0.0187926	0.1063	0.0875074	0.1401	0.1925	0.1084	0.1001	0.1063	0.1046	0.0864	0.1025	0.1018	0.0874	0.1043	0.086	0.1008	0.1032	0.0739	0.0918	0.0803	0.0745	0.0789	0.106	0.087	0.081	0.0681	0.085	0.0816	0.0639	0.089	0.0721	0.0902	0.056
20210608_early2cell-01_AcquisitionBlock2_pt4_e2_t1	20210608	2-cell	DMSO	7	80			1.70745	0.0729222	0.176	0.103078	0.1096	0.1361	0.1366	0.1221	0.176	0.1324	0.0935	0.1326	0.1057	0.1218	0.1465	0.0938	0.1239	0.0755	0.0801	0.0752	0.0783	0.083	0.0857	0.1345	0.1199	0.0747	0.1257	0.0741	0.1218	0.1102	0.0742	0.0859	0.0923	0.0437
20210608_early2cell-01_AcquisitionBlock2_pt4_e2_t2	20210608	2-cell	DMSO	7	90			1.33773	0.0333	0.1319	0.0986	0.055	0.1003	0.1537	0.1303	0.1319	0.1206	0.0816	0.091	0.0992	0.0913	0.08	0.0984	0.0975	0.1152	0.1022	0.1043	0.0716	0.0855	0.1327	0.0656	0.0736	0.1559	0.0805	0.102	0.1053	0.0949	0.1485	0.0834	0.0639	0.0553
20210608_early2cell-01_AcquisitionBlock2_pt4_e3_t1	20210608	2-cell	DMSO	8	80			1.58565	0.0586519	0.1588	0.100148	0.1248	0.1192	0.1302	0.1588	0.1529	0.1001	0.0921	0.1126	0.1034	0.0876	0.1547	0.1164	0.1316	0.0751	0.0862	0.0893	0.0683	0.0799	0.0811	0.1146	0.111	0.0875	0.114	0.0943	0.1187	0.0983	0.0596	0.0815	0.0954	0.039
20210608_early2cell-01_AcquisitionBlock2_pt4_e3_t2	20210608	2-cell	DMSO	8	90			1.18538	0.0191259	0.1223	0.103174	0.0684	0.104	0.143	0.1223	0.1119	0.1128	0.0858	0.0845	0.0979	0.1143	0.0801	0.0931	0.0899	0.1085	0.1137	0.1148	0.1002	0.1055	0.1363	0.0766	0.0896	0.1608	0.0724	0.1004	0.1137	0.104	0.1455	0.1254	0.0835	0.0422
20210608_early2cell-01_AcquisitionBlock2_pt4_e4_t1	20210608	2-cell	DMSO	9	80			1.5498	0.0649556	0.1831	0.118144	0.1321	0.1128	0.143	0.136	0.1075	0.1388	0.1634	0.1565	0.0717	0.1325	0.1539	0.1516	0.1831	0.0955	0.1056	0.0875	0.1158	0.0866	0.0859	0.1939	0.1109	0.108	0.1223	0.0871	0.1404	0.1208	0.0762	0.0881	0.1022	0.0681
20210608_early2cell-01_AcquisitionBlock2_pt4_e4_t2	20210608	2-cell	DMSO	9	90			1.2355	0.0248556	0.1304	0.105544	0.1145	0.1231	0.1141	0.1218	0.1275	0.1153	0.1084	0.0921	0.1304	0.1129	0.0972	0.1074	0.098	0.1222	0.1074	0.1033	0.0997	0.0865	0.1054	0.0804	0.1188	0.1659	0.0947	0.0875	0.1188	0.0892	0.1343	0.0917	0.082	0.0509
20210608_early2cell-01_AcquisitionBlock2_pt4_e5_t1	20210608	2-cell	DMSO	10	80			1.54338	0.0736889	0.2093	0.135611	0.1262	0.1572	0.2241	0.2093	0.1978	0.1238	0.1246	0.1688	0.1567	0.1314	0.1685	0.1556	0.1273	0.114	0.1171	0.1637	0.1046	0.1234	0.1414	0.1476	0.1252	0.0938	0.1149	0.1848	0.1059	0.1442	0.1146	0.1179	0.1195	0.0651
20210608_early2cell-01_AcquisitionBlock2_pt4_e5_t2	20210608	2-cell	DMSO	10	90			1.35437	0.0405556	0.155	0.114444	0.1211	0.1236	0.149	0.1383	0.143	0.155	0.1364	0.1241	0.1055	0.1249	0.1093	0.1126	0.1004	0.1192	0.137	0.0865	0.1342	0.1027	0.1077	0.1012	0.1206	0.1193	0.1256	0.1056	0.1142	0.1255	0.0834	0.0977	0.1045	0.0556
20210608_early2cell-01_AcquisitionBlock2_pt6_e1_t1	20210608	2-cell	DMSO	6	120			1.56692	0.0544519	0.1505	0.0960481	0.1282	0.1143	0.1369	0.1505	0.0963	0.1471	0.0928	0.1038	0.0943	0.1159	0.0941	0.0999	0.1003	0.0832	0.0903	0.0914	0.0925	0.0731	0.1016	0.096	0.0774	0.08	0.0971	0.084	0.0947	0.0963	0.1156	0.0928	0.0947	0.0376
20210608_early2cell-01_AcquisitionBlock2_pt6_e1_t2	20210608	2-cell	DMSO	6	130			1.54016	0.0496963	0.1417	0.0920037	0.0986	0.109	0.1079	0.0862	0.1417	0.0893	0.1363	0.0935	0.1023	0.0836	0.0687	0.0886	0.0738	0.0992	0.0794	0.0954	0.0906	0.0784	0.1057	0.1004	0.0785	0.0879	0.1012	0.0863	0.081	0.0912	0.1278	0.0922	0.0821	0.0428
20210608_early2cell-01_AcquisitionBlock2_pt6_e2_t1	20210608	2-cell	DMSO	7	120			1.4483	0.0477926	0.1544	0.106607	0.1132	0.1214	0.1387	0.1238	0.1352	0.1544	0.1357	0.106	0.1153	0.1004	0.1003	0.1067	0.1128	0.0705	0.1134	0.1065	0.1002	0.1011	0.0948	0.1297	0.1285	0.1081	0.0988	0.0865	0.1263	0.1071	0.0876	0.0924	0.0959	0.0404
20210608_early2cell-01_AcquisitionBlock2_pt6_e2_t2	20210608	2-cell	DMSO	7	130	196.078	0.0051	1.88177	0.0853296	0.1821	0.0967704	0.06	0.1458	0.134	0.1821	0.1235	0.0964	0.1114	0.09	0.0809	0.0789	0.0777	0.088	0.0804	0.1205	0.0779	0.1045	0.0708	0.0747	0.0967	0.0776	0.0956	0.1298	0.0816	0.1002	0.1243	0.0734	0.124	0.093	0.1038	0.0551
20210608_early2cell-01_AcquisitionBlock2_pt6_e3_t1	20210608	2-cell	DMSO	8	120			1.30665	0.0348037	0.1483	0.113496	0.117	0.1278	0.1072	0.1357	0.1448	0.1219	0.1483	0.1008	0.1275	0.0913	0.1238	0.0739	0.1053	0.1176	0.1556	0.1027	0.0929	0.0703	0.0932	0.1348	0.123	0.1449	0.1363	0.0959	0.1164	0.1276	0.0968	0.095	0.1378	0.0503
20210608_early2cell-01_AcquisitionBlock2_pt6_e3_t2	20210608	2-cell	DMSO	8	130			1.30107	0.0314704	0.136	0.10453	0.0783	0.1033	0.1416	0.1127	0.1059	0.136	0.0739	0.1025	0.0867	0.088	0.1078	0.112	0.0838	0.1335	0.0795	0.0953	0.1096	0.099	0.0947	0.1084	0.1059	0.1304	0.122	0.137	0.1303	0.0758	0.1288	0.0911	0.1186	0.0531
20210608_early2cell-01_AcquisitionBlock2_pt6_e4_t1	20210608	2-cell	DMSO	9	120			1.69838	0.0726185	0.1766	0.103981	0.1448	0.1353	0.116	0.1125	0.1766	0.1323	0.128	0.1048	0.1178	0.0907	0.0893	0.1072	0.1165	0.0888	0.0948	0.0841	0.1024	0.0878	0.0824	0.1223	0.0907	0.117	0.123	0.095	0.1034	0.1128	0.0854	0.082	0.1051	0.0548
20210608_early2cell-01_AcquisitionBlock2_pt6_e4_t2	20210608	2-cell	DMSO	9	130			1.34746	0.0382926	0.1485	0.110207	0.093	0.1149	0.0967	0.1377	0.1485	0.1085	0.1084	0.1112	0.1015	0.1063	0.0834	0.1135	0.0938	0.1508	0.0773	0.1151	0.0972	0.0794	0.0857	0.0954	0.0988	0.1476	0.0941	0.1267	0.1449	0.0853	0.1541	0.1026	0.1331	0.0747
20210608_early2cell-01_AcquisitionBlock2_pt6_e5_t1	20210608	2-cell	DMSO	10	120			1.37403	0.0467667	0.1718	0.125033	0.124	0.1839	0.1512	0.1634	0.1159	0.1305	0.124	0.1468	0.1566	0.0981	0.1016	0.1718	0.1298	0.126	0.1376	0.1173	0.1051	0.1029	0.125	0.1705	0.1618	0.1139	0.1111	0.1272	0.1013	0.1247	0.1033	0.1351	0.1299	0.0447
20210608_early2cell-01_AcquisitionBlock2_pt6_e5_t2	20210608	2-cell	DMSO	10	130			1.7327	0.0867296	0.2051	0.11837	0.1228	0.168	0.1259	0.2051	0.1353	0.1494	0.1184	0.1093	0.1422	0.125	0.1337	0.1125	0.1327	0.1213	0.1212	0.1169	0.1273	0.1281	0.0933	0.1252	0.0841	0.1038	0.1034	0.0954	0.0993	0.1397	0.1047	0.0998	0.1092	0.0597
20210608_early2cell-01_AcquisitionBlock2_pt8_e1_t1	20210608	2-cell	DMSO	6	160			1.70936	0.0726222	0.175	0.102378	0.1041	0.1067	0.1341	0.1189	0.175	0.1476	0.1417	0.1337	0.1148	0.0862	0.1372	0.0941	0.1025	0.0771	0.1092	0.1132	0.0807	0.0909	0.0824	0.0996	0.0934	0.0751	0.1339	0.076	0.0974	0.0929	0.0752	0.091	0.0748	0.0497
20210608_early2cell-01_AcquisitionBlock2_pt8_e1_t2	20210608	2-cell	DMSO	6	170	147.059	0.0068	1.94202	0.0930852	0.1919	0.0988148	0.0671	0.103	0.1217	0.1706	0.1919	0.1213	0.0907	0.0964	0.1141	0.0839	0.0889	0.0826	0.0999	0.079	0.0996	0.1037	0.0756	0.0904	0.085	0.1	0.0886	0.1121	0.0945	0.0909	0.0787	0.102	0.0874	0.0803	0.1127	0.0472
20210608_early2cell-01_AcquisitionBlock2_pt8_e2_t1	20210608	2-cell	DMSO	7	160	196.078	0.0051	1.80599	0.0825185	0.1849	0.102381	0.1139	0.1321	0.1405	0.1849	0.116	0.1258	0.1548	0.1135	0.1312	0.079	0.0973	0.0833	0.1034	0.117	0.1278	0.1027	0.0942	0.0943	0.0905	0.0978	0.097	0.1139	0.089	0.08	0.0716	0.0896	0.1167	0.0745	0.0825	0.036
20210608_early2cell-01_AcquisitionBlock2_pt8_e2_t2	20210608	2-cell	DMSO	7	170			1.37315	0.032963	0.1213	0.088337	0.0783	0.1105	0.1062	0.1187	0.1213	0.0918	0.0955	0.1059	0.0901	0.0883	0.0888	0.1078	0.0789	0.073	0.0769	0.0819	0.0741	0.0959	0.0914	0.0749	0.0822	0.083	0.0805	0.1007	0.0886	0.0875	0.1144	0.0743	0.079	0.0397
20210608_early2cell-01_AcquisitionBlock2_pt8_e3_t1	20210608	2-cell	DMSO	8	160			1.374	0.0402852	0.148	0.107715	0.1227	0.1221	0.1219	0.1113	0.1263	0.148	0.1353	0.1357	0.104	0.0977	0.1153	0.0941	0.1117	0.1102	0.1256	0.1052	0.1193	0.0851	0.1156	0.0926	0.0938	0.1099	0.1261	0.1235	0.0831	0.1054	0.1329	0.0949	0.0666	0.0391
20210608_early2cell-01_AcquisitionBlock2_pt8_e3_t2	20210608	2-cell	DMSO	8	170			1.48645	0.0454889	0.139	0.0935111	0.0526	0.0833	0.1067	0.139	0.0977	0.1002	0.0905	0.1242	0.0814	0.093	0.111	0.1106	0.1013	0.1068	0.08	0.0916	0.0853	0.0933	0.0961	0.0933	0.0765	0.0819	0.0853	0.116	0.0783	0.083	0.1082	0.0685	0.0825	0.0493
20210608_early2cell-01_AcquisitionBlock2_pt8_e4_t1	20210608	2-cell	DMSO	9	160			1.46216	0.0500037	0.1582	0.108196	0.0886	0.1268	0.1558	0.1075	0.1582	0.1431	0.1434	0.1426	0.1322	0.1137	0.1043	0.1059	0.12	0.0957	0.1014	0.105	0.0844	0.0986	0.1102	0.1043	0.1261	0.1102	0.1144	0.0996	0.0776	0.0856	0.1164	0.0899	0.0881	0.0429
20210608_early2cell-01_AcquisitionBlock2_pt8_e4_t2	20210608	2-cell	DMSO	9	170			1.26015	0.0260741	0.1263	0.100226	0.0655	0.1008	0.124	0.1261	0.1232	0.1263	0.1013	0.1075	0.0971	0.102	0.1079	0.0955	0.0915	0.1119	0.1025	0.0783	0.0925	0.1253	0.1008	0.1152	0.0865	0.0919	0.1149	0.0783	0.0936	0.0994	0.1023	0.084	0.102	0.0483
20210608_early2cell-01_AcquisitionBlock2_pt8_e5_t1	20210608	2-cell	DMSO	10	160			1.33591	0.0519741	0.2067	0.154726	0.1388	0.1424	0.1697	0.1967	0.1586	0.2067	0.1779	0.1731	0.1178	0.1611	0.1633	0.1806	0.1312	0.1655	0.1957	0.1228	0.124	0.1681	0.0911	0.1668	0.1338	0.1221	0.1071	0.2049	0.1854	0.1587	0.1287	0.1056	0.2616	0.0687
20210608_early2cell-01_AcquisitionBlock2_pt8_e5_t2	20210608	2-cell	DMSO	10	170			1.29565	0.0348444	0.1527	0.117856	0.0682	0.1357	0.1434	0.1441	0.1294	0.1527	0.1447	0.1235	0.0968	0.1257	0.1277	0.1015	0.1246	0.1292	0.1407	0.1246	0.1055	0.1273	0.098	0.1043	0.1181	0.1085	0.1413	0.1327	0.0978	0.1272	0.0934	0.0941	0.103	0.0657
20210617_early2-01_AcquisitionBlock2_pt2_e1_t1	20210617	2-cell	DMSO	11	30			1.7116	0.121067	0.2912	0.170133	0.1497	0.2495	0.1883	0.2436	0.2912	0.2407	0.2637	0.1627	0.1809	0.2278	0.1348	0.181	0.1275	0.1345	0.1668	0.1318	0.159	0.0941	0.1073	0.1178	0.1664	0.188	0.1109	0.1645	0.116	0.1632	0.1858	0.2263	0.2063	0.101
20210617_early2-01_AcquisitionBlock2_pt2_e1_t2	20210617	2-cell	DMSO	11	40			1.27867	0.0488185	0.224	0.175181	0.1496	0.1591	0.1635	0.224	0.1717	0.2206	0.2043	0.1771	0.1718	0.205	0.1876	0.1508	0.1943	0.1063	0.1561	0.2857	0.1574	0.1682	0.1718	0.1483	0.1188	0.1563	0.221	0.1292	0.2635	0.16	0.2359	0.1289	0.129	0.0863
20210617_early2-01_AcquisitionBlock2_pt2_e2_t1	20210617	2-cell	DMSO	12	30			1.66346	0.0622593	0.1561	0.0938407	0.1491	0.1247	0.1118	0.1561	0.1371	0.1371	0.1143	0.1157	0.0928	0.1085	0.0891	0.0834	0.1006	0.0815	0.1	0.0768	0.0849	0.0932	0.0881	0.0712	0.0782	0.0768	0.0822	0.0788	0.0848	0.0712	0.0966	0.1003	0.0916	0.0428
20210617_early2-01_AcquisitionBlock2_pt2_e2_t2	20210617	2-cell	DMSO	12	40			1.37924	0.0329407	0.1198	0.0868593	0.0684	0.0954	0.1074	0.1157	0.1151	0.1092	0.1198	0.1088	0.0955	0.098	0.0956	0.0999	0.078	0.0717	0.0982	0.083	0.087	0.0889	0.0777	0.0732	0.0703	0.0708	0.0812	0.0767	0.0843	0.0827	0.0687	0.0798	0.0764	0.039
20210617_early2-01_AcquisitionBlock2_pt2_e3_t1	20210617	2-cell	DMSO	13	30	147.059	0.0068	1.99003	0.118056	0.2373	0.119244	0.1073	0.1344	0.125	0.149	0.2373	0.1864	0.156	0.1245	0.1373	0.098	0.0939	0.1263	0.1227	0.1145	0.1219	0.1069	0.096	0.1155	0.134	0.0875	0.1054	0.1138	0.0942	0.1024	0.1285	0.0929	0.0905	0.13	0.0977	0.0565
20210617_early2-01_AcquisitionBlock2_pt2_e3_t2	20210617	2-cell	DMSO	13	40	117.647	0.0085	1.90753	0.102907	0.2163	0.113393	0.0728	0.1279	0.1329	0.137	0.1822	0.2163	0.1702	0.1182	0.127	0.1202	0.1069	0.1344	0.0983	0.1199	0.08	0.0918	0.0921	0.104	0.1073	0.089	0.0978	0.0917	0.0954	0.1207	0.1386	0.0875	0.0924	0.082	0.0987	0.062
20210617_early2-01_AcquisitionBlock2_pt2_e4_t1	20210617	2-cell	DMSO	14	30			1.48429	0.0596111	0.1827	0.123089	0.1068	0.1898	0.1228	0.1515	0.1827	0.1309	0.1692	0.1319	0.1427	0.1582	0.1571	0.1135	0.1115	0.0997	0.1222	0.1029	0.1349	0.1288	0.1114	0.1182	0.1366	0.1423	0.1042	0.1014	0.1007	0.0944	0.1075	0.107	0.106	0.056
20210617_early2-01_AcquisitionBlock2_pt2_e4_t2	20210617	2-cell	DMSO	14	40			1.68642	0.0836037	0.2054	0.121796	0.0592	0.1089	0.1404	0.2054	0.145	0.1277	0.1139	0.1087	0.1191	0.1498	0.1524	0.1416	0.1121	0.1335	0.1106	0.1449	0.1432	0.0776	0.1321	0.1546	0.1027	0.1082	0.116	0.091	0.0997	0.1009	0.1322	0.0802	0.1266	0.0588
20210617_early2-01_AcquisitionBlock2_pt2_e5_t1	20210617	2-cell	DMSO	15	30			1.59176	0.0720111	0.1937	0.121689	0.117	0.1757	0.1361	0.1776	0.138	0.1937	0.1433	0.1529	0.1696	0.1852	0.1298	0.1335	0.1721	0.0782	0.0896	0.1105	0.1437	0.1042	0.1033	0.0933	0.1003	0.1037	0.0974	0.0991	0.1075	0.1097	0.0953	0.1237	0.0932	0.0372
20210617_early2-01_AcquisitionBlock2_pt2_e5_t2	20210617	2-cell	DMSO	15	40			1.54141	0.0610815	0.1739	0.112819	0.0877	0.1713	0.1707	0.1582	0.1201	0.1739	0.1554	0.1476	0.1327	0.1262	0.1197	0.1208	0.1065	0.1016	0.1162	0.1064	0.0987	0.0915	0.1102	0.0859	0.0987	0.1078	0.0897	0.1255	0.1183	0.112	0.0982	0.0809	0.0943	0.0491
20210617_early2-01_AcquisitionBlock2_pt2_e6_t1	20210617	2-cell	DMSO	16	30			1.44433	0.0681111	0.2214	0.153289	0.1826	0.1789	0.1267	0.1773	0.1768	0.1612	0.1936	0.2214	0.1151	0.1063	0.157	0.1148	0.1434	0.1855	0.1543	0.1294	0.1712	0.1492	0.1467	0.1149	0.2578	0.1737	0.1207	0.1354	0.1761	0.1499	0.1374	0.1214	0.1826	0.0657
20210617_early2-01_AcquisitionBlock2_pt2_e6_t2	20210617	2-cell	DMSO	16	40			1.38911	0.0477037	0.1703	0.122596	0.1126	0.21	0.1506	0.1703	0.1346	0.1361	0.1527	0.1381	0.1305	0.1474	0.1638	0.124	0.1511	0.1085	0.1102	0.1193	0.111	0.1101	0.118	0.1172	0.1017	0.1088	0.1192	0.1264	0.1333	0.1174	0.0846	0.0855	0.112	0.0783
20210617_early2-01_AcquisitionBlock2_pt2_e7_t1	20210617	2-cell	DMSO	17	30	59.1716	0.0169	1.77887	0.171241	0.3911	0.219859	0.2144	0.1987	0.4408	0.1886	0.2723	0.231	0.2012	0.2199	0.1611	0.1281	0.3911	0.1564	0.2918	0.4197	0.184	0.2769	0.1308	0.2064	0.1187	0.11	0.1261	0.2151	0.4612	0.1523	0.2531	0.1814	0.2671	0.136	0.2905	0.1654
20210617_early2-01_AcquisitionBlock2_pt2_e7_t2	20210617	2-cell	DMSO	17	40	98.0392	0.0102	1.99684	0.218204	0.4371	0.218896	0.1245	0.3033	0.2368	0.2705	0.1772	0.2161	0.4371	0.3424	0.3068	0.2425	0.1848	0.1598	0.1625	0.207	0.1876	0.3958	0.2482	0.1078	0.1883	0.2223	0.1347	0.1235	0.1217	0.256	0.1356	0.2291	0.237	0.1988	0.3024	0.1147
20210617_early2-01_AcquisitionBlock2_pt4_e1_t1	20210617	2-cell	DMSO	11	80			1.76515	0.124407	0.287	0.162593	0.0778	0.1934	0.1736	0.1773	0.1895	0.1778	0.2336	0.2569	0.287	0.1188	0.183	0.1713	0.1267	0.1365	0.2571	0.1582	0.2295	0.1576	0.1587	0.16	0.152	0.1346	0.0862	0.1334	0.0994	0.1136	0.1519	0.1394	0.1481	0.0519
20210617_early2-01_AcquisitionBlock2_pt4_e1_t2	20210617	2-cell	DMSO	11	90			1.45956	0.0876889	0.2785	0.190811	0.0839	0.2188	0.2298	0.2066	0.2157	0.1421	0.2025	0.114	0.2785	0.1608	0.1736	0.1459	0.1956	0.22	0.1196	0.2475	0.1266	0.2094	0.1525	0.1433	0.3795	0.1758	0.1636	0.2521	0.237	0.2017	0.1349	0.2819	0.1913	0.0799
20210617_early2-01_AcquisitionBlock2_pt4_e2_t1	20210617	2-cell	DMSO	12	80			1.4936	0.0522815	0.1582	0.105919	0.0818	0.0908	0.1206	0.1284	0.1582	0.1174	0.1309	0.1339	0.1142	0.1179	0.0994	0.1082	0.1043	0.0938	0.1297	0.1186	0.1267	0.0976	0.0827	0.1041	0.0753	0.0866	0.0813	0.0942	0.1401	0.0907	0.0929	0.1022	0.0897	0.0408
20210617_early2-01_AcquisitionBlock2_pt4_e2_t2	20210617	2-cell	DMSO	12	90			1.51889	0.0471444	0.138	0.0908556	0.0765	0.1026	0.143	0.1114	0.1319	0.1037	0.138	0.0904	0.108	0.1036	0.1122	0.0876	0.074	0.0791	0.0716	0.0821	0.1012	0.0922	0.085	0.083	0.1037	0.0749	0.0768	0.0779	0.0849	0.0835	0.0865	0.0853	0.0785	0.0461
20210617_early2-01_AcquisitionBlock2_pt4_e3_t1	20210617	2-cell	DMSO	13	80			1.51689	0.0603481	0.1771	0.116752	0.0963	0.1281	0.1646	0.1253	0.1641	0.1161	0.1571	0.1771	0.1229	0.1034	0.1032	0.1133	0.0942	0.1394	0.1631	0.0884	0.1251	0.1163	0.1206	0.1471	0.0943	0.0959	0.0828	0.1187	0.098	0.0899	0.1122	0.0964	0.1295	0.0579
20210617_early2-01_AcquisitionBlock2_pt4_e3_t2	20210617	2-cell	DMSO	13	90	117.647	0.0085	1.9021	0.115626	0.2438	0.128174	0.073	0.2136	0.1407	0.2169	0.2107	0.2438	0.1748	0.1251	0.19	0.1131	0.1047	0.0979	0.1126	0.1393	0.1504	0.1117	0.1105	0.0987	0.134	0.0919	0.1059	0.1144	0.1362	0.0991	0.0876	0.1102	0.1227	0.0983	0.0981	0.0621
20210617_early2-01_AcquisitionBlock2_pt4_e4_t1	20210617	2-cell	DMSO	14	80			1.51687	0.0622889	0.1828	0.120511	0.0857	0.1556	0.1594	0.1828	0.1454	0.1413	0.1118	0.1211	0.1185	0.1196	0.1513	0.1075	0.0968	0.1255	0.1372	0.0977	0.1157	0.1268	0.1136	0.0984	0.1451	0.1007	0.1219	0.1337	0.113	0.0983	0.1078	0.1027	0.17	0.0496
20210617_early2-01_AcquisitionBlock2_pt4_e4_t2	20210617	2-cell	DMSO	14	90			1.44834	0.0518815	0.1676	0.115719	0.0517	0.139	0.0961	0.1653	0.1342	0.1676	0.147	0.1218	0.1453	0.1208	0.1232	0.1337	0.0996	0.1304	0.1283	0.0992	0.0847	0.1048	0.0923	0.119	0.0999	0.0951	0.0847	0.1286	0.1259	0.0965	0.1157	0.106	0.1078	0.047
20210617_early2-01_AcquisitionBlock2_pt4_e5_t1	20210617	2-cell	DMSO	15	80			1.48713	0.0538185	0.1643	0.110481	0.0974	0.1339	0.1214	0.1619	0.1266	0.1637	0.1643	0.1279	0.0993	0.1163	0.1189	0.1416	0.1162	0.0889	0.1185	0.0956	0.14	0.0979	0.0952	0.0836	0.1028	0.1134	0.0806	0.0765	0.1453	0.0896	0.0948	0.1039	0.0735	0.0462
20210617_early2-01_AcquisitionBlock2_pt4_e5_t2	20210617	2-cell	DMSO	15	90			1.59799	0.0681444	0.1821	0.113956	0.0795	0.1215	0.1225	0.1821	0.16	0.1304	0.1616	0.1473	0.1364	0.1266	0.1419	0.0866	0.0996	0.1432	0.1075	0.1042	0.1085	0.1276	0.1056	0.0878	0.0948	0.0818	0.0816	0.0943	0.0849	0.1036	0.0951	0.1311	0.1022	0.0505
20210617_early2-01_AcquisitionBlock2_pt4_e6_t1	20210617	2-cell	DMSO	16	80			1.74991	0.0877222	0.2047	0.116978	0.0963	0.1495	0.1677	0.1822	0.2047	0.1501	0.1295	0.1475	0.1537	0.0995	0.1089	0.1093	0.1094	0.0974	0.1403	0.0928	0.1333	0.0817	0.1056	0.1186	0.0922	0.0838	0.0966	0.1016	0.1568	0.1002	0.0952	0.0959	0.1167	0.0549
20210617_early2-01_AcquisitionBlock2_pt4_e6_t2	20210617	2-cell	DMSO	16	90			1.4971	0.0524296	0.1579	0.10547	0.0522	0.1374	0.109	0.1128	0.1513	0.123	0.1579	0.1513	0.1338	0.093	0.1102	0.1016	0.1187	0.1027	0.097	0.094	0.1082	0.0861	0.1081	0.0859	0.0895	0.0949	0.0901	0.0931	0.1013	0.1056	0.1126	0.0937	0.0911	0.0402
20210617_early2-01_AcquisitionBlock2_pt4_e7_t1	20210617	2-cell	DMSO	17	80			1.40546	0.0659778	0.2287	0.162722	0.1127	0.1932	0.2301	0.2132	0.2287	0.1517	0.2109	0.1983	0.1651	0.1652	0.1323	0.1231	0.1465	0.1801	0.1623	0.1054	0.2495	0.1392	0.2008	0.1677	0.16	0.1379	0.1559	0.1757	0.1453	0.1443	0.1183	0.1719	0.162	0.0822
20210617_early2-01_AcquisitionBlock2_pt4_e7_t2	20210617	2-cell	DMSO	17	90			1.314	0.0446148	0.1867	0.142085	0.0809	0.1568	0.1819	0.123	0.1587	0.1793	0.1384	0.1748	0.1403	0.1414	0.1678	0.1867	0.1581	0.1287	0.1101	0.1225	0.158	0.1283	0.1363	0.1626	0.1619	0.1602	0.1341	0.1531	0.1088	0.1468	0.0908	0.1964	0.1138	0.0554
20210617_early2-01_AcquisitionBlock2_pt6_e1_t1	20210617	2-cell	DMSO	11	120			1.53337	0.0788556	0.2267	0.147844	0.0909	0.1909	0.1728	0.2022	0.225	0.1862	0.1555	0.136	0.1154	0.1193	0.1525	0.1535	0.2267	0.0992	0.1696	0.1644	0.1787	0.1554	0.0974	0.1255	0.2209	0.1321	0.1152	0.1335	0.1231	0.0876	0.1334	0.1551	0.1609	0.0675
20210617_early2-01_AcquisitionBlock2_pt6_e1_t2	20210617	2-cell	DMSO	11	130			1.35144	0.0425704	0.1637	0.12113	0.1401	0.1609	0.2301	0.1226	0.1449	0.1567	0.1526	0.1472	0.1201	0.1637	0.1372	0.1421	0.099	0.1422	0.1304	0.14	0.0948	0.099	0.0893	0.1149	0.1141	0.1597	0.0965	0.0969	0.1097	0.1035	0.135	0.0808	0.1288	0.0488
20210617_early2-01_AcquisitionBlock2_pt6_e2_t1	20210617	2-cell	DMSO	12	120			1.62893	0.0661778	0.1714	0.105222	0.0671	0.109	0.1496	0.1714	0.1337	0.1299	0.1012	0.1427	0.1087	0.1053	0.0926	0.1124	0.0943	0.1438	0.0954	0.0825	0.0903	0.097	0.1134	0.1111	0.0915	0.1143	0.1381	0.0914	0.0817	0.0801	0.073	0.0925	0.0875	0.0652
20210617_early2-01_AcquisitionBlock2_pt6_e2_t2	20210617	2-cell	DMSO	12	130			1.37522	0.0374889	0.1374	0.0999111	0.0554	0.1241	0.0878	0.1082	0.1247	0.1374	0.1052	0.0923	0.096	0.1094	0.1213	0.1099	0.1048	0.1061	0.0803	0.0932	0.0873	0.1147	0.1027	0.0989	0.1237	0.0852	0.096	0.0974	0.0962	0.1151	0.093	0.0768	0.0764	0.0454
20210617_early2-01_AcquisitionBlock2_pt6_e3_t1	20210617	2-cell	DMSO	13	120			1.46671	0.055463	0.1743	0.118837	0.0726	0.2019	0.1396	0.1743	0.1675	0.1393	0.1499	0.155	0.1397	0.0925	0.1165	0.1152	0.1026	0.1126	0.1297	0.1289	0.1255	0.1093	0.1181	0.0981	0.1355	0.1109	0.1042	0.0791	0.1426	0.1076	0.0932	0.0903	0.1167	0.0538
20210617_early2-01_AcquisitionBlock2_pt6_e3_t2	20210617	2-cell	DMSO	13	130	117.647	0.0085	1.78822	0.0932259	0.2115	0.118274	0.0844	0.0965	0.1405	0.1718	0.1424	0.2115	0.1347	0.1862	0.1448	0.1114	0.1099	0.107	0.1227	0.1466	0.0992	0.1124	0.1213	0.0882	0.1059	0.1011	0.0986	0.1008	0.0952	0.1075	0.1169	0.1327	0.0893	0.0898	0.0874	0.0581
20210617_early2-01_AcquisitionBlock2_pt6_e4_t1	20210617	2-cell	DMSO	14	120			1.45617	0.0565444	0.1805	0.123956	0.1157	0.144	0.1883	0.1614	0.1389	0.1372	0.1575	0.1628	0.1586	0.1069	0.1805	0.0963	0.1198	0.1286	0.127	0.1329	0.1221	0.1201	0.1095	0.1085	0.1085	0.1158	0.1381	0.0871	0.156	0.0896	0.1079	0.0852	0.1487	0.0413
20210617_early2-01_AcquisitionBlock2_pt6_e4_t2	20210617	2-cell	DMSO	14	130			1.23631	0.0268741	0.1406	0.113726	0.0715	0.1589	0.1297	0.134	0.1301	0.1244	0.137	0.1406	0.0984	0.1104	0.1297	0.1063	0.1025	0.1371	0.0899	0.125	0.1125	0.0913	0.113	0.1067	0.0953	0.1243	0.0893	0.1279	0.1013	0.119	0.1172	0.1482	0.1019	0.0573
20210617_early2-01_AcquisitionBlock2_pt6_e5_t1	20210617	2-cell	DMSO	15	120			1.60559	0.075963	0.2014	0.125437	0.0774	0.1703	0.163	0.2014	0.1651	0.1607	0.1191	0.1497	0.1149	0.1205	0.1382	0.1079	0.1176	0.1758	0.1014	0.1196	0.1403	0.0911	0.1054	0.1217	0.128	0.1303	0.1315	0.1405	0.1021	0.0971	0.1124	0.1117	0.1341	0.0487
20210617_early2-01_AcquisitionBlock2_pt6_e5_t2	20210617	2-cell	DMSO	15	130			1.6707	0.0833407	0.2076	0.124259	0.0568	0.1311	0.1715	0.1331	0.1886	0.2076	0.177	0.1219	0.1245	0.1322	0.1101	0.1664	0.1121	0.1139	0.0968	0.1177	0.1109	0.1126	0.1137	0.1206	0.122	0.0905	0.1365	0.1235	0.108	0.1307	0.1093	0.0906	0.1342	0.05
20210617_early2-01_AcquisitionBlock2_pt6_e6_t1	20210617	2-cell	DMSO	16	120	147.059	0.0068	1.90556	0.103456	0.2177	0.114244	0.0815	0.1752	0.1561	0.1252	0.2177	0.1555	0.172	0.1087	0.1122	0.1195	0.1312	0.1037	0.1302	0.1178	0.1081	0.1004	0.1257	0.1018	0.0922	0.0951	0.0942	0.0949	0.1407	0.1163	0.1101	0.0817	0.0925	0.0991	0.0873	0.0508
20210617_early2-01_AcquisitionBlock2_pt6_e6_t2	20210617	2-cell	DMSO	16	130			1.30094	0.0328481	0.142	0.109152	0.0477	0.1185	0.1465	0.1037	0.1233	0.1416	0.142	0.1182	0.1346	0.1112	0.1215	0.1069	0.1067	0.1233	0.1389	0.1153	0.1122	0.0917	0.0999	0.0868	0.1284	0.1034	0.0895	0.1089	0.0954	0.093	0.1037	0.0946	0.0982	0.0542
20210617_early2-01_AcquisitionBlock2_pt6_e7_t1	20210617	2-cell	DMSO	17	120			1.31521	0.0457037	0.1907	0.144996	0.0967	0.1972	0.1417	0.1623	0.1907	0.1626	0.1552	0.1406	0.1407	0.1312	0.1306	0.148	0.1422	0.1529	0.2184	0.1395	0.1685	0.0965	0.13	0.1485	0.1599	0.1295	0.1863	0.1335	0.1586	0.1151	0.134	0.1604	0.1238	0.0554
20210617_early2-01_AcquisitionBlock2_pt6_e7_t2	20210617	2-cell	DMSO	17	130			1.46959	0.0573889	0.1796	0.122211	0.0646	0.1565	0.1804	0.1511	0.1796	0.1497	0.0986	0.1097	0.1598	0.1023	0.1177	0.1186	0.1221	0.1286	0.1156	0.11	0.1177	0.1214	0.1392	0.1265	0.1025	0.1345	0.1226	0.1141	0.0922	0.1124	0.1278	0.1497	0.119	0.0567
20210617_early2-01_AcquisitionBlock2_pt8_e1_t1	20210617	2-cell	DMSO	11	160			1.75359	0.101763	0.2368	0.135037	0.0955	0.165	0.1366	0.1453	0.1602	0.2368	0.1303	0.2013	0.1298	0.1708	0.1185	0.1167	0.1317	0.1229	0.1193	0.1272	0.1108	0.1575	0.1296	0.1315	0.1467	0.1005	0.1441	0.1434	0.1218	0.1304	0.1228	0.1328	0.1034	0.0599
20210617_early2-01_AcquisitionBlock2_pt8_e1_t2	20210617	2-cell	DMSO	11	170			1.34805	0.0491852	0.1905	0.141315	0.0722	0.1112	0.2284	0.1799	0.148	0.1648	0.1251	0.1905	0.1482	0.1236	0.1662	0.1402	0.1794	0.111	0.0955	0.1325	0.1731	0.1108	0.1568	0.1337	0.1018	0.1559	0.1123	0.1509	0.1407	0.0919	0.1206	0.1202	0.2815	0.0604
20210617_early2-01_AcquisitionBlock2_pt8_e2_t1	20210617	2-cell	DMSO	12	160			1.66086	0.0596852	0.15	0.0903148	0.0854	0.0956	0.118	0.1353	0.1381	0.15	0.1045	0.0947	0.078	0.1014	0.0799	0.0726	0.0955	0.0836	0.0836	0.0897	0.0978	0.0886	0.0802	0.0902	0.0791	0.0832	0.069	0.0759	0.0991	0.0813	0.0821	0.0721	0.0831	0.0499
20210617_early2-01_AcquisitionBlock2_pt8_e2_t2	20210617	2-cell	DMSO	12	170			1.47523	0.0428444	0.133	0.0901556	0.0509	0.0921	0.1087	0.1294	0.1161	0.133	0.1023	0.0985	0.1028	0.0782	0.0959	0.0902	0.0842	0.081	0.0948	0.0906	0.0802	0.097	0.083	0.0961	0.0832	0.0917	0.0954	0.0786	0.074	0.0746	0.0782	0.0718	0.0872	0.0462
20210617_early2-01_AcquisitionBlock2_pt8_e3_t1	20210617	2-cell	DMSO	13	160			1.71258	0.0877111	0.2108	0.123089	0.1481	0.1848	0.1436	0.1364	0.2108	0.1902	0.1837	0.1221	0.1246	0.1131	0.1096	0.1207	0.0918	0.1082	0.1179	0.101	0.1043	0.1247	0.1039	0.1352	0.1195	0.1249	0.1264	0.0992	0.1148	0.1068	0.1242	0.1125	0.1439	0.053
20210617_early2-01_AcquisitionBlock2_pt8_e3_t2	20210617	2-cell	DMSO	13	170	147.059	0.0068	1.82918	0.103626	0.2286	0.124974	0.0863	0.1283	0.1362	0.1958	0.2286	0.2209	0.1317	0.1364	0.1148	0.1143	0.1881	0.1369	0.1246	0.1353	0.1291	0.0905	0.1057	0.0975	0.11	0.1192	0.0918	0.1163	0.1247	0.0978	0.0976	0.1002	0.1134	0.0978	0.1082	0.0471
20210617_early2-01_AcquisitionBlock2_pt8_e4_t1	20210617	2-cell	DMSO	14	160	117.647	0.0085	1.94511	0.122833	0.2528	0.129967	0.0823	0.1485	0.1442	0.1565	0.1665	0.2528	0.1308	0.1343	0.1318	0.1176	0.1106	0.146	0.1985	0.1212	0.1381	0.1427	0.1054	0.1252	0.1099	0.1004	0.0858	0.1398	0.1522	0.1004	0.1338	0.1262	0.1085	0.1166	0.0969	0.0606
20210617_early2-01_AcquisitionBlock2_pt8_e4_t2	20210617	2-cell	DMSO	14	170			1.58966	0.0730741	0.197	0.123926	0.0664	0.1492	0.1486	0.1826	0.1319	0.197	0.1917	0.1269	0.185	0.1494	0.0937	0.0808	0.1096	0.1603	0.0984	0.1186	0.1318	0.1078	0.0986	0.0891	0.1316	0.119	0.1093	0.1196	0.1015	0.1085	0.1102	0.1109	0.1322	0.05
20210617_early2-01_AcquisitionBlock2_pt8_e5_t1	20210617	2-cell	DMSO	15	160			1.71269	0.0831	0.1997	0.1166	0.091	0.2044	0.164	0.1847	0.1643	0.1997	0.1716	0.1128	0.1293	0.1284	0.1173	0.1517	0.1131	0.1127	0.1031	0.1033	0.1212	0.105	0.0863	0.1073	0.0895	0.1253	0.0905	0.1074	0.0935	0.0997	0.0952	0.084	0.0964	0.0549
20210617_early2-01_AcquisitionBlock2_pt8_e5_t2	20210617	2-cell	DMSO	15	170			1.52331	0.0624889	0.1819	0.119411	0.0669	0.1041	0.1568	0.155	0.1677	0.1819	0.1349	0.1493	0.1269	0.1063	0.152	0.1225	0.1028	0.1015	0.1163	0.1076	0.1118	0.1148	0.1024	0.0941	0.1024	0.1262	0.0961	0.1446	0.0973	0.1168	0.0997	0.0924	0.1412	0.0596
20210617_early2-01_AcquisitionBlock2_pt8_e6_t1	20210617	2-cell	DMSO	16	160			1.5695	0.0641889	0.1769	0.112711	0.0987	0.1449	0.1488	0.1586	0.1769	0.1443	0.1543	0.1271	0.127	0.1186	0.0913	0.104	0.1221	0.1259	0.1048	0.0945	0.0946	0.0874	0.1117	0.1096	0.1056	0.1071	0.0961	0.1261	0.1301	0.0963	0.0949	0.0884	0.1039	0.042
20210617_early2-01_AcquisitionBlock2_pt8_e6_t2	20210617	2-cell	DMSO	16	170			1.2711	0.028537	0.1338	0.105263	0.058	0.1213	0.1298	0.1235	0.1167	0.1292	0.1338	0.1317	0.1103	0.1048	0.1235	0.1191	0.1207	0.1139	0.1141	0.0886	0.0953	0.0908	0.0845	0.1064	0.1037	0.1042	0.1049	0.0989	0.0875	0.0981	0.1	0.0926	0.0875	0.0578
20210617_early2-01_AcquisitionBlock2_pt8_e7_t1	20210617	2-cell	DMSO	17	160			1.33373	0.0436889	0.1746	0.130911	0.0731	0.1397	0.1276	0.1434	0.1353	0.1644	0.1746	0.099	0.148	0.1445	0.1047	0.1152	0.119	0.1294	0.1371	0.1295	0.1039	0.1231	0.1428	0.1282	0.1476	0.1564	0.1483	0.1394	0.1521	0.1396	0.0978	0.1198	0.1367	0.0548
20210617_early2-01_AcquisitionBlock2_pt8_e7_t2	20210617	2-cell	DMSO	17	170			1.31838	0.0393148	0.1628	0.123485	0.0555	0.1514	0.147	0.15	0.153	0.1478	0.1508	0.1582	0.1628	0.1334	0.1518	0.1024	0.0857	0.1246	0.1368	0.1244	0.1817	0.1438	0.106	0.0879	0.1209	0.1194	0.0956	0.1232	0.0951	0.0931	0.1147	0.1112	0.1072	0.0526
20210629_2c_DMSO_e1_t1-1	20210629	2-cell	DMSO	18	30	147.059	0.0068	1.90696	0.116285	0.2445	0.128215	0.1174	0.1502	0.195	0.1785	0.2445	0.1689	0.173	0.1864	0.1946	0.1391	0.1	0.1148	0.1215	0.121	0.1558	0.1029	0.1128	0.089	0.0997	0.1059	0.1215	0.0879	0.1241	0.1126	0.1336	0.0928	0.115	0.0983	0.1221	0.0455
20210629_2c_DMSO_e1_t1-2	20210629	2-cell	DMSO	18	40			1.71248	0.0845	0.2031	0.1186	0.0938	0.1137	0.1735	0.1641	0.1262	0.2031	0.1395	0.1255	0.1587	0.1143	0.1415	0.0988	0.1333	0.0914	0.1352	0.1192	0.1161	0.1269	0.1038	0.0891	0.1103	0.1323	0.0898	0.1048	0.0938	0.0871	0.1084	0.1009	0.1304	0.0577
20210629_2c_DMSO_e1_t2-1	20210629	2-cell	DMSO	18	80	147.059	0.0068	1.95431	0.117341	0.2403	0.122959	0.0705	0.162	0.1657	0.1924	0.2403	0.1474	0.1588	0.1678	0.1382	0.1496	0.1289	0.1134	0.1366	0.0893	0.0866	0.0881	0.0982	0.1159	0.1337	0.1056	0.1135	0.1364	0.1052	0.095	0.0982	0.1159	0.1174	0.1051	0.0942	0.0482
20210629_2c_DMSO_e1_t2-2	20210629	2-cell	DMSO	18	90	196.078	0.0051	1.95841	0.1106	0.226	0.1154	0.1114	0.1909	0.1776	0.226	0.1606	0.1122	0.1323	0.1025	0.0938	0.1112	0.132	0.0961	0.1377	0.1194	0.1141	0.1314	0.0867	0.0881	0.095	0.1224	0.0957	0.0982	0.1228	0.1424	0.0974	0.1248	0.108	0.1197	0.0701	0.0752
20210629_2c_DMSO_e1_t3-1	20210629	2-cell	DMSO	18	120			1.98285	0.118219	0.2385	0.120281	0.097	0.1435	0.2077	0.2385	0.1324	0.1754	0.1586	0.1413	0.1261	0.1077	0.1344	0.1241	0.1258	0.0893	0.1465	0.093	0.1008	0.0984	0.0991	0.107	0.1104	0.1316	0.0981	0.1392	0.1083	0.0705	0.084	0.1369	0.1098	0.0604
20210629_2c_DMSO_e1_t3-2	20210629	2-cell	DMSO	18	130			1.42953	0.0519815	0.173	0.121019	0.0925	0.1903	0.1388	0.1565	0.1707	0.1407	0.173	0.1057	0.1716	0.1159	0.0996	0.1689	0.1341	0.0931	0.0899	0.1041	0.1202	0.1114	0.1212	0.1204	0.1104	0.1316	0.1364	0.1334	0.1018	0.0985	0.0911	0.1084	0.0982	0.0607
20210629_2c_DMSO_e1_t4-1	20210629	2-cell	DMSO	18	160			1.72228	0.0903333	0.2154	0.125067	0.0723	0.1698	0.1654	0.147	0.2154	0.1466	0.1471	0.1269	0.1388	0.1136	0.1564	0.1436	0.1174	0.1186	0.1535	0.1034	0.1823	0.0971	0.095	0.098	0.1224	0.1437	0.1069	0.127	0.0924	0.104	0.1138	0.1099	0.1063	0.0497
20210629_2c_DMSO_e1_t4-2	20210629	2-cell	DMSO	18	170			1.35363	0.0404148	0.1547	0.114285	0.0683	0.1358	0.1429	0.1547	0.1506	0.147	0.1283	0.1089	0.1063	0.1344	0.1086	0.1137	0.12	0.0969	0.1056	0.1084	0.1418	0.1203	0.093	0.1014	0.1035	0.1511	0.0965	0.1084	0.1112	0.1067	0.107	0.0925	0.1122	0.0567
20210629_2c_DMSO_e2_t1-1	20210629	2-cell	DMSO	19	30			1.66227	0.12813	0.3216	0.19347	0.1405	0.2074	0.2292	0.3216	0.3082	0.2523	0.2625	0.2256	0.1996	0.1539	0.1768	0.1824	0.1414	0.2292	0.203	0.1836	0.1839	0.1749	0.1498	0.1779	0.1595	0.2527	0.2725	0.1865	0.1798	0.1908	0.1419	0.1152	0.1391	0.0591
20210629_2c_DMSO_e2_t1-2	20210629	2-cell	DMSO	19	40	196.078	0.0051	2.01316	0.124307	0.247	0.122693	0.0993	0.2437	0.1883	0.247	0.1514	0.1114	0.1102	0.1335	0.1041	0.1445	0.1147	0.1383	0.1261	0.137	0.1109	0.1026	0.1032	0.1149	0.158	0.1406	0.0946	0.1396	0.1058	0.0892	0.0968	0.125	0.1116	0.1392	0.1046	0.0579
20210629_2c_DMSO_e2_t2-1	20210629	2-cell	DMSO	19	80			1.2699	0.0373	0.1755	0.1382	0.1587	0.2454	0.1536	0.1755	0.1421	0.1314	0.1655	0.1417	0.1325	0.1395	0.1375	0.1575	0.1506	0.162	0.0853	0.1166	0.17	0.1373	0.0832	0.104	0.1734	0.1689	0.1622	0.1631	0.1245	0.095	0.1341	0.2087	0.1012	0.0681
20210629_2c_DMSO_e2_t2-2	20210629	2-cell	DMSO	19	90			1.69614	0.083563	0.2036	0.120037	0.1502	0.1395	0.1791	0.1792	0.1672	0.1289	0.1039	0.2036	0.1485	0.1384	0.1549	0.078	0.1558	0.0959	0.1237	0.1695	0.1369	0.0738	0.1007	0.1658	0.0804	0.1191	0.1	0.0878	0.0802	0.1102	0.0861	0.1211	0.0883	0.0431
20210629_2c_DMSO_e2_t3-1	20210629	2-cell	DMSO	19	120			1.42551	0.0552815	0.1852	0.129919	0.0677	0.1526	0.1541	0.1852	0.1642	0.121	0.1083	0.127	0.1517	0.1162	0.1067	0.1219	0.1725	0.1211	0.1109	0.106	0.093	0.1013	0.1341	0.1169	0.1394	0.1132	0.1233	0.2501	0.1057	0.159	0.1941	0.0951	0.1225	0.0474
20210629_2c_DMSO_e2_t3-2	20210629	2-cell	DMSO	19	130	98.0392	0.0102	2.15228	0.166556	0.3111	0.144544	0.055	0.1987	0.1	0.1447	0.1909	0.1428	0.3111	0.1829	0.1538	0.1535	0.1634	0.1105	0.095	0.1656	0.1496	0.0929	0.1214	0.0771	0.236	0.101	0.1256	0.1591	0.1394	0.2198	0.1106	0.1283	0.1238	0.0765	0.1734	0.054
20210629_2c_DMSO_e2_t4-1	20210629	2-cell	DMSO	19	160	196.078	0.0051	2.21847	0.164881	0.3002	0.135319	0.1202	0.1485	0.2202	0.3002	0.1122	0.1301	0.1529	0.1602	0.0992	0.1155	0.0919	0.1252	0.185	0.1266	0.1244	0.1855	0.1306	0.1052	0.12	0.127	0.1273	0.0904	0.2176	0.1087	0.1371	0.1451	0.1071	0.119	0.1103	0.0993
20210629_2c_DMSO_e2_t4-2	20210629	2-cell	DMSO	19	170	196.078	0.0051	2.22254	0.162104	0.2947	0.132596	0.0909	0.1331	0.1432	0.2947	0.1177	0.149	0.1063	0.1933	0.1231	0.1457	0.1201	0.133	0.0978	0.1654	0.1077	0.1217	0.1542	0.1432	0.1493	0.113	0.1077	0.1519	0.1356	0.0993	0.1018	0.162	0.1222	0.1001	0.1085	0.0558
20210629_2c_DMSO_e3_t1-1	20210629	2-cell	DMSO	20	30			1.50219	0.0840111	0.2513	0.167289	0.1426	0.2778	0.2921	0.2367	0.2353	0.2334	0.2236	0.2009	0.2513	0.1727	0.1184	0.2046	0.1607	0.2002	0.1007	0.2031	0.1573	0.1456	0.1709	0.1303	0.1165	0.1961	0.1991	0.1505	0.1345	0.1063	0.1221	0.1542	0.1306	0.0612
20210629_2c_DMSO_e3_t1-2	20210629	2-cell	DMSO	20	40			1.58959	0.0973259	0.2624	0.165074	0.1108	0.219	0.2092	0.1925	0.1975	0.2199	0.2311	0.177	0.1715	0.2351	0.1959	0.1143	0.2624	0.1112	0.1596	0.1094	0.1179	0.1316	0.1069	0.1941	0.1002	0.1851	0.1791	0.1824	0.1935	0.1551	0.163	0.2058	0.12	0.0449
20210629_2c_DMSO_e3_t2-1	20210629	2-cell	DMSO	20	80			1.34918	0.0637444	0.2463	0.182556	0.1177	0.2418	0.1975	0.2444	0.2125	0.2172	0.2405	0.1673	0.2463	0.1401	0.1926	0.2157	0.1279	0.2167	0.1583	0.1755	0.147	0.174	0.0868	0.2468	0.2776	0.1583	0.17	0.2388	0.1391	0.1961	0.1722	0.1204	0.1538	0.0931
20210629_2c_DMSO_e3_t2-2	20210629	2-cell	DMSO	20	90			1.31022	0.0566593	0.2393	0.182641	0.0641	0.196	0.2255	0.2025	0.2106	0.2349	0.2182	0.2172	0.1307	0.1839	0.2393	0.1432	0.1359	0.147	0.2374	0.2047	0.1721	0.1516	0.2681	0.246	0.1727	0.1607	0.1537	0.163	0.1761	0.1849	0.2219	0.1521	0.099	0.1039
20210629_2c_DMSO_e3_t3-1	20210629	2-cell	DMSO	20	120			1.5512	0.0974333	0.2742	0.176767	0.0485	0.2495	0.2632	0.2742	0.222	0.2577	0.1975	0.1795	0.1836	0.2137	0.1165	0.2023	0.167	0.2738	0.1291	0.1655	0.1475	0.1658	0.1889	0.1989	0.1877	0.1809	0.1099	0.1523	0.1426	0.1742	0.1217	0.1728	0.1683	0.0788
20210629_2c_DMSO_e3_t3-2	20210629	2-cell	DMSO	20	130			1.49047	0.0918111	0.279	0.187189	0.0699	0.1271	0.133	0.2035	0.1838	0.2163	0.279	0.2492	0.1774	0.1544	0.1637	0.1657	0.1653	0.1125	0.164	0.1774	0.1747	0.1806	0.2802	0.3077	0.1682	0.1557	0.108	0.2258	0.2204	0.1536	0.0996	0.2308	0.1736	0.163
20210629_2c_DMSO_e3_t4-1	20210629	2-cell	DMSO	20	160			1.4455	0.0797926	0.2589	0.179107	0.1426	0.2567	0.2287	0.1712	0.2108	0.1723	0.2589	0.1689	0.1357	0.2374	0.1308	0.2092	0.25	0.128	0.1811	0.1868	0.2168	0.1358	0.1331	0.1513	0.1411	0.1722	0.2148	0.1734	0.1801	0.1559	0.1978	0.2291	0.194	0.0994
20210629_2c_DMSO_e3_t4-2	20210629	2-cell	DMSO	20	170			1.69257	0.125415	0.3065	0.181085	0.0549	0.2793	0.1613	0.2081	0.2485	0.3065	0.2912	0.191	0.1685	0.1933	0.1712	0.1523	0.1427	0.1512	0.1792	0.1217	0.1545	0.1781	0.1179	0.1811	0.1982	0.17	0.2623	0.1655	0.146	0.1102	0.1447	0.2206	0.1814	0.1334
20210629_2c_DMSO_e4_t1-1	20210629	2-cell	DMSO	21	30			1.60264	0.0620074	0.1649	0.102893	0.0996	0.1391	0.1568	0.1423	0.1649	0.119	0.1386	0.1488	0.1204	0.1009	0.1201	0.0931	0.0916	0.084	0.0936	0.097	0.1017	0.103	0.089	0.1202	0.1141	0.0902	0.0918	0.0843	0.0948	0.0847	0.0937	0.075	0.0786	0.0427
20210629_2c_DMSO_e4_t1-2	20210629	2-cell	DMSO	21	40			1.50964	0.0475667	0.1409	0.0933333	0.0562	0.1592	0.1066	0.1372	0.1409	0.1017	0.1372	0.1007	0.1144	0.0893	0.101	0.093	0.1007	0.1101	0.0897	0.0942	0.078	0.0717	0.0862	0.0806	0.0795	0.0983	0.0846	0.073	0.0807	0.0953	0.074	0.0769	0.0808	0.0503
20210629_2c_DMSO_e4_t2-1	20210629	2-cell	DMSO	21	80			1.57306	0.0519852	0.1427	0.0907148	0.1059	0.11	0.1316	0.1204	0.1427	0.127	0.1005	0.1425	0.1066	0.1017	0.0907	0.0756	0.0833	0.0771	0.106	0.0969	0.0815	0.0905	0.0735	0.0767	0.0912	0.0736	0.0866	0.0712	0.0754	0.0906	0.0696	0.0684	0.0838	0.0457
20210629_2c_DMSO_e4_t2-2	20210629	2-cell	DMSO	21	90			1.71444	0.0681333	0.1635	0.0953667	0.0562	0.1176	0.173	0.1584	0.1225	0.1635	0.1195	0.0811	0.1092	0.081	0.104	0.0823	0.0962	0.1173	0.0887	0.0812	0.0893	0.0726	0.0924	0.1027	0.0754	0.0944	0.0869	0.0838	0.0812	0.0811	0.0912	0.084	0.085	0.05
20210629_2c_DMSO_e4_t3-1	20210629	2-cell	DMSO	21	120			1.70492	0.0680148	0.1645	0.0964852	0.0678	0.1132	0.1459	0.1645	0.1094	0.1176	0.1159	0.1409	0.0965	0.1043	0.1274	0.0853	0.0911	0.0918	0.1026	0.0778	0.0814	0.0816	0.0947	0.0835	0.0639	0.0992	0.1078	0.0867	0.1102	0.0776	0.083	0.0973	0.0783	0.0348
20210629_2c_DMSO_e4_t3-2	20210629	2-cell	DMSO	21	130			1.57883	0.0499333	0.1362	0.0862667	0.0664	0.098	0.1641	0.1109	0.1326	0.1362	0.1043	0.0909	0.0823	0.0836	0.077	0.1102	0.0827	0.0831	0.0753	0.0724	0.0769	0.0953	0.1005	0.0759	0.0794	0.0721	0.0772	0.0667	0.0848	0.07	0.0701	0.0895	0.0854	0.0439
20210629_2c_DMSO_e4_t4-1	20210629	2-cell	DMSO	21	160			1.44637	0.0409222	0.1326	0.0916778	0.0889	0.1085	0.144	0.1051	0.1123	0.127	0.1326	0.1159	0.0862	0.0935	0.0886	0.0821	0.1076	0.084	0.0881	0.0915	0.0835	0.099	0.0791	0.0778	0.0753	0.0951	0.1027	0.0828	0.0793	0.0836	0.0823	0.0805	0.1035	0.0363
20210629_2c_DMSO_e4_t4-2	20210629	2-cell	DMSO	21	170			1.4598	0.0403481	0.1281	0.0877519	0.0414	0.0892	0.1142	0.124	0.1281	0.114	0.0882	0.0861	0.0891	0.0969	0.0823	0.0774	0.0873	0.0977	0.0865	0.0727	0.0923	0.0713	0.0912	0.0798	0.0772	0.0729	0.0901	0.0771	0.0833	0.095	0.1028	0.0733	0.0875	0.0452
20210629_2c_DMSO_e5_t1-1	20210629	2-cell	DMSO	22	30			1.55451	0.0526148	0.1475	0.0948852	0.1059	0.1157	0.1101	0.1475	0.1416	0.1277	0.0982	0.1147	0.1005	0.0915	0.1067	0.0935	0.0903	0.0812	0.0935	0.0781	0.1064	0.1017	0.0886	0.0768	0.1001	0.0818	0.0828	0.0765	0.0966	0.0968	0.0747	0.0919	0.0821	0.0401
20210629_2c_DMSO_e5_t1-2	20210629	2-cell	DMSO	22	40	196.078	0.0051	1.84901	0.0755333	0.1645	0.0889667	0.052	0.1327	0.1724	0.1645	0.1277	0.1387	0.0921	0.0982	0.0919	0.0827	0.0986	0.0798	0.0998	0.0814	0.0818	0.1011	0.0855	0.0735	0.0893	0.0758	0.0713	0.0932	0.0872	0.0758	0.0749	0.0656	0.0904	0.0694	0.0764	0.0355
20210629_2c_DMSO_e5_t2-1	20210629	2-cell	DMSO	22	80			1.74989	0.0656519	0.1532	0.0875481	0.0888	0.1452	0.1196	0.0889	0.1532	0.1075	0.1343	0.0821	0.1	0.0806	0.0887	0.0849	0.0773	0.0822	0.0924	0.0939	0.0686	0.0832	0.0715	0.0696	0.1062	0.0899	0.0811	0.0764	0.0939	0.0874	0.0737	0.0746	0.0805	0.0412
[truncated: 37 more rows]

[truncated: 8 more sheets: Fig4-H-J, Fig4-K, FigS2-A, Fig S2-B, FigS3-A, FigS3B, FigS4-A-B, FigS5-A-C]
